# Supplementary material for: Genomic landscape of the individual host response and outcomes in sepsis: a prospective cohort study
Source: Lancet Respir Med. 2016 Apr;4(4):259–71. doi: 10.1016/S2213-2600(16)00046-1 (PMC4820667; doi:10.1016/S2213-2600(16)00046-1)
Supplement: Supplementary appendix 2 [file mmc2.xlsx]

## Sheet: Legend
Worksheet	Name	Description	Notes
A. Clinical_data	Clinical data, discovery and validation cohort	This table provides a summary of clinical covariates for both the discovery cohort of sepsis patients (n=265) and the validation cohort of sepsis patients (n=106).	SD: standard deviation
B. Discovery_DE	Discovery cohort, SRS1 vs SRS2, differential gene expression	For each of the 26,185 expression probes measured in the discovery cohort, the FC and FDR for differential expression between SRS1 and SRS2 patients is given. The column "Differentially expressed" indicates whether the probe has an FDR<0.05 and fold change >1.5.	FC: fold change, SD: standard deviation, Differentially expressed: FC>1.5 and FDR<0.05
C. Discov_DE_pathways	Discovery cohort, SRS1 vs SRS2, FC 1.5 FDR 0.05, IPA canonical pathways	The 3,080 differentially expressed genes between SRS1 and SRS2 patients in the derivation cohort were used with Ingenuity Pathway Analysis to determine pathways enriched for these genes.
D. Discov_DE_diseases_functions	Discovery cohort, SRS1 vs SRS2, FC 1.5 FDR 0.05, IPA diseases and functions	The 3,080 differentially expressed genes between SRS1 and SRS2 patients in the derivation cohort were used with Ingenuity Pathway Analysis to determine diseases and functions enriched for these genes.
E. Discov_DE_upstr_reg	Discovery cohort, SRS1 vs SRS2, FC 1.5 FDR 0.05, IPA predicted upstream regulators	The 3,080 differentially expressed genes between SRS1 and SRS2 patients in the derivation cohort were used with Ingenuity Pathway Analysis to determine upstream regulators for these genes.
F. Covariates_analysed	Clinical covariates analysed for association with SRS group membership	Listed are the clinical covariates tested for association with SRS group membership.
G. Discov_group_covariates	Discovery cohort, associations between covariates and SRS group	Results of association analysis between clinical covariates and SRS group membership in the derivation cohort.	ad: administered
H. Discov_microbiology_group	Discovery cohort, microbiology in each SRS group	A summary of the viral and bacterial infections detected in the derivation cohort, separated by SRS group membership.
I. Discov_DE_WCC	Discovery cohort, SRS1 vs SRS2, differential gene expression accounting for white cell count	For each of the 26,185 expression probes measured in the discovery cohort, the FC and FDR for differential expression between SRS1 and SRS2 patients is given, taking account of the white cell count.	FC: fold change
J. Discov_prediction	Discovery_cohort, survival prediction model, SRS group prediction model	Prediction models for 14-day, 28-day, and 6-month survival are presented with prediction models for SRS group membership. For each of these outcomes, we present models using the most informative gene expression or clinical covariates. We then used both sets in a combined model. We also present models using severity scores. Misclassification rates were determined using leave-one-out cross-validati…	AUC: area under the curve
K. ET_signature	Endotoxin tolerance gene set, expression in sepsis	We defined an endotoxin tolerance gene signature (331 genes) from two human endotoxin tolerance datasets. We assessed enrichment of this signature within the genes differentially expressed between SRS groups.	FC: fold change, DE: differential gene expression
L. Validation_group_covariates	Validation cohort, associations between covariates and SRS group	Results of association analysis between clinical covariates and SRS group membership in the validation cohort.	ad: administered
M. Validation_DE	Validation cohort, SRS1 vs SRS2, differential gene expression	Using our predictive gene set, we defined SRS group membership for a validation cohort of 106 patients. For each of the 26,185 expression probes measured in the discovery cohort, the FC and FDR for differential expression between SRS1 and SRS2 patients in the validation cohort is given. The column "Differentially expressed" indicates whether the probe has an FDR<0.05 and fold change >1.5.	FC: fold change, SD: standard deviation, Differentially expressed: FC>1.5 and FDR<0.05
N. Valid_DE_pathways	Validation cohort, SRS1 vs SRS2, FC 1.5 FDR 0.05, IPA canonical pathways	The 2,572 differentially expressed gnees between SRS1 and SRS2 patients in the validation cohort were used with Ingenuity Pathway Analysis to determine pathways enriched for these genes.
O. Valid_DE_diseases_functions	Validation cohort, SRS1 vs SRS2, FC 1.5 FDR 0.05, IPA diseases and functions	The 2,572 differentially expressed genes between SRS1 and SRS2 patients in the validation cohort were used with Ingenuity Pathway Analysis to determine diseases and functions enriched for these genes.
P. Valid_DE_upstr_reg	Validation cohort, SRS1 vs SRS2, FC 1.5 FDR 0.05, IPA predicted upstream regulators	The 2,572 differentially expressed genes between SRS1 and SRS2 patients in the validation cohort were used with Ingenuity Pathway Analysis to determine upstream regulators for these genes.
Q. Valid_prediction	Validation cohort, survival prediction	The most informative clinical covariates or gene expression were selected for 14-day survival prediction models using the derivation cohort. The derivation cohort misclassification rate was determined using leave-one-out cross-validation. These models were then used to predict survival in the validation cohort.	AUC: area under the curve
R. eQTL_FDR0.05	Discovery cohort, eQTL, all associations FDR<0.05	We mapped gene expression as a quantitative trait for 240 patients in the discovery cohort. We tested 644,390 SNPs for associations with 17,347 uniquely mapping probes. We defined an eQTL as cis when the distance between the SNP chromosomal position and probe start site was less than 1Mb. We included the first 30 principal components of the expression data as covariates in the eQTL analysis. All …
S. eQTL_leadSNP	Discovery cohort, eQTL, lead SNP for each gene	The most significant SNP for each probe is presented. We also provide the median proportion of variance explained by the most significant SNP for each probe ("r-sqr").	r-sqr: proportion of variance explained
T. eQTL_pathways	Discovery cohort, eQTL, FDR <0.01, IPA canonical pathways	We used all genes with a cis eQTL (FDR<0.01) with Ingenuity Pathway Analysis to determine pathways enriched for these genes.
U. eQTL_upstream_an	Discovery cohort, eQTL, FDR <0.01, IPA upstream analysis	We used all genes with a cis eQTL (FDR<0.01) with Ingenuity Pathway Analysis to identify predicted upstream regulators for these genes.
V. eQTL_trans	Discovery cohort, eQTL, trans, autosomes, all SNPs with MAF>0.05, FDR<0.05	We analysed eQTL acting at a distance (trans-eQTL) defined by location of the expression associated SNP >2.5Mb from the gene.
W. eQTL_specificity	Discovery cohort, eQTL, lead SNP for each gene, summary of sepsis specificity	We compared sepsis eQTL to a meta-analysis eQTL analysis for whole blood in 5,311 individuals (Westra et al). eQTL were considered likely to be sepsis-specific if no significant association (FDR <0.05) was seen for a given gene in the Westra dataset.	Sepsis specific: 0=no, 1=yes
X. Group_eQTL	Discovery cohort, SNPs with MAF>0.05, SRS group specific eQTL	We mapped eQTL by SRS group in the derivation cohort. We included the first 25 principal components. We defined SRS specific cis-eQTL based on FDR<0.01 in one SRS group and >0.05 in the other.	DE: differential gene expression, r-sqr: proportion of variance explained, SRS group specific: 0=not specific, 1=SRS1 specific, 2=SRS2 specific

## Sheet: A. Clinical_data
Characteristic	Derivation cohort value	Validation cohort value
Mean age (SD)	62 (16)	69 (14)
Male n (%)	145 (55%)	79 (75%)
Mean APACHE II score day (SD)	18 (7)	23 (9)
Mean SOFA score on day of sampling (SD)	6 (4)	7 (4)
14 day mortality n (%)	40 (15%)	42 (40%)
28 day mortality n (%)	56 (21%)	52 (49%)
6 month mortality n (%)	78 (29%)	56 (53%)
Gram + bacterial infection n (%)	47 (18%)	13 (12%)
Streptococcus pneumoniae infection n (%)	33 (12%)	8 (8%)
Gram - bacterial infection n (%)	25 (9%)	10 (9%)
Viral infection n (%)	25 (9%)	3 (3%)
H1N1 n (%)	16 (6%)	2 (2%)
Mean FI02 (SD)	0.5 (0.2)	0.5 (0.2)
Mechanical ventilation n (%)	191 (72%)	82 (77%)
Vasopressors n (%)	107 (40%)	46 (43%)
Mean highest temperature (SD)	37.6 (1.0)	37.4 (1.0)
Renal replacement therapy on day of sampling n (%)	124 (46.8%)	16 (15%)
Mean number of days renal support (SD)	3 (5)	1 (3)
Mean highest creatinine (SD)	127 (113)	143 (106)
Mean lowest mean arterial pressure (SD)	67 (13)	67 (12)
Mean lowest systolic blood pressure (SD)	99 (19)	102 (20)
Mean leukocyte count (SD)	13 (7)	14 (7)
Length of ICU stay median (range)	7 (4-15)	8 (0-75)

## Sheet: B. Discovery_DE
Probe	Gene	FC	log(FC)	FDR	SRS group 1 mean	SRS group 1 SD	SRS group 2 mean	SRS group 2 SD	Differentially expressed
2570615	A1BG	1.09143	0.126223	0.0337495	4.93	0.47	4.81	0.4	No
2600039	A1CF	1.16027	0.214463	0.00263679	4.25	0.52	4.04	0.53	No
7050209	A26C3	1.16441	0.219605	0.000342384	4.66	0.47	4.44	0.44	No
2000519	A26C3	1.04634	0.065357	0.318108	4.67	0.46	4.6	0.47	No
4760377	A2LD1	0.570582	-0.809495	7.22e-20	3.66	0.55	4.47	0.68	Yes
6480136	A4GNT	1.07446	0.103606	0.173322	4.57	0.54	4.47	0.56	No
4560202	AAA1	1.01708	0.0244399	0.720658	4.22	0.45	4.2	0.48	No
2750273	AAA1	1.00729	0.0104785	0.87495	4.49	0.49	4.48	0.4	No
4570132	AACSL	1.15998	0.214098	3.96e-05	5.56	0.39	5.35	0.38	No
7650020	AADACL1	0.739056	-0.436245	7.59e-10	5.82	0.58	6.25	0.48	No
7210327	AADACL1	0.935878	-0.0956078	0.0236179	6.82	0.33	6.91	0.29	No
6270181	AADAT	1.13157	0.178327	0.00519534	4.69	0.47	4.52	0.47	No
5490500	AAGAB	0.901186	-0.150104	0.0136392	7.13	0.46	7.28	0.44	No
1170332	AAK1	1.30137	0.380036	2.14e-07	7.27	0.62	6.89	0.49	No
4610048	AAMP	0.686452	-0.542769	1.92e-24	6.29	0.35	6.84	0.38	No
290603	AARS	0.616974	-0.69672	2.94e-20	8.11	0.55	8.81	0.53	Yes
540255	AARS2	0.491206	-1.0256	4.03e-33	4.79	0.61	5.81	0.55	Yes
60154	AARSD1	0.622114	-0.684749	2.52e-28	5.8	0.44	6.48	0.41	Yes
4150561	AASDH	0.829341	-0.269963	0.000986146	5.83	0.7	6.1	0.53	No
7040717	AASDHPPT	0.86718	-0.205597	0.00124105	6.95	0.51	7.16	0.44	No
6060767	AASDHPPT	0.974402	-0.0374112	0.507777	6.35	0.38	6.39	0.4	No
60280	AASS	1.09051	0.12501	0.0283734	4.44	0.41	4.32	0.42	No
6020372	AATF	1.00643	0.00924364	0.880925	8.46	0.34	8.45	0.45	No
5550132	AATK	1.31153	0.391253	3.91e-09	6.79	0.42	6.4	0.53	No
6370746	AATK	1.21022	0.275269	2.17e-06	4.97	0.46	4.7	0.41	No
7400300	AATK	1.1464	0.197111	2.42e-05	6.52	0.35	6.32	0.34	No
6580291	ABAT	0.940124	-0.089077	0.403552	3.34	0.79	3.43	0.74	No
1230592	ABAT	1.0508	0.0714924	0.537671	5.6	0.91	5.53	0.75	No
4060358	ABCA1	0.915168	-0.127892	0.323648	10.55	1.06	10.67	0.83	No
1780537	ABCA13	0.584006	-0.775945	0.00484226	4.15	1.84	4.93	2.17	Yes
2320243	ABCA2	1.12879	0.174774	0.174978	6.99	0.99	6.82	0.9	No
430402	ABCA3	0.969388	-0.0448533	0.498629	4.56	0.49	4.61	0.45	No
6940519	ABCA6	1.09375	0.129287	0.0764573	4.59	0.46	4.46	0.57	No
2570100	ABCA7	0.80127	-0.31964	0.00404309	8.88	0.91	9.2	0.76	No
1710193	ABCA7	1.03109	0.044173	0.583504	4.11	0.6	4.07	0.54	No
2710392	ABCA8	1.05898	0.0826756	0.200517	4.39	0.47	4.31	0.46	No
4730370	ABCA9	1.08153	0.113067	0.0607461	5	0.49	4.89	0.4	No
1230048	ABCB1	0.691268	-0.532684	2.53e-10	4.55	0.54	5.09	0.67	No
4810048	ABCB10	0.812655	-0.299284	1.41e-05	7.18	0.54	7.48	0.49	No
7330332	ABCB11	1.12825	0.174088	0.00469974	4.59	0.51	4.42	0.41	No
1070594	ABCB4	0.993947	-0.00875917	0.918881	3.97	0.51	3.98	0.61	No
2810367	ABCB6	0.85803	-0.2209	0.0029807	6.32	0.58	6.54	0.52	No
5700286	ABCB7	0.639515	-0.64495	6.78e-24	6.4	0.47	7.04	0.43	Yes
6900241	ABCB9	0.629564	-0.667576	1.44e-05	5.3	0.95	5.97	1.27	Yes
5290598	ABCB9	0.718922	-0.476093	0.00031093	4.65	0.72	5.13	1.12	No
2600315	ABCB9	1.05271	0.0741038	0.210738	4.28	0.44	4.2	0.42	No
650646	ABCC10	1.12257	0.166801	0.0240505	5.57	0.63	5.4	0.47	No
2600541	ABCC11	1.07022	0.0979058	0.0910283	4.66	0.45	4.56	0.4	No
4780553	ABCC13	1.09956	0.136923	0.0105784	4.84	0.38	4.7	0.4	No
4250497	ABCC13	1.08467	0.11725	0.128299	4.39	0.58	4.27	0.54	No
2230746	ABCC2	1.10915	0.14946	0.244802	4.94	1.05	4.79	0.84	No
270615	ABCC3	0.733891	-0.446362	8.3e-05	8.11	0.95	8.55	0.76	No
60114	ABCC3	1.13785	0.186311	0.00123028	4.63	0.42	4.44	0.42	No
6110181	ABCC4	0.669602	-0.578625	0.000154676	5.49	1.15	6.06	1.13	No
2450201	ABCC4	0.807672	-0.308159	0.0083141	7.15	0.98	7.46	0.77	No
7610050	ABCC5	0.72954	-0.454941	1.68e-06	6.98	0.89	7.44	0.55	No
6580553	ABCC5	0.787247	-0.345112	0.000193915	8.02	0.79	8.37	0.6	No
3060279	ABCC6	0.903515	-0.14638	0.0352363	4.1	0.53	4.25	0.49	No
7100390	ABCC6	1.08211	0.113849	0.0986299	4.38	0.52	4.26	0.48	No
4050386	ABCC6P1	1.01662	0.0237777	0.694346	4.16	0.42	4.13	0.41	No
1340162	ABCC6P2	1.17184	0.228779	1.12e-05	5.08	0.41	4.85	0.36	No
4040025	ABCC9	1.0783	0.10876	0.089779	4.63	0.46	4.52	0.47	No
3370408	ABCC9	1.06802	0.0949449	0.149232	4.55	0.5	4.45	0.46	No
4890609	ABCD1	1.17684	0.234922	0.0313396	5.79	0.81	5.56	0.8	No
1580736	ABCD3	1.09142	0.126211	0.0280495	6.07	0.48	5.95	0.37	No
5310152	ABCE1	0.338269	-1.56376	2.95e-39	4.75	0.93	6.32	0.65	Yes
1090543	ABCE1	0.349826	-1.51529	5.24e-38	5.29	0.98	6.8	0.59	Yes
7380113	ABCF1	0.634001	-0.657442	1.9e-33	8.46	0.41	9.12	0.33	Yes
2190273	ABCF1	0.551037	-0.859779	4.28e-29	6.58	0.59	7.44	0.47	Yes
5420142	ABCF2	0.527012	-0.924093	1.75e-23	4.62	0.73	5.54	0.6	Yes
7100039	ABCF2	0.759446	-0.396981	1.21e-09	4.42	0.52	4.81	0.45	No
4560689	ABCF3	0.770814	-0.375545	4.39e-05	4.3	0.68	4.68	0.68	No
4540091	ABCG1	1.46866	0.554497	3.21e-13	5.72	0.62	5.16	0.51	No
6060377	ABCG1	0.518502	-0.947579	3.15e-09	7.59	1.51	8.53	0.92	Yes
5860377	ABCG1	0.514809	-0.957892	1.03e-06	5.45	1.72	6.41	1.26	Yes
3440292	ABCG1	1.14157	0.191017	0.0120261	4.47	0.59	4.28	0.53	No
6450059	ABCG1	1.05288	0.0743473	0.34424	4.69	0.62	4.62	0.51	No
3360390	ABCG4	1.20192	0.265338	1.96e-06	4.7	0.43	4.44	0.4	No
6290575	ABCG5	1.18238	0.241699	3.94e-05	4.46	0.43	4.22	0.44	No
1300328	ABHD10	0.595885	-0.746894	6.73e-27	6.01	0.52	6.76	0.45	Yes
1940068	ABHD11	1.11548	0.157665	0.0196085	4.86	0.5	4.7	0.49	No
7610382	ABHD12	0.703664	-0.507041	1.81e-18	5.36	0.42	5.86	0.41	No
7100615	ABHD12	0.823046	-0.280954	3.49e-06	4.9	0.47	5.18	0.43	No
2710615	ABHD12	0.880191	-0.184112	0.00491171	4.57	0.51	4.75	0.46	No
2690040	ABHD12B	1.18584	0.245914	0.000625964	5.51	0.51	5.26	0.54	No
3120274	ABHD12B	1.12993	0.176233	0.0030416	4.79	0.43	4.61	0.44	No
4810600	ABHD13	1.12078	0.164504	0.00309867	4.35	0.39	4.19	0.42	No
1430360	ABHD14A	0.343864	-1.54009	1.87e-46	4.15	0.65	5.69	0.68	Yes
150064	ABHD14B	0.384413	-1.37927	1.01e-34	4.01	0.69	5.39	0.79	Yes
5340450	ABHD15	0.571353	-0.807545	3.27e-24	4.68	0.56	5.48	0.55	Yes
6900475	ABHD2	1.64057	0.714196	6.24e-23	8.23	0.51	7.52	0.51	Yes
2970201	ABHD2	1.70848	0.772711	5.5e-19	7.43	0.65	6.66	0.6	Yes
5050241	ABHD3	0.968308	-0.0464617	0.621504	9.45	0.69	9.5	0.62	No
3120014	ABHD4	0.904003	-0.145601	0.0376253	6	0.52	6.14	0.5	No
5860215	ABHD5	1.38573	0.470645	1.82e-07	9.39	0.62	8.92	0.71	No
2690402	ABHD6	0.769286	-0.378409	2.92e-09	6.01	0.53	6.39	0.43	No
1240672	ABHD7	0.928549	-0.10695	0.129894	4.34	0.52	4.45	0.5	No
4880288	ABHD8	0.901057	-0.15031	0.0051895	7.18	0.41	7.33	0.38	No
5130725	ABI1	1.28365	0.360252	1.88e-19	9.58	0.28	9.22	0.28	No
3520706	ABI1	1.13943	0.188307	0.00156788	4.78	0.42	4.59	0.45	No
5820379	ABI2	1.08425	0.116695	0.0493638	4.81	0.46	4.69	0.41	No
670326	ABI2	0.95796	-0.0619632	0.305204	4.15	0.45	4.21	0.42	No
2000100	ABI2	1.02104	0.0300392	0.526753	6.77	0.35	6.74	0.32	No
3840717	ABI3	0.494491	-1.01598	7.55e-15	5.58	1.13	6.6	0.82	Yes
4180088	ABL1	0.702448	-0.509537	1.08e-14	5.8	0.52	6.31	0.45	No
4670717	ABL2	1.16685	0.222619	0.000584269	4.27	0.51	4.04	0.45	No
2570112	ABLIM1	0.409171	-1.28922	2.51e-29	7.5	0.92	8.79	0.69	Yes
6400243	ABLIM1	0.535283	-0.901628	1.12e-16	5.6	0.76	6.5	0.81	Yes
3610315	ABLIM1	0.866478	-0.206766	0.00114484	4.86	0.43	5.06	0.49	No
2350747	ABLIM3	0.626498	-0.674619	1.75e-05	5.66	1.33	6.34	1.05	Yes
5420440	ABP1	0.911326	-0.13396	0.603911	4.34	1.79	4.47	1.81	No
5860431	ABR	1.00745	0.0107119	0.896832	5.42	0.53	5.41	0.56	No
620240	ABR	1.00359	0.00516639	0.906967	10.69	0.31	10.69	0.27	No
6480392	ABT1	0.866729	-0.206347	0.00100429	4.87	0.46	5.08	0.46	No
2970044	ABTB1	1.14796	0.199073	0.00106874	11.77	0.43	11.57	0.45	No
6620609	ABTB1	1.2804	0.356589	0.00164144	11.02	0.5	10.67	1.01	No
940148	ABTB2	1.03673	0.052042	0.455381	4.65	0.53	4.59	0.47	No
3520753	ACAA1	1.34647	0.429181	5.46e-11	10.59	0.36	10.16	0.55	No
1450093	ACAA2	0.954128	-0.0677458	0.287658	7.26	0.51	7.33	0.41	No
2190414	ACACA	0.596165	-0.746217	9.24e-14	5.15	0.85	5.89	0.64	Yes
2630692	ACACA	0.776717	-0.364539	1.42e-09	5.73	0.47	6.09	0.43	No
2230678	ACACB	0.534173	-0.904622	6.01e-13	4.25	0.99	5.16	0.88	Yes
6560327	ACAD10	0.945401	-0.0810018	0.0462993	6.48	0.3	6.56	0.28	No
3370136	ACAD11	0.437681	-1.19205	1.55e-35	5.68	0.75	6.87	0.54	Yes
730671	ACAD8	1.41678	0.502615	5.16e-17	8.65	0.52	8.14	0.36	No
5340561	ACAD9	0.683863	-0.54822	7.3e-14	6.22	0.6	6.77	0.49	No
2470279	ACADM	0.831541	-0.26614	0.0002063	7.86	0.55	8.13	0.52	No
430139	ACADM	0.969778	-0.0442735	0.63493	7.13	0.66	7.17	0.64	No
3610136	ACADSB	0.980179	-0.0288822	0.645103	4.26	0.41	4.28	0.45	No
610093	ACADVL	1.19249	0.253973	0.00156835	5.26	0.67	5.01	0.53	No
1240551	ACADVL	1.09416	0.129817	0.0585972	8.23	0.38	8.1	0.57	No
1170647	ACADVL	1.03702	0.0524416	0.240098	10.81	0.31	10.76	0.32	No
7210682	ACAP1	1.45959	0.545565	9.6e-13	10	0.55	9.45	0.57	No
4280026	ACAP2	1.23294	0.302098	0.00175538	9.24	0.57	8.94	0.8	No
2070605	ACAT1	0.849069	-0.236046	0.000343473	8.06	0.51	8.3	0.47	No
7330753	ACAT2	0.938142	-0.0921215	0.246475	7.65	0.66	7.74	0.5	No
5890112	ACBD3	0.996097	-0.00564212	0.89069	8.29	0.28	8.29	0.26	No
70068	ACBD4	0.907521	-0.139997	0.0614044	4.41	0.58	4.55	0.52	No
870349	ACBD6	0.964409	-0.0522828	0.653288	5.16	0.95	5.21	0.7	No
1410367	ACBD7	1.06862	0.0957522	0.122948	4.34	0.48	4.24	0.42	No
6110482	ACCN3	1.00518	0.0074491	0.913405	4.51	0.49	4.5	0.42	No
3390379	ACCS	0.534303	-0.904271	1.01e-10	5.87	1.12	6.78	0.98	Yes
1300154	ACD	0.741717	-0.43106	1.96e-14	6.24	0.46	6.68	0.37	No
520500	ACER2	0.913536	-0.130467	0.0171074	5.26	0.45	5.39	0.36	No
1010307	ACER2	1.08685	0.120157	0.0476117	4.61	0.43	4.49	0.45	No
2360228	ACER3	2.2741	1.18529	2.24e-25	7.04	0.87	5.86	0.74	Yes
2190168	ACHE	1.02302	0.0328369	0.603659	4.34	0.46	4.31	0.42	No
4860204	ACIN1	1.05859	0.082142	0.104589	8.73	0.38	8.65	0.35	No
4290279	ACLY	1.11613	0.158502	0.0058643	8.09	0.43	7.93	0.42	No
4200259	ACLY	1.03942	0.0557738	0.127564	9.53	0.29	9.47	0.23	No
520575	ACN9	2.12643	1.08844	1.36e-22	8.46	0.82	7.37	0.77	Yes
6040088	ACN9	1.89058	0.918831	3.25e-21	8.9	0.72	7.98	0.67	Yes
2450608	ACO1	0.722232	-0.469467	9.79e-18	6.78	0.42	7.25	0.37	No
3930639	ACO2	0.872032	-0.197546	0.0005383	6.68	0.43	6.87	0.41	No
4810471	ACOT1	1.11373	0.155406	0.0112994	4.28	0.48	4.13	0.43	No
7400315	ACOT11	1.16559	0.221062	0.000411314	4.92	0.45	4.7	0.46	No
6290059	ACOT2	0.797343	-0.326727	5.43e-07	4.54	0.45	4.87	0.5	No
4780709	ACOT4	0.837876	-0.255191	0.000140545	3.96	0.48	4.21	0.51	No
4290050	ACOT7	0.660815	-0.597682	2.38e-10	7.04	0.77	7.64	0.64	Yes
6580639	ACOT7	0.696398	-0.522016	3.66e-06	5.42	0.93	5.94	0.77	No
3460681	ACOT7	1.10221	0.140406	0.0112967	4.81	0.42	4.67	0.4	No
2900291	ACOT8	1.35704	0.440465	3.9e-10	6.29	0.53	5.85	0.51	No
7160592	ACOT9	1.37003	0.454205	6.54e-09	8.55	0.56	8.09	0.6	No
5220497	ACOT9	1.19027	0.25129	0.000110452	8.02	0.51	7.77	0.46	No
1190327	ACOX1	1.36671	0.450709	8.22e-12	10.14	0.42	9.69	0.52	No
6180324	ACOX1	1.30749	0.3868	0.000369171	4.03	0.9	3.65	0.73	No
1010114	ACOX2	1.03618	0.0512788	0.69673	4.8	0.92	4.74	0.9	No
4540010	ACOX3	1.0589	0.0825716	0.0874125	6.31	0.35	6.23	0.34	No
1500152	ACP1	0.530012	-0.915903	1.53e-22	6.78	0.76	7.7	0.59	Yes
6110672	ACP1	0.755951	-0.403635	5.49e-06	9.18	0.6	9.59	0.7	No
2480025	ACP2	0.810154	-0.303732	0.000541722	6.51	0.75	6.82	0.57	No
7050082	ACP5	0.432074	-1.21065	1.58e-20	4.39	1.08	5.6	0.82	Yes
4670671	ACP6	1.21298	0.278556	0.0218853	5.67	0.9	5.39	0.89	No
3800538	ACPL2	1.48613	0.571562	1.35e-07	7.57	0.8	7	0.82	No
5720537	ACPL2	1.58217	0.661907	3.75e-07	7.52	0.95	6.86	0.98	Yes
2680725	ACPP	1.43014	0.516153	5.24e-08	7.41	0.83	6.89	0.61	No
6280204	ACPT	1.05205	0.0732064	0.262977	4.33	0.5	4.26	0.44	No
2690369	ACPT	1.00172	0.00247424	0.97471	4.06	0.54	4.06	0.5	No
7510253	ACRBP	0.736143	-0.441941	0.00105702	8.62	1.1	9.07	0.93	No
3850192	ACRC	1.01613	0.0230858	0.815544	5.89	0.7	5.87	0.65	No
2480730	ACSBG1	0.70461	-0.505103	4.38e-06	5.63	0.92	6.13	0.74	No
2810253	ACSF2	0.586742	-0.769202	3.02e-18	3.88	0.56	4.65	0.68	Yes
5820142	ACSF3	1.04565	0.0643932	0.290787	4.55	0.49	4.48	0.39	No
1030431	ACSL1	1.56729	0.648276	3.88e-17	12.38	0.39	11.73	0.65	Yes
1580524	ACSL3	1.39928	0.484683	5.21e-16	9.27	0.47	8.79	0.4	No
3930593	ACSL3	1.42017	0.506063	7.85e-09	6.16	0.71	5.65	0.61	No
3440367	ACSL3	1.209	0.273819	4.47e-06	5.52	0.46	5.24	0.43	No
130131	ACSL4	1.84713	0.885285	3.62e-27	6.55	0.5	5.66	0.61	Yes
7000307	ACSL4	1.79568	0.844528	1.74e-23	10.36	0.54	9.52	0.63	Yes
7040286	ACSL5	0.837395	-0.256021	0.000476803	8.33	0.67	8.58	0.43	No
2320332	ACSL5	1.13775	0.186188	0.00451037	4.42	0.49	4.23	0.47	No
620577	ACSL5	0.849252	-0.235736	0.0471541	5.62	1.04	5.86	0.74	No
1190746	ACSL6	0.898419	-0.15454	0.037118	4.59	0.56	4.75	0.53	No
4760202	ACSM2B	1.08081	0.112113	0.0949618	4.38	0.47	4.27	0.5	No
3390280	ACSM2B	1.00563	0.0081041	0.904717	4.41	0.48	4.4	0.42	No
6580735	ACSM3	0.78129	-0.356069	3.92e-07	4.81	0.52	5.16	0.52	No
5220377	ACSS1	0.617013	-0.696628	1.94e-25	6.75	0.44	7.45	0.48	Yes
4490524	ACSS2	1.37583	0.460305	2.27e-12	10.11	0.52	9.65	0.45	No
4670544	ACSS2	1.36554	0.449475	8.41e-12	10.33	0.5	9.88	0.47	No
1980709	ACSS2	1.40844	0.494103	1.05e-07	4.53	0.8	4.04	0.61	No
6480059	ACTA2	1.0031	0.00445857	0.968362	8.14	0.81	8.14	0.72	No
5570132	ACTB	1.18606	0.246173	7.07e-13	14.63	0.21	14.38	0.26	No
5270730	ACTB	1.49208	0.577328	2.71e-08	14.13	0.53	13.55	0.9	No
4610390	ACTB	1.14071	0.189933	5.47e-08	14.63	0.22	14.44	0.27	No
3310424	ACTG1	1.16558	0.221045	6.54e-14	14.12	0.21	13.9	0.2	No
6510072	ACTG1	1.38075	0.46545	0.000111458	12.03	0.8	11.56	0.95	No
5080603	ACTL6A	0.725632	-0.462691	2.84e-19	7.5	0.37	7.96	0.36	No
5220358	ACTL6A	0.723224	-0.467486	5.84e-12	6.55	0.53	7.02	0.48	No
5080364	ACTN1	1.15628	0.209493	5.99e-05	12.16	0.29	11.95	0.43	No
270437	ACTN4	1.01966	0.0280874	0.602761	9.62	0.35	9.59	0.38	No
2630064	ACTR10	1.33931	0.421489	2.88e-19	9.66	0.35	9.24	0.32	No
4280561	ACTR1A	1.26573	0.339968	1.14e-12	9.08	0.36	8.74	0.34	No
2120088	ACTR1B	0.578813	-0.78883	2.02e-33	6.78	0.51	7.57	0.38	Yes
5570196	ACTR2	1.31034	0.38994	9.19e-22	12.74	0.27	12.35	0.29	No
6940176	ACTR3	1.37093	0.455157	4.34e-08	9.45	0.66	9	0.59	No
4010066	ACTR3B	1.11439	0.156259	0.0194965	4.39	0.52	4.24	0.47	No
5490278	ACTR3B	1.02125	0.0303332	0.672822	4.63	0.48	4.6	0.51	No
2750403	ACTR3B	1.01696	0.0242642	0.727995	5.01	0.47	4.98	0.48	No
2690670	ACTR5	0.475823	-1.0715	1.57e-33	4.18	0.66	5.25	0.55	Yes
1580168	ACTR6	0.794777	-0.331378	3.23e-07	6.73	0.5	7.06	0.47	No
270278	ACTR8	1.06119	0.0856795	0.0953353	5.55	0.39	5.46	0.36	No
2710368	ACTRT1	1.10296	0.141385	0.0451235	5.91	0.54	5.77	0.5	No
6940360	ACVR1	0.656937	-0.606174	7.25e-14	7.28	0.7	7.88	0.51	Yes
4570240	ACVR1B	1.92642	0.94592	1.27e-35	9.6	0.49	8.65	0.51	Yes
2060615	ACVR1B	1.40786	0.4935	1.42e-14	4.57	0.51	4.07	0.43	No
450064	ACVR1C	1.0419	0.0592118	0.34597	4.4	0.45	4.34	0.45	No
4590349	ACVR2A	0.62807	-0.671002	1.87e-15	3.92	0.61	4.59	0.62	Yes
4260681	ACVR2A	0.918682	-0.122363	0.0590287	4	0.47	4.12	0.47	No
5910451	ACVRL1	0.889433	-0.169043	0.090938	4.85	0.78	5.02	0.69	No
5910148	ACYP1	0.488804	-1.03267	2.76e-29	5.84	0.75	6.87	0.54	Yes
3440689	ACYP1	0.990286	-0.0140825	0.825892	6.05	0.47	6.06	0.4	No
5290672	ACYP2	0.623549	-0.681425	5.01e-10	4.6	0.87	5.28	0.78	Yes
130367	ACYP2	1.07822	0.108648	0.0629147	4.7	0.44	4.59	0.41	No
7210192	ADA	0.359475	-1.47604	2.7e-27	5.66	1.11	7.13	0.81	Yes
5910554	ADAL	1.20294	0.266565	1.27e-06	5.87	0.41	5.61	0.4	No
5290300	ADAM10	1.53032	0.613832	3.02e-14	8.22	0.59	7.61	0.59	Yes
3130364	ADAM10	1.29579	0.373833	3.78e-05	5.27	0.72	4.89	0.64	No
6180392	ADAM12	1.12495	0.169859	0.0344922	4.09	0.55	3.92	0.61	No
3990626	ADAM15	1.14043	0.189583	4.53e-06	6.32	0.31	6.13	0.29	No
6480131	ADAM15	1.19251	0.254003	0.00122548	5.14	0.6	4.89	0.57	No
3440452	ADAM15	1.04943	0.069611	0.415756	9.89	0.72	9.82	0.52	No
1980553	ADAM15	0.992001	-0.0115865	0.933027	6.71	1	6.72	0.85	No
5420762	ADAM17	1.23158	0.300506	0.000192544	6.26	0.53	5.96	0.64	No
5260546	ADAM17	0.997775	-0.00321366	0.968959	9.42	0.61	9.43	0.52	No
6900209	ADAM19	1.29428	0.372154	1.08e-09	11.22	0.45	10.85	0.45	No
6110315	ADAM2	1.15353	0.206062	0.000465511	4.76	0.42	4.55	0.44	No
6180491	ADAM28	0.669108	-0.57969	1.22e-11	3.23	0.49	3.81	0.71	No
5050328	ADAM32	1.09755	0.134284	0.0262662	4.5	0.49	4.36	0.4	No
1170390	ADAM3A	1.23621	0.305923	1.99e-05	4.28	0.56	3.97	0.51	No
6480634	ADAM6	1.09843	0.135441	0.0190786	4.31	0.43	4.17	0.42	No
780725	ADAM8	1.05087	0.0715809	0.293829	11.03	0.49	10.96	0.48	No
2940730	ADAM9	1.85596	0.892162	2.45e-19	6.11	0.79	5.21	0.66	Yes
4200735	ADAMTS13	1.09247	0.127599	0.0515305	4.54	0.48	4.41	0.47	No
2000538	ADAMTS14	1.12803	0.173808	0.00722934	4.27	0.48	4.1	0.47	No
6520458	ADAMTS15	1.06981	0.0973488	0.148008	4.42	0.52	4.32	0.46	No
4040494	ADAMTS17	1.13838	0.186986	0.00653101	4.43	0.52	4.24	0.49	No
3400600	ADAMTS2	1.09173	0.126613	0.0573238	4.57	0.49	4.44	0.48	No
7150609	ADAMTS2	1.00343	0.00493827	0.970288	4.17	0.89	4.16	0.9	No
2120364	ADAMTS3	1.27903	0.355054	1.41e-05	3.94	0.74	3.58	0.5	No
20100	ADAMTS6	1.031	0.044046	0.516357	4.64	0.47	4.6	0.48	No
2480239	ADAMTS8	1.17291	0.230094	0.000304752	4.77	0.46	4.54	0.47	No
3140368	ADAMTSL1	1.06051	0.084752	0.201227	4.21	0.47	4.12	0.48	No
5130400	ADAMTSL3	1.17452	0.232074	0.00134293	4.49	0.54	4.26	0.53	No
10286	ADAMTSL4	1.1052	0.144306	0.0263713	5.84	0.46	5.69	0.49	No
780678	ADAMTSL4	0.961062	-0.057299	0.587991	3.6	0.73	3.66	0.75	No
3460356	ADAMTSL5	1.05463	0.0767327	0.230925	4.73	0.49	4.65	0.44	No
7570669	ADAP1	1.0436	0.0615643	0.482134	6.77	0.58	6.71	0.64	No
3990433	ADAP2	0.792907	-0.334776	0.000281762	8.29	0.77	8.63	0.62	No
5490433	ADAR	1.18049	0.239383	0.00410993	10.84	0.46	10.6	0.7	No
2900450	ADAR	1.06508	0.0909635	0.0915324	12.4	0.39	12.31	0.39	No
7330097	ADARB1	0.479185	-1.06135	2.2e-28	6.81	0.79	7.87	0.56	Yes
4760079	ADARB1	0.564862	-0.824029	3.37e-17	4.13	0.7	4.96	0.71	Yes
6110519	ADARB2	1.24347	0.314367	0.00274704	4.94	0.85	4.63	0.72	No
1710204	ADAT1	0.913178	-0.131032	0.035161	7.89	0.41	8.02	0.48	No
2230253	ADAT3	0.969342	-0.0449224	0.513425	4.86	0.49	4.9	0.48	No
780379	ADCK1	0.699337	-0.51594	1.11e-09	4.76	0.61	5.27	0.64	No
1780647	ADCK2	0.443238	-1.17385	2.94e-33	5.58	0.77	6.75	0.56	Yes
4290053	ADCK4	1.63177	0.70644	3.68e-21	7.83	0.54	7.12	0.53	Yes
2480709	ADCK5	0.594949	-0.749162	8.68e-22	3.91	0.53	4.66	0.57	Yes
2970288	ADCY2	1.13535	0.183138	0.00324951	4.29	0.49	4.11	0.43	No
3800050	ADCY3	1.90229	0.92774	1.8e-07	9.69	1.57	8.77	1.13	Yes
6330224	ADCY4	1.07176	0.0999786	0.200141	7.62	0.54	7.52	0.58	No
2190463	ADCY6	1.11162	0.152668	0.0163172	4.35	0.51	4.2	0.43	No
3120600	ADCY6	1.11163	0.152679	0.0261249	4.72	0.52	4.57	0.49	No
50735	ADCY7	1.06576	0.0918777	0.162181	8.26	0.46	8.17	0.48	No
5310431	ADCY8	1.1621	0.216731	0.00036785	4.31	0.5	4.09	0.41	No
5900685	ADD1	1.12871	0.174672	2.07e-07	11.82	0.25	11.64	0.23	No
1230289	ADD1	1.15856	0.212328	0.000158847	8.02	0.37	7.8	0.44	No
6250193	ADD2	1.11226	0.153497	0.00973495	4.37	0.49	4.22	0.39	No
1010477	ADD3	1.48521	0.570663	3.06e-17	10.12	0.56	9.55	0.43	No
3420747	ADD3	1.64304	0.716367	9.74e-17	9.83	0.55	9.11	0.67	Yes
1990468	ADD3	1.35223	0.435345	2.75e-12	10.88	0.49	10.44	0.43	No
5720161	ADH5	1.01917	0.0273973	0.685705	5.01	0.49	4.98	0.45	No
3520709	ADH7	1.14921	0.200636	0.00118312	4.32	0.48	4.12	0.44	No
2760121	ADHFE1	0.496775	-1.00933	2.74e-27	5.65	0.68	6.66	0.62	Yes
3890598	ADHFE1	0.701501	-0.511483	7.51e-13	5.1	0.54	5.61	0.51	No
6620278	ADI1	0.956234	-0.0645649	0.456474	4.24	0.6	4.3	0.62	No
4200471	ADIPOQ	1.05622	0.0789123	0.186239	5.52	0.43	5.44	0.43	No
6100767	ADIPOR1	1.29106	0.368557	7.59e-06	11.2	0.48	10.83	0.69	No
3460201	ADIPOR1	1.25302	0.325411	2.89e-05	10.46	0.48	10.14	0.63	No
6960685	ADIPOR2	1.02297	0.0327694	0.37822	8.81	0.29	8.78	0.23	No
1030241	ADK	0.616751	-0.69724	1.5e-15	6.6	0.73	7.3	0.57	Yes
7550161	ADK	0.865976	-0.207602	0.00790048	5.06	0.57	5.26	0.58	No
5670465	ADM	1.53857	0.621587	1.18e-16	13.19	0.34	12.57	0.65	Yes
3610626	ADM2	1.2816	0.357947	1.67e-07	4.99	0.53	4.63	0.49	No
360678	ADNP	0.88484	-0.176512	0.00517307	7.45	0.52	7.63	0.42	No
1770551	ADNP	1.03959	0.0560155	0.375276	5.15	0.47	5.09	0.43	No
7330270	ADNP2	0.917351	-0.124455	0.00469596	6.83	0.36	6.95	0.29	No
4480546	ADO	0.628286	-0.670506	2.74e-30	6.78	0.4	7.45	0.39	Yes
4060519	ADORA1	0.991371	-0.0125029	0.863682	5.61	0.56	5.62	0.43	No
7560440	ADORA2A	1.52792	0.61157	4.24e-12	8.9	0.69	8.29	0.62	Yes
2060040	ADORA2B	0.849561	-0.23521	0.0457206	5.38	0.91	5.61	0.83	No
870138	ADORA3	2.50102	1.32251	5.81e-14	8.06	1.27	6.74	1.31	Yes
6580482	ADORA3	0.676868	-0.563054	3.97e-05	5.33	1.03	5.89	1.01	No
5550619	ADPGK	1.14079	0.190039	8.29e-08	9.37	0.24	9.18	0.26	No
5550369	ADPRH	0.861746	-0.214665	0.0251747	5.13	0.75	5.34	0.67	No
5570446	ADPRHL1	1.14898	0.200352	0.000175437	4.98	0.42	4.78	0.37	No
730010	ADPRHL2	0.832815	-0.263932	2.75e-08	7.91	0.37	8.18	0.33	No
1110731	ADRA1A	0.880227	-0.184053	0.007548	4.66	0.5	4.84	0.51	No
5720523	ADRA2A	0.925837	-0.11117	0.062187	4.85	0.47	4.97	0.4	No
3390286	ADRA2B	1.14313	0.19299	0.000710429	5.42	0.42	5.23	0.42	No
7570326	ADRB2	0.836289	-0.257927	0.000456894	8.66	0.63	8.92	0.47	No
3290113	ADRBK1	1.0928	0.128031	0.000227545	12.38	0.25	12.26	0.25	No
2120528	ADRBK2	0.994385	-0.00812334	0.908684	4.03	0.52	4.03	0.43	No
4390121	ADRM1	0.976297	-0.0346081	0.329414	9.35	0.28	9.38	0.22	No
4280136	ADRM1	1.01595	0.0228359	0.661405	7.58	0.26	7.56	0.41	No
5870228	ADSL	0.808316	-0.307008	8.3e-13	9.35	0.34	9.66	0.28	No
5960097	ADSS	0.877659	-0.188268	0.00587831	9.12	0.49	9.31	0.51	No
6020333	ADSS	1.02531	0.0360568	0.705261	7.23	0.66	7.2	0.66	No
4900703	ADSSL1	1.02713	0.0386252	0.530922	4.58	0.48	4.54	0.39	No
6580711	AEBP1	0.786805	-0.345923	7.53e-06	4.32	0.53	4.67	0.6	No
4260671	AEBP2	0.994602	-0.00780934	0.866253	5.94	0.33	5.94	0.29	No
5090438	AEN	0.870072	-0.200793	0.0045458	5.64	0.55	5.84	0.5	No
1230458	AES	0.539231	-0.891025	1.19e-37	8.86	0.46	9.76	0.45	Yes
6180176	AES	0.452013	-1.14556	1.63e-26	6.57	0.77	7.72	0.73	Yes
2690187	AFAP1	0.905768	-0.142786	0.165811	6.11	0.85	6.25	0.67	No
20154	AFAP1L1	1.10838	0.148448	0.0209641	4.3	0.45	4.15	0.48	No
4590133	AFAP1L2	0.552975	-0.854714	7.26e-11	4.32	0.94	5.17	0.99	Yes
1110687	AFARP1	1.15389	0.206511	0.000920139	4.89	0.5	4.68	0.43	No
3990673	AFF1	1.2673	0.341754	2.97e-05	5.19	0.55	4.85	0.64	No
6060142	AFF1	1.22562	0.293515	0.000927536	8.1	0.57	7.81	0.71	No
650753	AFF3	0.566682	-0.819389	4.84e-13	2.92	0.66	3.74	0.93	Yes
2360189	AFF4	1.21871	0.285353	7.01e-06	7.7	0.46	7.42	0.48	No
60609	AFG3L1	0.625637	-0.676603	9.62e-18	5.83	0.64	6.5	0.51	Yes
5670274	AFG3L1	1.08896	0.122944	0.0645084	4.16	0.51	4.03	0.46	No
1170538	AFG3L2	0.487475	-1.0366	1.27e-35	6.71	0.72	7.75	0.4	Yes
2000497	AFMID	1.08326	0.115385	0.328891	5.37	0.77	5.25	0.9	No
2070707	AFMID	1.0043	0.00618687	0.925694	5.14	0.43	5.14	0.44	No
450097	AFTPH	1.18501	0.244901	1.14e-08	10.05	0.3	9.8	0.32	No
5570543	AFTPH	1.13969	0.188644	0.0114825	7.47	0.56	7.28	0.54	No
2070600	AFTPH	1.05781	0.0810777	0.252496	6.25	0.56	6.16	0.47	No
130064	AGA	1.11773	0.160576	0.159755	6.6	1.03	6.44	0.66	No
7400333	AGAP1	1.12319	0.1676	0.00571045	4.32	0.45	4.15	0.44	No
3890431	AGAP3	0.965006	-0.0513897	0.45854	4.65	0.5	4.7	0.48	No
6960050	AGAP6	0.562617	-0.829774	2.96e-22	5.97	0.6	6.8	0.61	Yes
4390523	AGAP7	1.067	0.0935578	0.130144	4.63	0.45	4.54	0.44	No
2140343	AGAP8	0.471164	-1.0857	6.85e-31	7.42	0.67	8.51	0.62	Yes
6620403	AGBL5	1.24814	0.319783	6.75e-05	4.99	0.67	4.67	0.53	No
1850075	AGBL5	0.857325	-0.222085	0.0346579	6.3	0.79	6.53	0.76	No
1940465	AGER	0.890591	-0.167164	0.0358195	4.95	0.69	5.12	0.5	No
6620523	AGER	1.06358	0.0889308	0.197606	4.69	0.53	4.6	0.47	No
7200369	AGER	1.01919	0.0274187	0.742014	6.91	0.62	6.88	0.53	No
990754	AGFG1	1.77145	0.82493	7e-19	5.94	0.78	5.11	0.58	Yes
4280681	AGFG1	1.55858	0.640229	1.02e-11	7.38	0.76	6.74	0.64	Yes
4050368	AGFG2	0.899716	-0.152458	0.0293519	4.9	0.49	5.05	0.52	No
5550538	AGFG2	1.07918	0.10993	0.0977937	4.56	0.52	4.45	0.46	No
70239	AGGF1	1.14465	0.194911	3.39e-06	8.63	0.37	8.44	0.26	No
5130102	AGGF1	1.15452	0.207293	5.4e-05	5.92	0.39	5.72	0.37	No
7560452	AGK	0.604335	-0.726579	3.05e-21	5.5	0.59	6.23	0.51	Yes
7000672	AGL	1.23074	0.299524	2.77e-05	6.03	0.61	5.73	0.46	No
6110050	AGL	1.12013	0.16367	0.00415241	4.68	0.42	4.51	0.42	No
2940113	AGL	1.12422	0.168927	0.0773307	7.81	0.81	7.64	0.61	No
1440653	AGL	1.01249	0.0179096	0.802735	4.39	0.53	4.37	0.45	No
4890255	AGMAT	0.597236	-0.743627	9.68e-12	3.01	0.66	3.75	0.89	Yes
4610044	AGPAT1	1.03331	0.0472722	0.610465	8.22	0.52	8.18	0.72	No
3520671	AGPAT2	1.35062	0.433617	1.01e-14	8.04	0.33	7.61	0.45	No
3850370	AGPAT2	1.45437	0.54039	1.53e-12	7.74	0.55	7.2	0.57	No
5560102	AGPAT2	1.36737	0.451401	1.88e-08	8.26	0.55	7.81	0.63	No
3850435	AGPAT3	0.80492	-0.313083	0.000457276	4.11	0.67	4.42	0.65	No
3440025	AGPAT4	0.957693	-0.0623651	0.642473	5.94	1.09	6.01	0.81	No
830719	AGPAT5	0.539191	-0.891132	1.2e-15	3.34	0.62	4.23	0.92	Yes
3870022	AGPAT6	1.20203	0.265469	6.51e-07	6.04	0.44	5.77	0.35	No
2060477	AGPAT9	1.35807	0.441561	9.49e-11	11.35	0.43	10.91	0.55	No
7560154	AGPS	1.05391	0.0757495	0.288289	7.25	0.53	7.17	0.5	No
5290273	AGR3	0.991188	-0.0127698	0.862451	4.56	0.51	4.58	0.48	No
6370500	AGRN	1.09095	0.125591	0.0130248	6.34	0.39	6.21	0.35	No
4760427	AGTPBP1	1.87949	0.910342	1.46e-33	11.44	0.53	10.53	0.48	Yes
2340347	AGTPBP1	1.18409	0.243782	0.0669351	3.96	0.94	3.72	1	No
940040	AGTR1	1.1398	0.188786	0.000733949	4.7	0.44	4.51	0.39	No
160682	AGTR1	1.09436	0.130084	0.0575974	4.23	0.52	4.1	0.49	No
4610220	AGTRAP	1.5515	0.633664	1.37e-18	9.98	0.47	9.35	0.54	Yes
4900685	AGTRAP	1.66726	0.737476	1.01e-15	10.11	0.48	9.37	0.77	Yes
870139	AGXT2L2	1.23143	0.30034	2.99e-13	8.5	0.32	8.2	0.28	No
5690082	AGXT2L2	1.52914	0.612719	7.93e-11	6.6	0.72	5.99	0.68	Yes
1230196	AHCTF1	0.838961	-0.253325	0.000448044	8.26	0.6	8.51	0.48	No
6040747	AHCTF1	0.919424	-0.121198	0.107978	8.5	0.55	8.62	0.54	No
3710537	AHCY	0.678319	-0.559965	2.32e-07	7.19	0.78	7.75	0.82	No
1170440	AHCYL1	1.03555	0.0503915	0.161529	9.88	0.26	9.82	0.25	No
870039	AHCYL2	0.676568	-0.563694	6.32e-11	4.28	0.64	4.84	0.64	No
450553	AHNAK	0.354691	-1.49536	1.18e-32	8.74	1.11	10.24	0.62	Yes
2810482	AHNAK	0.498654	-1.00389	1.66e-16	3.36	0.86	4.37	0.9	Yes
3710400	AHNAK	0.602064	-0.732011	9.11e-14	5.06	0.74	5.8	0.71	Yes
4890672	AHR	0.901157	-0.150149	0.0527792	11.58	0.58	11.73	0.55	No
6060367	AHR	0.947419	-0.0779262	0.249013	5.14	0.51	5.22	0.47	No
4880561	AHSA1	0.94748	-0.0778321	0.183849	7.87	0.46	7.95	0.39	No
1170220	AHSA2	1.12715	0.172685	0.0031905	9.16	0.49	8.99	0.38	No
2350274	AHSP	0.44833	-1.15737	7.93e-09	8.65	1.5	9.81	1.49	Yes
6110358	AICDA	1.2166	0.282853	3.37e-06	4.87	0.47	4.59	0.44	No
4640445	AIDA	0.818575	-0.288814	1.69e-11	9.26	0.31	9.55	0.31	No
1940047	AIF1	1.32165	0.402335	2.3e-06	12.14	0.54	11.74	0.69	No
3800047	AIF1	1.15816	0.211834	0.00444802	12.59	0.53	12.37	0.56	No
6520154	AIF1	1.03509	0.0497493	0.548647	5.06	0.59	5.01	0.57	No
1410021	AIF1L	1.12489	0.169789	8.86e-05	6.03	0.33	5.86	0.3	No
3290341	AIFM1	0.804318	-0.314162	1.46e-06	5.42	0.51	5.73	0.46	No
1500689	AIFM1	0.852184	-0.230764	1.09e-05	7.22	0.43	7.45	0.35	No
1940577	AIFM1	1.04014	0.0567808	0.277654	5.18	0.36	5.12	0.38	No
3940056	AIG1	1.68884	0.756032	1.63e-11	6.25	0.86	5.5	0.81	Yes
580255	AIM1	1.31994	0.400468	1.25e-12	7.22	0.41	6.82	0.41	No
7000082	AIM1L	0.870383	-0.200278	0.0410788	3.88	0.71	4.08	0.73	No
4220376	AIM1L	1.02383	0.0339814	0.670317	4.37	0.58	4.34	0.53	No
6620386	AIM1L	1.0101	0.0144942	0.874551	4.03	0.64	4.02	0.6	No
1260270	AIM2	1.7015	0.766809	1.36e-09	10.77	0.95	10	0.94	Yes
6960056	AIMP2	0.636162	-0.652534	1.74e-18	7.36	0.64	8.01	0.45	Yes
610689	AIP	0.806799	-0.309719	1.05e-13	8.47	0.31	8.78	0.29	No
5820689	AIRE	1.13923	0.188063	0.00934921	4.55	0.65	4.36	0.43	No
5820386	AIRE	0.906928	-0.14094	0.0544818	12.42	0.57	12.56	0.51	No
6480484	AJAP1	1.09009	0.124443	0.0286421	4.95	0.42	4.83	0.41	No
5130162	AK1	0.694172	-0.526635	3.47e-13	4.54	0.49	5.06	0.55	No
3140441	AK2	0.685631	-0.544496	8.63e-10	4.13	0.65	4.67	0.67	No
1990491	AK2	0.772343	-0.372687	3.31e-07	6.79	0.58	7.16	0.51	No
5720669	AK2	0.809097	-0.305615	3.47e-06	7.67	0.52	7.98	0.46	No
5090554	AK2P2	1.01334	0.0191125	0.821369	6.43	0.55	6.41	0.58	No
670463	AK3	0.793622	-0.333476	3.27e-08	7.83	0.47	8.17	0.43	No
4610554	AK3L1	1.09043	0.124901	0.04778	4.13	0.48	4.01	0.45	No
160148	AK3L1	0.956503	-0.064158	0.334972	5.08	0.49	5.15	0.46	No
4290192	AK3L1	0.979236	-0.030272	0.589807	5.38	0.42	5.42	0.36	No
6270148	AK5	0.954742	-0.0668173	0.343272	4.53	0.55	4.6	0.47	No
460020	AKAP10	1.28612	0.363023	5.19e-07	7.3	0.49	6.94	0.56	No
1450333	AKAP11	0.465346	-1.10362	1.55e-28	5.49	0.81	6.6	0.58	Yes
6420398	AKAP11	0.663455	-0.591929	6.38e-19	5.98	0.49	6.58	0.47	Yes
5720731	AKAP11	0.737499	-0.439286	4.27e-11	4.82	0.48	5.26	0.5	No
4570717	AKAP11	0.961661	-0.0564002	0.336472	4.82	0.4	4.88	0.43	No
670041	AKAP12	1.03072	0.0436552	0.495067	4.7	0.46	4.66	0.44	No
6900706	AKAP12	1.01515	0.0216939	0.776095	4.18	0.55	4.16	0.49	No
3940440	AKAP13	1.21379	0.279521	1.17e-08	10.85	0.38	10.57	0.35	No
650050	AKAP13	1.26024	0.333698	2.03e-07	8.71	0.42	8.38	0.51	No
2060341	AKAP13	1.09361	0.1291	0.0735629	8.14	0.52	8.01	0.53	No
3610068	AKAP2	1.12004	0.163553	0.0196878	4.56	0.54	4.4	0.5	No
5340504	AKAP7	0.613609	-0.704607	8.67e-12	6.05	0.94	6.76	0.61	Yes
4780619	AKAP7	0.695728	-0.523404	0.000145481	3.87	0.95	4.4	1.07	No
6550053	AKAP8	0.854933	-0.226117	6.09e-09	7.45	0.33	7.68	0.24	No
5340593	AKAP8L	0.864385	-0.210254	0.0640333	7.13	0.82	7.34	0.84	No
1260544	AKIRIN1	1.35018	0.433155	0.00428439	4.85	1.17	4.42	1.09	No
5820133	AKIRIN1	1.25237	0.324661	0.00824898	8.75	0.9	8.43	0.91	No
520040	AKIRIN1	1.08949	0.123649	0.00870731	9.82	0.3	9.7	0.37	No
5690202	AKIRIN2	1.25029	0.322258	3.96e-10	11.25	0.32	10.93	0.41	No
2850010	AKNA	0.93371	-0.0989535	0.0515386	10.74	0.39	10.83	0.35	No
3130605	AKNAD1	1.10449	0.143387	0.0234418	4.5	0.53	4.35	0.41	No
6130424	AKR1A1	0.61578	-0.699513	3.69e-24	8.2	0.52	8.9	0.46	Yes
1500504	AKR1A1	0.633894	-0.657686	2.43e-18	8.2	0.55	8.85	0.54	Yes
5550543	AKR1A1	1.04592	0.0647781	0.329369	4.63	0.5	4.57	0.45	No
4260139	AKR1B1	0.54222	-0.883051	1.56e-34	7.78	0.53	8.66	0.44	Yes
3610767	AKR1C2	1.19909	0.261941	5.37e-05	4.54	0.49	4.27	0.47	No
5340129	AKR1C2	1.0924	0.127497	0.0610889	4.43	0.55	4.3	0.45	No
7210632	AKR1C3	0.951653	-0.0714925	0.665027	6.94	1.31	7.01	1.02	No
3120598	AKR1C4	1.15884	0.21268	0.014041	5.79	0.7	5.58	0.59	No
6940278	AKR1CL1	1.05127	0.0721398	0.218334	4.29	0.46	4.22	0.39	No
1770341	AKR1D1	1.09394	0.129532	0.0398713	4.2	0.46	4.07	0.46	No
5860347	AKR1D1	0.952611	-0.0700401	0.249208	13.5	0.47	13.57	0.41	No
6180681	AKR7A2	0.617278	-0.696008	4.72e-27	8.49	0.52	9.19	0.39	Yes
70484	AKR7A3	0.820815	-0.284871	1.43e-08	6.57	0.36	6.86	0.38	No
2470619	AKT1	0.739348	-0.435674	6.09e-13	9.69	0.51	10.13	0.39	No
6200431	AKT1	0.750925	-0.41326	3.28e-11	9.82	0.51	10.23	0.42	No
7210424	AKT1	1.05554	0.0779782	0.296855	4.23	0.55	4.16	0.52	No
3870092	AKT1S1	1.03253	0.0461824	0.403303	5.03	0.4	4.99	0.38	No
5220307	AKT3	1.0612	0.0857031	0.19721	4.36	0.48	4.28	0.47	No
4480338	AKTIP	1.30695	0.386209	3.28e-16	10.03	0.32	9.64	0.35	No
5720703	AKTIP	1.24726	0.318768	5.15e-07	7.42	0.49	7.1	0.45	No
3120162	ALAD	1.28417	0.360834	1.35e-07	8.1	0.55	7.74	0.48	No
5860278	ALAS1	1.14922	0.200655	0.000709005	5.63	0.48	5.43	0.4	No
1230376	ALAS2	0.451401	-1.14752	7.93e-06	5.09	1.96	6.23	1.89	Yes
4180768	ALAS2	0.536026	-0.899624	3.2e-05	11.15	1.72	12.05	1.54	Yes
5270338	ALAS2	0.839826	-0.251837	0.056728	4.31	0.89	4.57	1.02	No
4230156	ALB	1.23807	0.308096	1.15e-07	6.18	0.43	5.88	0.43	No
5910010	ALB	1.11287	0.154286	0.0167896	4.26	0.51	4.1	0.45	No
2070575	ALCAM	1.4246	0.510555	6.98e-08	8.62	0.8	8.1	0.63	No
940441	ALDH16A1	0.78216	-0.354464	1.78e-11	5.63	0.39	5.98	0.38	No
2370255	ALDH18A1	0.395494	-1.33827	2.32e-25	3.82	0.82	5.15	0.95	Yes
1070477	ALDH1A1	0.502869	-0.991746	3.18e-08	3.96	1.18	4.95	1.44	Yes
6510754	ALDH1A1	0.653161	-0.614489	1.46e-06	6.59	0.94	7.21	0.96	Yes
510687	ALDH1A2	1.23268	0.301801	1.07e-08	5.33	0.42	5.03	0.37	No
5700102	ALDH1A2	1.23671	0.306508	1.15e-06	4.37	0.5	4.06	0.44	No
1240379	ALDH1B1	0.901064	-0.150299	0.0379526	4.46	0.55	4.61	0.51	No
1980747	ALDH1L2	1.09143	0.126223	0.054108	4.46	0.5	4.34	0.46	No
840253	ALDH2	0.930049	-0.104622	0.35307	9.01	0.88	9.11	0.75	No
1690608	ALDH3A2	0.644672	-0.633362	1.15e-26	6.99	0.41	7.62	0.4	Yes
3120196	ALDH3A2	0.678125	-0.560377	2.45e-16	5.66	0.53	6.22	0.47	No
2970356	ALDH3B1	1.67925	0.747818	2.31e-15	8.92	0.66	8.17	0.71	Yes
1850440	ALDH3B1	1.35567	0.439009	8.35e-10	4.86	0.55	4.42	0.52	No
6220360	ALDH4A1	1.11997	0.163454	0.00711577	4.59	0.49	4.43	0.41	No
2640273	ALDH4A1	1.09098	0.125627	0.0607676	4.69	0.52	4.56	0.46	No
1470427	ALDH4A1	1.0138	0.0197673	0.863499	4.1	0.84	4.08	0.72	No
7040327	ALDH5A1	0.597044	-0.744092	1.69e-12	5.17	0.8	5.92	0.76	Yes
2640274	ALDH5A1	0.980574	-0.0283014	0.729399	4.57	0.54	4.6	0.57	No
5820373	ALDH6A1	0.77974	-0.358936	8.74e-07	5.96	0.58	6.32	0.51	No
4150544	ALDH7A1	1.01264	0.0181267	0.775586	4.73	0.42	4.71	0.44	No
2100546	ALDH8A1	1.05691	0.0798554	0.162766	5.14	0.4	5.06	0.42	No
6370138	ALDH8A1	1.04039	0.0571238	0.396649	4.35	0.53	4.29	0.44	No
1820044	ALDH9A1	0.888123	-0.171168	4.4e-05	11.22	0.38	11.39	0.24	No
6590253	ALDOA	1.34257	0.424993	1.01e-12	11.66	0.31	11.24	0.5	No
2640088	ALDOA	1.5881	0.6673	7.26e-08	11.76	0.79	11.09	1	Yes
7330544	ALDOC	0.816664	-0.292185	0.000711302	7.89	0.75	8.19	0.55	No
3140711	ALG10	1.00852	0.012238	0.860642	4.11	0.49	4.1	0.44	No
5310524	ALG10B	0.665929	-0.58656	8.51e-14	4.73	0.54	5.32	0.6	Yes
3060196	ALG10B	1.12852	0.174435	0.0051991	4.71	0.48	4.53	0.44	No
5550647	ALG11	0.907333	-0.140296	0.342916	3.35	0.93	3.49	1.15	No
4210358	ALG11	0.972956	-0.0395529	0.485839	5.5	0.43	5.54	0.37	No
6940735	ALG12	1.04772	0.067249	0.17642	5.33	0.38	5.26	0.34	No
730520	ALG13	1.14338	0.193306	0.002685	4.67	0.51	4.47	0.45	No
6660411	ALG13	1.08455	0.117094	0.0813851	7.97	0.48	7.86	0.5	No
50128	ALG14	0.969993	-0.0439532	0.563044	5.31	0.48	5.36	0.56	No
1990021	ALG2	1.15306	0.205473	0.00108303	4.53	0.48	4.32	0.45	No
2650167	ALG3	0.658212	-0.603377	5.03e-28	6.73	0.41	7.33	0.35	Yes
2140427	ALG3	0.882079	-0.181021	0.00536585	4.36	0.44	4.54	0.5	No
6370113	ALG5	0.601774	-0.732705	1.64e-22	6.38	0.52	7.11	0.54	Yes
6960243	ALG6	1.15177	0.203856	8.1e-06	8.31	0.35	8.1	0.32	No
4850632	ALG8	0.635558	-0.653904	3.12e-29	6.41	0.44	7.06	0.36	Yes
2970296	ALG8	0.452893	-1.14276	9.63e-24	4.74	0.94	5.89	0.69	Yes
3610291	ALG8	1.08559	0.118485	0.105809	4.56	0.56	4.44	0.52	No
450204	ALG9	0.682755	-0.550559	6.56e-13	5.62	0.62	6.17	0.52	No
6250431	ALK	1.002	0.00288437	0.97071	4.2	0.54	4.2	0.52	No
1780020	ALKBH1	1.12485	0.169731	0.00769953	4.22	0.52	4.06	0.43	No
7160167	ALKBH1	1.06807	0.0950091	0.0278518	6.28	0.34	6.19	0.29	No
3360056	ALKBH1	1.06081	0.0851728	0.0552959	6.18	0.35	6.1	0.3	No
1340537	ALKBH2	0.680225	-0.555916	1.66e-17	4.81	0.47	5.37	0.47	No
4610369	ALKBH3	0.478791	-1.06253	2.08e-31	5.08	0.71	6.14	0.54	Yes
1400209	ALKBH5	0.969734	-0.0443396	0.130615	11.32	0.22	11.36	0.19	No
670360	ALKBH6	0.989231	-0.0156209	0.746139	7.05	0.35	7.07	0.3	No
3310324	ALKBH7	0.836132	-0.258198	1.98e-05	6.56	0.42	6.82	0.47	No
6420044	ALKBH8	0.419753	-1.25239	1.7e-36	3.13	0.53	4.38	0.73	Yes
5130736	ALMS1	0.844308	-0.244159	2.05e-06	5.01	0.39	5.26	0.37	No
7210050	ALMS1P	1.11316	0.154663	0.0167091	4.82	0.46	4.66	0.48	No
6040259	ALOX12	0.79368	-0.33337	0.00774228	7.12	0.98	7.45	0.89	No
1770630	ALOX12P2	1.0946	0.130401	0.0481371	4.33	0.53	4.19	0.44	No
20397	ALOX15	0.678396	-0.5598	2.56e-06	4.48	0.63	5.04	1.03	No
1230722	ALOX15	0.856545	-0.223399	0.00361287	4.58	0.43	4.8	0.64	No
1450719	ALOX15	1.09006	0.124402	0.0761247	4.1	0.5	3.98	0.51	No
5220278	ALOX15	1.06152	0.0861289	0.185621	4.29	0.5	4.21	0.44	No
5810154	ALOX15B	1.19798	0.260605	0.00957634	5.79	0.62	5.53	0.81	No
2900639	ALOX15B	1.08292	0.114921	0.304083	4.11	0.73	4	0.85	No
1780273	ALOX5	1.48447	0.569948	1.35e-30	13.97	0.24	13.4	0.38	No
2510037	ALOX5	1.44413	0.530199	2.97e-14	5.83	0.55	5.3	0.48	No
3930343	ALOX5AP	1.41732	0.503163	1.4e-22	14.31	0.25	13.8	0.42	No
990685	ALOXE3	1.11384	0.15554	0.0106717	4.4	0.47	4.24	0.43	No
2570162	ALPI	0.985008	-0.0217922	0.739939	4.16	0.46	4.18	0.43	No
540390	ALPK1	1.35549	0.438819	6.41e-09	10.51	0.43	10.07	0.63	No
6100356	ALPL	1.78855	0.838792	2.59e-26	14.29	0.31	13.46	0.67	Yes
2600133	ALPP	0.917634	-0.12401	0.208397	11.81	0.73	11.93	0.7	No
2490376	ALPPL2	1.08217	0.11393	0.0736987	4.7	0.5	4.58	0.44	No
2140156	ALS2	0.899613	-0.152624	0.000819702	7.26	0.34	7.41	0.32	No
6940709	ALS2CR14	0.938038	-0.0922819	0.303349	7.09	0.66	7.18	0.63	No
50132	ALS2CR16	0.928272	-0.107381	0.101027	4.1	0.48	4.21	0.47	No
110521	ALX1	1.09268	0.127871	0.0163965	5.31	0.4	5.19	0.38	No
6250762	ALX3	1.11202	0.153186	0.00773915	4.97	0.42	4.82	0.42	No
6400661	AMAC1L2	1.06859	0.0957031	0.178622	3.98	0.52	3.89	0.51	No
2600022	AMAC1L2	1.04497	0.0634584	0.283621	4.87	0.45	4.81	0.4	No
5050167	AMAC1L3	1.08592	0.118911	0.0583202	4.73	0.47	4.61	0.44	No
520544	AMACR	1.28426	0.360935	1.71e-05	5.8	0.74	5.44	0.53	No
5870286	AMACR	1.19226	0.253699	0.000642031	4.98	0.64	4.73	0.48	No
3130154	AMACR	1.11658	0.159085	0.238124	3.68	1.16	3.52	0.83	No
6450037	AMBN	1.06938	0.0967747	0.101438	4.44	0.44	4.34	0.41	No
1110129	AMBRA1	1.08986	0.124145	0.0497401	4.38	0.48	4.26	0.45	No
50050	AMD1	0.762784	-0.390654	1.33e-09	9.53	0.59	9.92	0.38	No
3870619	AMD1	0.887061	-0.172895	0.0663516	8.57	0.72	8.74	0.66	No
6110280	AMDHD2	0.859147	-0.219023	0.00359354	5.99	0.56	6.21	0.55	No
1400672	AMFR	0.928193	-0.107503	0.250009	8.41	0.67	8.52	0.68	No
4610594	AMFR	1.03738	0.0529504	0.468875	5.38	0.55	5.33	0.49	No
1580465	AMICA1	1.09844	0.135455	0.0540756	12.62	0.47	12.48	0.54	No
4730598	AMIGO1	1.09237	0.127456	0.0377785	4.69	0.48	4.56	0.42	No
7100093	AMMECR1	1.12567	0.170787	0.00365959	5.26	0.43	5.09	0.43	No
2340601	AMMECR1	0.962624	-0.0549559	0.331572	6.24	0.42	6.29	0.39	No
450176	AMMECR1	1.0288	0.0409595	0.552616	4.82	0.52	4.78	0.45	No
4900605	AMMECR1L	0.915631	-0.127162	0.0135334	6.18	0.38	6.3	0.37	No
1110706	AMN	1.16906	0.225344	0.000260536	4.46	0.48	4.24	0.43	No
6900044	AMN1	0.87811	-0.187526	0.0322713	5.61	0.65	5.8	0.64	No
3290646	AMOT	0.904201	-0.145285	0.0137979	4.64	0.45	4.79	0.42	No
2070301	AMOTL1	1.00111	0.00160021	0.981347	4.33	0.48	4.32	0.42	No
6960079	AMOTL2	0.947966	-0.0770932	0.228322	5.91	0.52	5.99	0.41	No
150504	AMPD3	1.7438	0.802235	2.8e-12	5.98	0.94	5.18	0.78	Yes
7150390	AMPD3	1.19752	0.260053	3.91e-05	5.4	0.47	5.14	0.47	No
360402	AMPH	1.69117	0.758022	0.000935366	5.8	1.81	5.04	1.62	Yes
940450	AMT	0.892219	-0.164531	0.00882714	6.82	0.46	6.98	0.46	No
1740220	AMY1A	1.38508	0.469966	1.18e-05	7.1	0.95	6.63	0.68	No
1030161	AMY1A	1.05287	0.0743259	0.262355	4.19	0.5	4.12	0.45	No
5550288	AMY1B	1.33305	0.414732	1.3e-08	6.09	0.56	5.68	0.53	No
840500	AMY1B	1.04522	0.0638122	0.353609	4.61	0.5	4.54	0.49	No
4070164	AMY1B	1.01586	0.0227055	0.741201	4.79	0.49	4.77	0.45	No
1820068	AMY1C	1.25877	0.332017	2.07e-07	11.4	0.41	11.07	0.51	No
7380121	AMY2A	1.16714	0.222976	0.000218339	4.77	0.46	4.54	0.43	No
3130296	AMY2A	0.816936	-0.291704	0.00120754	6.64	0.73	6.93	0.62	No
4810176	AMY2B	1.11955	0.162922	0.0262726	5.36	0.54	5.19	0.53	No
7000754	AMY2B	0.981788	-0.026517	0.754457	5.19	0.56	5.22	0.59	No
510328	AMZ2	1.11233	0.153587	1.29e-05	10.23	0.26	10.07	0.25	No
730647	ANAPC1	0.510316	-0.970538	1.3e-37	5.82	0.55	6.79	0.45	Yes
7210259	ANAPC1	0.851826	-0.23137	9.01e-05	7.13	0.46	7.36	0.42	No
6840706	ANAPC10	0.686673	-0.542304	2.69e-08	5.32	0.84	5.86	0.64	No
10220	ANAPC11	0.783032	-0.352857	6.1e-07	5.95	0.53	6.3	0.52	No
4540162	ANAPC11	1.04409	0.0622466	0.366511	4.4	0.54	4.34	0.46	No
4760288	ANAPC11	1.00252	0.00362969	0.941167	8.73	0.35	8.72	0.3	No
6250382	ANAPC13	0.841824	-0.248409	0.000130807	10.47	0.58	10.72	0.4	No
4180634	ANAPC2	0.951611	-0.0715555	0.283704	4.61	0.48	4.68	0.47	No
3870424	ANAPC2	1.03236	0.0459487	0.524195	4.39	0.54	4.34	0.48	No
6450021	ANAPC4	0.949406	-0.0749028	0.0895587	8.92	0.32	9	0.31	No
4730408	ANAPC5	0.762709	-0.390795	1.27e-21	9.48	0.33	9.87	0.25	No
160220	ANAPC7	1.06606	0.0922848	0.380391	4.27	0.79	4.18	0.72	No
3930392	ANG	0.695112	-0.524683	7.71e-07	7.56	0.9	8.08	0.71	No
3890484	ANG	0.834149	-0.261623	0.000782098	6.41	0.61	6.67	0.55	No
5550086	ANGEL1	0.649105	-0.623475	6.05e-24	5.24	0.44	5.87	0.42	Yes
1820441	ANGEL2	0.856744	-0.223063	2.67e-08	8.77	0.32	9	0.27	No
3120326	ANGPT1	0.82618	-0.275472	0.00190229	5.52	0.66	5.79	0.65	No
3360066	ANGPT1	0.954844	-0.0666636	0.334048	5.43	0.48	5.5	0.5	No
1050561	ANGPTL3	1.09509	0.131045	0.0292489	4.33	0.45	4.19	0.43	No
2450592	ANGPTL4	1.15435	0.207079	8.28e-05	5.73	0.39	5.52	0.38	No
3180209	ANK1	0.657853	-0.604163	1.31e-05	4.36	0.98	4.96	1.07	Yes
2630600	ANK3	1.10974	0.150225	0.0284581	4.4	0.55	4.24	0.47	No
1850709	ANK3	1.05615	0.0788173	0.216475	4.54	0.49	4.46	0.44	No
1450672	ANK3	1.02403	0.0342549	0.564341	4.94	0.41	4.9	0.41	No
5890564	ANKDD1A	1.22215	0.289424	0.0406037	8.19	1.07	7.9	1.02	No
6220152	ANKFY1	0.804522	-0.313797	0.00146658	6.12	0.76	6.44	0.7	No
6980639	ANKFY1	0.94781	-0.077331	0.314859	4.61	0.61	4.69	0.5	No
450300	ANKFY1	0.967478	-0.0476986	0.418634	8.88	0.49	8.93	0.36	No
610546	ANKHD1	0.912237	-0.132519	0.00143684	8.13	0.33	8.27	0.27	No
6380100	ANKHD1	1.13446	0.182007	0.00152106	5.14	0.41	4.96	0.43	No
520008	ANKHD1-EIF4EBP3	1.05095	0.0716886	0.407992	5.48	0.6	5.41	0.63	No
2970672	ANKIB1	0.927177	-0.109083	0.00870774	7.99	0.32	8.1	0.29	No
2360671	ANKLE2	0.980017	-0.0291208	0.567307	7.73	0.36	7.76	0.34	No
2760102	ANKMY1	0.744686	-0.425295	5.76e-09	6.13	0.56	6.56	0.53	No
4890136	ANKMY2	0.608156	-0.717486	2.87e-20	5.32	0.68	6.04	0.45	Yes
7400114	ANKRA2	1.03294	0.0467587	0.517618	7.63	0.53	7.58	0.49	No
1170630	ANKRA2	0.980055	-0.0290647	0.579103	8.37	0.38	8.4	0.35	No
6560112	ANKRD1	1.15797	0.211592	0.00112529	4.41	0.52	4.2	0.45	No
4540689	ANKRD10	1.05985	0.0838557	0.111003	7.25	0.44	7.17	0.33	No
6900674	ANKRD10	1.01379	0.0197577	0.729399	7.89	0.41	7.87	0.37	No
3370274	ANKRD11	1.05536	0.0777372	0.0711142	9.44	0.34	9.37	0.28	No
5890403	ANKRD11	1.0628	0.0878678	0.166324	4.48	0.5	4.39	0.42	No
7040132	ANKRD12	0.862343	-0.213667	8.42e-06	8.95	0.4	9.16	0.31	No
2120224	ANKRD13A	1.08698	0.120331	0.0197153	11.32	0.38	11.2	0.37	No
4810053	ANKRD13C	1.0454	0.0640569	0.337019	5.46	0.51	5.39	0.45	No
4010424	ANKRD13D	0.818562	-0.288837	0.000423078	9.53	0.64	9.82	0.58	No
3850097	ANKRD13D	1.0665	0.0928773	0.220326	5.3	0.54	5.21	0.55	No
3520692	ANKRD13D	1.04266	0.0602728	0.355565	4.36	0.49	4.3	0.45	No
4060451	ANKRD13D	1.02846	0.0404823	0.588653	3.88	0.61	3.84	0.45	No
2320064	ANKRD13D	0.967481	-0.0476945	0.635159	4.09	0.67	4.13	0.72	No
610070	ANKRD13D	1.00735	0.0105685	0.905195	3.96	0.57	3.95	0.6	No
650008	ANKRD16	0.752086	-0.41103	2.48e-11	4.73	0.46	5.14	0.45	No
3450274	ANKRD16	0.898383	-0.154598	0.0154497	4.28	0.49	4.43	0.45	No
50070	ANKRD16	0.963184	-0.0541163	0.361567	4.6	0.44	4.66	0.4	No
6940520	ANKRD17	1.06078	0.0851234	0.043174	7.57	0.34	7.48	0.27	No
4210437	ANKRD17	1.06407	0.089593	0.093528	6.16	0.37	6.07	0.4	No
3130156	ANKRD17	0.999065	-0.00134905	0.988571	3.75	0.67	3.76	0.56	No
7050114	ANKRD20A1	1.16522	0.2206	0.00465966	4.69	0.65	4.47	0.51	No
4490484	ANKRD20A1	1.12759	0.173243	0.0199533	4.18	0.61	4.01	0.49	No
4290364	ANKRD20A1	1.07546	0.104959	0.132068	4.14	0.54	4.04	0.48	No
6450661	ANKRD20A1	0.904146	-0.145372	0.239861	5.75	1	5.9	0.81	No
5260703	ANKRD20A3	1.05868	0.0822714	0.184592	4.62	0.47	4.54	0.42	No
130181	ANKRD22	3.45712	1.78957	2.05e-23	9.88	1.32	8.09	1.24	Yes
4150270	ANKRD22	2.98477	1.57762	1.48e-22	10.26	1.23	8.68	1.09	Yes
3520195	ANKRD23	1.27392	0.349272	2.17e-07	5.84	0.48	5.5	0.51	No
1300634	ANKRD23	0.994045	-0.00861757	0.892742	4.91	0.44	4.92	0.41	No
3460626	ANKRD24	1.00222	0.00320018	0.962348	4.64	0.46	4.64	0.44	No
5560189	ANKRD26	0.858964	-0.21933	0.00107038	4.05	0.47	4.27	0.51	No
5670112	ANKRD27	1.13182	0.17864	0.00125371	6.16	0.42	5.98	0.39	No
2760563	ANKRD28	0.886548	-0.17373	0.0428425	6.35	0.71	6.52	0.56	No
360064	ANKRD28	1.01004	0.0144171	0.833731	5.09	0.49	5.08	0.44	No
1770273	ANKRD30B	0.940007	-0.0892568	0.238375	11.46	0.56	11.55	0.54	No
6380747	ANKRD32	1.20701	0.271435	1.23e-05	6.07	0.49	5.8	0.44	No
1070736	ANKRD32	1.00415	0.00597357	0.972839	5.96	1.12	5.96	1.22	No
4860707	ANKRD33	1.46882	0.55466	3.26e-08	8.79	0.77	8.24	0.73	No
1090142	ANKRD34A	0.915573	-0.127253	0.0304717	4.55	0.44	4.68	0.42	No
3390451	ANKRD34B	3.1079	1.63594	2.84e-09	7.32	2.21	5.69	1.94	Yes
2070576	ANKRD34C	1.149	0.20038	0.000903977	4.72	0.48	4.52	0.42	No
4590377	ANKRD35	0.768315	-0.38023	1.44e-05	5.23	0.65	5.61	0.65	No
4180437	ANKRD35	1.08644	0.119609	0.153935	5.75	0.71	5.63	0.53	No
5810050	ANKRD36	0.484686	-1.04488	4.03e-20	3	0.6	4.04	0.93	Yes
3060010	ANKRD36B	0.651497	-0.618169	2.3e-10	5.43	0.79	6.05	0.67	Yes
240682	ANKRD37	1.05075	0.0714221	0.533908	5.28	0.89	5.21	0.75	No
7610128	ANKRD38	1.16967	0.226097	0.000475167	4.71	0.47	4.49	0.48	No
6220553	ANKRD39	0.916682	-0.125507	0.00186691	6.3	0.31	6.43	0.28	No
5560142	ANKRD40	1.047	0.0662641	0.0656497	6.8	0.28	6.74	0.23	No
1050440	ANKRD41	1.05281	0.074244	0.202597	4.21	0.44	4.14	0.4	No
5810228	ANKRD44	0.729115	-0.455781	0.000142254	6.04	1.02	6.5	0.79	No
520280	ANKRD44	0.889377	-0.169133	0.0420473	4.64	0.62	4.81	0.6	No
5560224	ANKRD45	1.02074	0.0296155	0.679059	4.19	0.52	4.16	0.47	No
2750598	ANKRD46	0.422692	-1.24232	2.1e-31	4.79	0.82	6.03	0.65	Yes
4860603	ANKRD47	1.12643	0.171764	0.00442321	4.4	0.46	4.23	0.43	No
520341	ANKRD49	0.953357	-0.068911	0.115166	8.66	0.33	8.73	0.3	No
1770187	ANKRD50	0.999631	-0.000532435	0.996839	5.73	0.94	5.73	0.76	No
3870402	ANKRD52	0.846655	-0.240154	0.000195356	3.82	0.45	4.06	0.49	No
150097	ANKRD53	1.0522	0.0734146	0.257293	4.22	0.47	4.14	0.46	No
2340598	ANKRD54	0.773966	-0.369658	1.23e-05	5.38	0.64	5.75	0.62	No
4050600	ANKRD55	2.40226	1.26439	1.91e-14	8.23	1.23	6.97	1.2	Yes
2510224	ANKRD57	0.539409	-0.890547	8.5e-10	4.28	1.14	5.17	1.04	Yes
5270474	ANKRD58	1.14049	0.189657	0.00364234	4.58	0.57	4.39	0.4	No
2030014	ANKRD6	1.18422	0.243937	6.72e-05	4.44	0.46	4.19	0.45	No
4880465	ANKRD6	1.01491	0.0213459	0.736803	5.67	0.43	5.65	0.43	No
2370672	ANKRD7	1.13907	0.187853	0.0011883	4.88	0.46	4.69	0.4	No
7050370	ANKRD9	0.707221	-0.499768	4.56e-05	8.54	1.06	9.04	0.8	No
4730767	ANKRD9	1.00579	0.0083247	0.92341	4.74	0.58	4.73	0.57	No
5390064	ANKS1A	2.2359	1.16086	8.23e-43	9.9	0.59	8.74	0.49	Yes
2350201	ANKS1B	1.03347	0.0474974	0.507362	4.38	0.56	4.33	0.46	No
6510445	ANKS3	1.00954	0.013692	0.829981	4.77	0.46	4.76	0.4	No
5090475	ANKZF1	1.06144	0.0860168	0.212004	5.07	0.53	4.98	0.47	No
580598	ANKZF1	0.996821	-0.00459405	0.943785	7.73	0.38	7.74	0.46	No
6450669	ANLN	1.05352	0.0752217	0.583909	3.72	1.05	3.64	0.89	No
7040554	ANO10	1.55314	0.635188	7.92e-18	7.02	0.55	6.38	0.52	Yes
6580300	ANO2	1.02435	0.0347067	0.647249	4.31	0.57	4.27	0.49	No
7040674	ANO6	0.745271	-0.424162	7.36e-07	8.38	0.74	8.8	0.56	No
6020008	ANO7	1.02549	0.0363158	0.550493	4.27	0.47	4.23	0.39	No
2900438	ANO8	0.748538	-0.417853	2.08e-09	4.53	0.55	4.95	0.49	No
5720373	ANO9	0.495319	-1.01357	1.97e-23	2.63	0.36	3.64	0.88	Yes
3400121	ANO9	0.563614	-0.827221	7.45e-23	4.64	0.49	5.46	0.66	Yes
2750711	ANO9	0.956653	-0.0639328	0.183849	5.47	0.36	5.53	0.33	No
1240424	ANP32A	1.09651	0.132918	0.133646	6.49	0.65	6.36	0.64	No
3850053	ANP32B	0.833055	-0.263516	1.67e-10	11.78	0.32	12.05	0.28	No
6980328	ANP32C	1.15573	0.208801	0.00450746	5.73	0.55	5.52	0.53	No
5810612	ANPEP	1.17148	0.228332	0.0543479	10.85	0.75	10.62	0.94	No
780538	ANRIL	1.30096	0.379581	0.00291348	5.34	1.06	4.96	0.86	No
60255	ANTXR1	1.21167	0.276993	1.04e-06	4.98	0.4	4.71	0.43	No
5700025	ANTXR1	1.10365	0.14228	0.0460667	4.24	0.57	4.1	0.49	No
10685	ANTXR2	1.18854	0.249185	2.46e-07	10.77	0.34	10.52	0.36	No
6520215	ANXA1	1.54717	0.62963	2.79e-14	12.88	0.55	12.25	0.64	Yes
1300274	ANXA11	1.12999	0.176308	0.00282477	8.58	0.42	8.41	0.44	No
5900735	ANXA11	1.09076	0.12534	0.0335387	9.97	0.42	9.85	0.44	No
6960594	ANXA11	0.92628	-0.11048	0.211341	7.47	0.67	7.58	0.62	No
4780615	ANXA2	0.798648	-0.324369	2.39e-06	11.5	0.56	11.83	0.47	No
3520328	ANXA2	0.770087	-0.376906	7.88e-05	4.91	0.74	5.28	0.68	No
770730	ANXA2	0.95512	-0.0662468	0.586798	7.6	0.88	7.66	0.83	No
3370202	ANXA2P1	0.766838	-0.383007	2.45e-05	7.66	0.73	8.04	0.63	No
270609	ANXA2P1	1.03125	0.0443979	0.549468	5.36	0.51	5.31	0.52	No
4890494	ANXA2P2	1.09982	0.137261	0.000586338	14.42	0.25	14.28	0.31	No
2810411	ANXA2P3	1.07266	0.10119	0.0997773	4.57	0.44	4.47	0.45	No
240594	ANXA3	2.24628	1.16754	5.95e-25	11.18	0.61	10.02	0.9	Yes
1070451	ANXA5	1.39607	0.481368	3.98e-12	10.99	0.52	10.51	0.5	No
450671	ANXA6	0.798028	-0.32549	0.00162553	4.24	0.88	4.57	0.67	No
2490598	ANXA6	0.90901	-0.137632	0.0349971	6.15	0.52	6.28	0.44	No
6330044	ANXA7	1.05989	0.0839212	0.076878	9.55	0.41	9.47	0.29	No
1400711	ANXA8	0.976754	-0.0339327	0.740292	4.12	0.66	4.16	0.73	No
2940424	AOAH	1.23295	0.302119	0.000469728	9.83	0.69	9.53	0.6	No
580736	AOC2	1.13461	0.182191	0.00404491	4.68	0.52	4.5	0.42	No
4230307	AOC2	0.933251	-0.0996629	0.174245	4.5	0.56	4.6	0.5	No
4290180	AOC2	0.975334	-0.0360323	0.621038	4.36	0.52	4.4	0.49	No
6860309	AOC3	0.724648	-0.464647	2.58e-08	4.8	0.61	5.27	0.63	No
730725	AOF2	0.44811	-1.15807	1.86e-38	6.2	0.72	7.36	0.47	Yes
2470327	AP1B1	0.767915	-0.380981	7.52e-16	7.81	0.39	8.19	0.29	No
1820136	AP1G1	1.34828	0.43112	3.02e-06	7.81	0.68	7.38	0.69	No
1850593	AP1G1	1.25119	0.323296	4.73e-05	8.34	0.52	8.01	0.63	No
7400468	AP1G2	0.941345	-0.0872047	0.117787	8.29	0.36	8.38	0.43	No
4610112	AP1GBP1	1.08816	0.121885	0.0698978	4.7	0.48	4.58	0.49	No
2190241	AP1M1	1.19593	0.258139	2.94e-10	9.97	0.32	9.71	0.28	No
2190341	AP1S1	1.04455	0.0628793	0.450099	5.62	0.57	5.56	0.6	No
7040079	AP1S1	0.946655	-0.0790897	0.480327	5.76	0.83	5.84	0.77	No
5490673	AP1S1	0.991932	-0.0116869	0.861932	6.66	0.5	6.68	0.41	No
1070192	AP1S2	0.76415	-0.388072	3e-11	10.82	0.43	11.21	0.42	No
940706	AP1S2	0.790327	-0.339478	1.21e-07	10.65	0.46	10.99	0.49	No
4390180	AP2A1	0.932914	-0.100184	0.26401	5.19	0.64	5.29	0.65	No
1660072	AP2A1	0.953681	-0.0684215	0.358052	6.67	0.47	6.74	0.57	No
6270041	AP2A2	0.968567	-0.0460756	0.465577	5.72	0.44	5.76	0.44	No
1400605	AP2B1	0.9568	-0.0637107	0.484809	5.9	0.68	5.97	0.61	No
2340451	AP2B1	1.02089	0.029832	0.645839	6.87	0.42	6.84	0.46	No
840148	AP2M1	1.02569	0.0365958	0.5878	9.18	0.27	9.15	0.56	No
240187	AP2M1	0.998952	-0.00151269	0.977612	8.93	0.3	8.93	0.38	No
6370661	AP2S1	0.934009	-0.0984918	0.00610577	11.99	0.26	12.09	0.25	No
3120228	AP2S1	1.00602	0.00865329	0.931604	9.98	0.36	9.97	0.81	No
2230603	AP3B1	1.31032	0.389915	2.48e-19	10.5	0.33	10.11	0.28	No
4230360	AP3B2	4.55695	2.18807	1.18e-29	6.83	1.51	4.64	1.19	Yes
4210612	AP3D1	0.950635	-0.0730363	0.0494014	7.5	0.24	7.58	0.28	No
6100719	AP3D1	0.95541	-0.0658083	0.0670529	7.53	0.26	7.6	0.25	No
2760202	AP3M1	1.07321	0.101934	0.0773501	7.79	0.42	7.69	0.41	No
6200437	AP3M1	1.04827	0.068006	0.203805	8.47	0.42	8.4	0.36	No
3420128	AP3M2	0.4164	-1.26396	2.55e-33	5.28	0.73	6.55	0.69	Yes
7200402	AP3S1	1.3921	0.477261	1.03e-12	9.23	0.52	8.76	0.47	No
2750286	AP3S2	1.69835	0.764134	6.25e-17	6.77	0.64	6.01	0.68	Yes
510129	AP4B1	1.06872	0.0958873	0.0570523	9	0.42	8.9	0.32	No
270343	AP4E1	0.949642	-0.0745444	0.189368	7.06	0.45	7.13	0.37	No
2970669	AP4S1	1.07277	0.101335	0.0826032	4.42	0.39	4.32	0.44	No
2760082	APAF1	1.25657	0.329488	4.02e-06	5.97	0.49	5.64	0.55	No
1820324	APAF1	1.18123	0.240292	1.27e-05	10.34	0.37	10.1	0.43	No
4070014	APBA3	0.84901	-0.236146	3.31e-07	8.06	0.41	8.29	0.28	No
6900180	APBB1	1.14725	0.198174	0.00209488	4.44	0.49	4.25	0.46	No
1820722	APBB1IP	1.35693	0.440351	3.16e-15	12.24	0.33	11.8	0.45	No
7320402	APBB3	1.02288	0.0326386	0.674615	8.52	0.59	8.49	0.5	No
4120279	APBB3	1.01739	0.0248756	0.724888	10.18	0.55	10.16	0.43	No
5720722	APC	1.14293	0.192732	0.00200541	4.3	0.42	4.11	0.48	No
4280739	APCDD1	1.71539	0.778534	7.12e-07	5.8	1.53	5.02	0.85	Yes
6620484	APEG1	1.08547	0.118319	0.105518	4.55	0.53	4.43	0.53	No
450475	APEH	0.884335	-0.177335	6.42e-05	9.04	0.34	9.22	0.31	No
6510053	APEX1	0.53727	-0.89628	1.57e-31	8.29	0.62	9.18	0.44	Yes
3120309	APEX1	0.596156	-0.746238	1.76e-20	7.58	0.55	8.32	0.59	Yes
1430047	APEX2	0.877954	-0.187782	0.00223511	6.84	0.53	7.03	0.39	No
1850221	APH1A	1.19005	0.251024	0.000445376	9.63	0.35	9.38	0.62	No
7550364	APH1A	1.12578	0.170927	0.00354918	6.44	0.44	6.27	0.42	No
7160224	APH1B	1.47889	0.564511	4.38e-18	9.8	0.43	9.23	0.49	No
7050523	API5	0.91048	-0.1353	0.0128063	7.99	0.47	8.12	0.33	No
7380010	APIP	0.905367	-0.143426	0.154035	5.44	0.82	5.58	0.66	No
6200202	APIP	1.02429	0.0346296	0.674314	7.55	0.59	7.52	0.55	No
5960709	APITD1	0.780244	-0.358003	0.000784577	3.61	0.78	3.97	0.79	No
4640477	APLF	1.00249	0.00358325	0.965298	3.94	0.61	3.94	0.51	No
3450577	APLP2	1.30415	0.383108	1.53e-09	9.14	0.36	8.76	0.53	No
3060717	APLP2	1.16327	0.218188	0.00428957	5.31	0.58	5.09	0.55	No
6270703	APM-1	1.14111	0.190435	0.00946141	4.2	0.53	4.01	0.54	No
4570364	APOA1	1.05837	0.0818465	0.206969	4.27	0.47	4.19	0.47	No
1570725	APOA1BP	0.481415	-1.05465	4.44e-33	6.35	0.67	7.4	0.53	Yes
6250241	APOB48R	1.32837	0.40966	2.72e-08	9.64	0.43	9.23	0.61	No
7330671	APOBEC3A	1.09939	0.136709	0.276774	5.8	0.89	5.66	0.91	No
3170068	APOBEC3B	1.12	0.163499	0.349538	3.57	1.37	3.41	1.17	No
3120221	APOBEC3C	0.781661	-0.355385	8.41e-11	6.18	0.4	6.53	0.4	No
4760035	APOBEC3D	0.588999	-0.763664	4.75e-21	5.95	0.57	6.71	0.58	Yes
1410279	APOBEC3F	0.706497	-0.501245	2.45e-07	5.89	0.81	6.39	0.66	No
6290743	APOBEC3F	0.778196	-0.361794	9.88e-06	4.91	0.64	5.27	0.58	No
5340403	APOBEC3F	0.895771	-0.158798	0.00426151	5.86	0.44	6.02	0.38	No
610379	APOBEC3F	0.965516	-0.0506274	0.503977	6.77	0.51	6.82	0.55	No
1190026	APOBEC3G	0.971103	-0.0423041	0.707204	8.32	0.74	8.36	0.8	No
4120369	APOBEC3G	1.0008	0.00115141	0.992455	8.11	0.76	8.11	0.78	No
160292	APOBEC3H	1.09329	0.12867	0.475046	4.55	1.55	4.42	1.05	No
3830465	APOC1	1.08834	0.122124	0.0778904	4.22	0.51	4.1	0.5	No
3800403	APOC2	1.15497	0.207853	0.000515368	4.55	0.46	4.35	0.43	No
6370470	APOL1	1.02789	0.0396813	0.553312	4.17	0.5	4.13	0.44	No
4040386	APOL1	1.03143	0.0446479	0.758406	3.86	1.14	3.82	0.88	No
1570358	APOL2	0.862859	-0.212803	0.0397675	5.59	0.81	5.8	0.72	No
3370066	APOL2	0.904546	-0.144734	0.183273	5.81	0.85	5.95	0.75	No
1980750	APOL3	0.50416	-0.988048	8.93e-28	6.89	0.7	7.88	0.57	Yes
3400142	APOL4	1.11692	0.159521	0.0155156	4.48	0.5	4.32	0.47	No
5550397	APOL6	1.1681	0.224164	0.178847	4.78	1.38	4.55	1.08	No
1770364	APOLD1	0.987874	-0.0176006	0.806139	4.32	0.45	4.34	0.5	No
2690132	APOO	1.17101	0.227753	0.000102563	6.89	0.46	6.67	0.41	No
5090093	APOOL	1.06492	0.0907401	0.177936	4.87	0.51	4.78	0.47	No
650110	APP	1.11938	0.162697	0.0399792	8.12	0.56	7.96	0.59	No
3370577	APP	1.11599	0.158325	0.128195	8.09	0.78	7.93	0.74	No
5270333	APPBP2	0.811195	-0.301879	1.7e-09	7.88	0.42	8.18	0.32	No
1440707	APPBP2	1.03319	0.0471125	0.420653	4.63	0.42	4.58	0.41	No
5860554	APPL1	0.984323	-0.0227961	0.63493	6.42	0.35	6.45	0.31	No
4180100	APPL2	1.16714	0.222982	4.31e-06	9.02	0.42	8.8	0.31	No
160746	APRT	0.564576	-0.82476	6.98e-32	7.53	0.52	8.36	0.44	Yes
6510603	APRT	0.433807	-1.20487	3.76e-26	6.23	0.93	7.43	0.69	Yes
1570138	APTX	0.856146	-0.224071	1.16e-06	7.08	0.36	7.3	0.32	No
6590674	APTX	0.928546	-0.106955	0.00765938	6.73	0.29	6.83	0.28	No
70338	AQP1	1.09045	0.124925	0.0447747	4.49	0.5	4.37	0.42	No
2340577	AQP10	0.889643	-0.168701	0.382163	7.83	1.51	8	1.29	No
7150706	AQP12A	1.70471	0.769523	8.45e-20	4.39	0.68	3.62	0.55	Yes
1780195	AQP12B	0.653266	-0.614257	5.54e-14	5.09	0.62	5.7	0.58	Yes
4480079	AQP2	1.11661	0.159122	0.0135406	4.24	0.5	4.08	0.45	No
1050040	AQP3	0.66124	-0.596755	1.45e-09	2.99	0.56	3.58	0.83	Yes
7100022	AQP7P1	1.13272	0.179794	0.019911	4.8	0.62	4.62	0.52	No
160494	AQP9	1.34266	0.425093	1.25e-17	14.03	0.22	13.61	0.42	No
1070546	AQR	0.880718	-0.183248	0.0310158	3.75	0.68	3.93	0.58	No
2690639	AQR	1.00517	0.00744277	0.85835	7.66	0.27	7.65	0.27	No
2000494	AR	1.05356	0.0752792	0.263234	4.28	0.52	4.2	0.46	No
2100576	ARAF	1.08586	0.118832	0.00373585	8.99	0.29	8.87	0.3	No
7560044	ARAP1	1.04185	0.0591538	0.45366	9.44	0.47	9.38	0.61	No
3520438	ARAP2	1.09955	0.136907	0.123969	6.56	0.63	6.42	0.66	No
6940497	ARAP2	0.951597	-0.0715775	0.456177	5.64	0.68	5.71	0.68	No
7380255	ARAP3	0.803328	-0.315939	0.00021507	10.68	0.71	11	0.58	No
6040097	ARAP3	0.807104	-0.309174	0.00101046	9.27	0.78	9.58	0.63	No
2750653	ARCN1	1.09028	0.124704	0.00259717	9.96	0.29	9.84	0.3	No
6590053	ARD1A	0.870176	-0.200622	5.05e-07	7.74	0.31	7.94	0.28	No
3310139	ARF1	1.21966	0.286474	1.57e-12	11.49	0.28	11.2	0.3	No
1430259	ARF1	1.28764	0.364725	2.51e-12	8.34	0.31	7.97	0.42	No
5550491	ARF1	0.989942	-0.0145836	0.837908	4.07	0.46	4.08	0.49	No
2680446	ARF3	1.15098	0.202866	0.00283411	8.74	0.32	8.54	0.59	No
6770176	ARF4	1.12432	0.169048	1.66e-06	10.65	0.26	10.48	0.25	No
1430136	ARF4	1.35651	0.439899	0.000133391	8.14	0.75	7.7	0.92	No
3370189	ARF5	1.19738	0.259878	3.45e-06	10.31	0.36	10.05	0.45	No
510300	ARF6	1.07414	0.103176	0.112001	4.53	0.48	4.42	0.46	No
5900445	ARFGAP1	0.936741	-0.0942782	0.234731	7.35	0.56	7.44	0.58	No
2710209	ARFGAP1	1.02799	0.0398251	0.60707	4.94	0.55	4.9	0.53	No
3190066	ARFGAP2	0.949727	-0.0744147	0.129752	7.19	0.35	7.26	0.35	No
5090056	ARFGAP3	1.31728	0.397566	2.44e-10	9.38	0.45	8.98	0.47	No
6100524	ARFGEF1	1.16534	0.220749	3.93e-08	9.64	0.29	9.42	0.29	No
3710681	ARFGEF1	0.953032	-0.0694027	0.626372	4.54	1.06	4.61	0.95	No
10753	ARFIP1	0.766185	-0.384235	7.03e-08	8.16	0.6	8.55	0.48	No
2060630	ARFIP1	1.10558	0.144805	0.0399129	4.3	0.53	4.16	0.5	No
4220484	ARFIP1	0.967843	-0.0471555	0.525072	5.07	0.54	5.12	0.51	No
870082	ARFIP2	1.14268	0.192423	0.00127669	4.89	0.45	4.69	0.43	No
5270753	ARG1	2.92169	1.5468	1.29e-22	11.89	0.85	10.34	1.28	Yes
5720725	ARG2	0.785692	-0.347963	0.0018696	4.24	0.79	4.58	0.85	No
4570735	ARG99	1.26932	0.344054	2.19e-05	4.6	0.66	4.25	0.55	No
4880132	ARGLU1	0.969155	-0.0452003	0.196647	11.35	0.27	11.4	0.22	No
6480082	ARHGAP1	1.14946	0.200952	2.82e-06	9.95	0.3	9.75	0.32	No
2000669	ARHGAP10	0.529072	-0.918463	1.5e-28	3.71	0.52	4.63	0.6	Yes
4180537	ARHGAP11A	1.08316	0.115242	0.0812309	4.8	0.45	4.69	0.5	No
5340747	ARHGAP12	1.0806	0.111835	0.0590076	4.43	0.43	4.31	0.43	No
5490612	ARHGAP12	1.00552	0.00793538	0.910465	7	0.56	6.99	0.39	No
3310463	ARHGAP15	1.40118	0.486645	2.88e-18	11.69	0.39	11.2	0.41	No
160561	ARHGAP17	0.870583	-0.199947	2.86e-05	9.08	0.36	9.28	0.34	No
3170520	ARHGAP17	0.849305	-0.235646	0.00102208	5.6	0.53	5.84	0.53	No
6590564	ARHGAP17	1.13288	0.179996	0.00156979	4.48	0.47	4.3	0.38	No
3140445	ARHGAP18	0.960123	-0.0587084	0.589278	3.66	0.71	3.72	0.79	No
6110332	ARHGAP19	1.19488	0.25686	5.29e-06	9.32	0.43	9.06	0.41	No
1260543	ARHGAP21	0.65627	-0.607639	2.24e-12	8.47	0.69	9.08	0.6	Yes
4210630	ARHGAP23	1.07296	0.101592	0.18688	4.54	0.57	4.43	0.55	No
4290243	ARHGAP24	1.64104	0.714607	1.29e-17	8.23	0.58	7.51	0.62	Yes
130008	ARHGAP24	1.43318	0.519221	1.35e-12	5.59	0.57	5.07	0.52	No
10239	ARHGAP24	1.65328	0.725331	4.2e-11	5.21	0.87	4.49	0.77	Yes
2260538	ARHGAP24	1.5807	0.660559	3.39e-08	7.38	0.91	6.72	0.88	Yes
5290523	ARHGAP25	0.881678	-0.181677	0.0105739	3.77	0.51	3.95	0.53	No
3850148	ARHGAP25	0.986199	-0.0200488	0.724725	11.6	0.38	11.62	0.39	No
6520196	ARHGAP25	1.00319	0.00459981	0.946224	4.64	0.49	4.64	0.43	No
6350706	ARHGAP26	1.28273	0.359213	0.000836987	7.15	0.76	6.79	0.82	No
1260239	ARHGAP27	1.09388	0.129456	0.0973089	8.58	0.43	8.45	0.64	No
5810458	ARHGAP28	1.1684	0.22453	0.000354477	4.47	0.48	4.24	0.45	No
1440634	ARHGAP30	1.23186	0.300835	6.18e-10	11.28	0.33	10.98	0.37	No
7650747	ARHGAP30	1.32301	0.403826	5.09e-06	8.51	0.57	8.11	0.71	No
4390441	ARHGAP30	1.29639	0.374496	6.9e-06	10.52	0.4	10.15	0.73	No
7200240	ARHGAP4	1.16351	0.218484	6.01e-05	10.51	0.44	10.29	0.37	No
2570605	ARHGAP5	0.842181	-0.247797	0.0560773	5.03	0.81	5.28	1.04	No
830187	ARHGAP6	1.15681	0.210152	0.000541839	4.67	0.42	4.46	0.46	No
620364	ARHGAP6	1.06725	0.0939037	0.173845	4.32	0.58	4.23	0.43	No
60551	ARHGAP8	1.02903	0.0412815	0.558966	4.03	0.52	3.99	0.47	No
110180	ARHGAP9	1.11611	0.158476	0.00191997	12.67	0.36	12.51	0.38	No
2650594	ARHGAP9	1.22843	0.29682	0.0060433	11.33	0.48	11.04	0.96	No
4760255	ARHGDIA	1.04302	0.0607721	0.255895	9.53	0.38	9.47	0.38	No
1570193	ARHGDIB	1.16393	0.219007	3.61e-12	14.38	0.21	14.16	0.23	No
6650653	ARHGDIG	1.09704	0.133621	0.0244789	4.89	0.5	4.76	0.38	No
3180736	ARHGEF1	1.13109	0.177719	0.0188342	8.82	0.51	8.64	0.58	No
870324	ARHGEF1	1.14738	0.198339	0.0213509	9.03	0.48	8.83	0.72	No
2490672	ARHGEF1	1.06792	0.0948069	0.124381	4.44	0.47	4.34	0.43	No
6900703	ARHGEF10	0.861292	-0.215426	0.00741418	4.49	0.59	4.71	0.59	No
70048	ARHGEF10L	0.921846	-0.117403	0.248302	4.03	0.77	4.14	0.71	No
730561	ARHGEF10L	0.968219	-0.0465952	0.514892	5.12	0.51	5.16	0.49	No
6520594	ARHGEF11	1.18175	0.240924	0.0315759	7.07	0.8	6.83	0.84	No
7150070	ARHGEF11	1.11527	0.157394	0.0705211	6.89	0.62	6.73	0.65	No
5270193	ARHGEF12	0.770959	-0.375275	6.29e-05	5.04	0.67	5.42	0.72	No
6130725	ARHGEF18	0.824695	-0.278068	2.9e-15	10.65	0.28	10.93	0.22	No
6250546	ARHGEF19	0.754919	-0.405605	1.89e-06	3.93	0.71	4.34	0.57	No
4120411	ARHGEF2	1.06464	0.0903593	0.0172406	12.46	0.27	12.37	0.27	No
6250435	ARHGEF3	0.877246	-0.188947	0.00149087	10.07	0.54	10.26	0.34	No
1030646	ARHGEF5L	0.861472	-0.215124	0.0975492	4.01	0.9	4.23	0.98	No
770703	ARHGEF6	1.18021	0.239043	9.93e-08	11.08	0.38	10.85	0.29	No
510554	ARHGEF7	1.01736	0.0248311	0.526615	8.6	0.33	8.57	0.22	No
1070196	ARHGEF9	1.02152	0.0307196	0.623176	4.59	0.42	4.56	0.44	No
6280411	ARID1A	1.07002	0.0976419	0.0261953	10.31	0.33	10.21	0.31	No
7200717	ARID1B	1.0859	0.118888	0.0825316	4.34	0.54	4.22	0.47	No
4920463	ARID2	1.08113	0.112539	0.0612477	6.16	0.42	6.05	0.44	No
7100044	ARID2	0.893178	-0.162981	0.0621018	5.4	0.71	5.56	0.58	No
6510553	ARID3A	1.27643	0.352116	3.04e-11	11.14	0.31	10.79	0.43	No
5960670	ARID3B	1.06343	0.0887234	0.0286723	9.03	0.28	8.94	0.3	No
3120634	ARID3C	1.09689	0.133413	0.023614	4.33	0.44	4.19	0.42	No
7160440	ARID4A	1.11577	0.15804	0.00135304	8.43	0.35	8.27	0.36	No
2510368	ARID4A	1.27473	0.350192	0.00219512	6.21	0.8	5.86	0.88	No
2600402	ARID4A	1.05297	0.0744667	0.365363	6.52	0.57	6.45	0.6	No
2940722	ARID4B	1.2142	0.280001	0.0010471	6.88	0.62	6.6	0.64	No
2470603	ARID4B	1.10459	0.143506	0.00263729	10.17	0.31	10.03	0.37	No
6590722	ARID4B	1.04212	0.0595195	0.345804	9.17	0.46	9.11	0.44	No
7200301	ARID5A	1.83474	0.875579	2.1e-19	6.96	0.53	6.09	0.79	Yes
4850014	ARID5A	1.56912	0.649954	3e-15	5.33	0.63	4.68	0.58	Yes
160554	ARID5A	1.70148	0.76679	2.18e-14	4.85	0.69	4.08	0.77	Yes
1410408	ARID5B	1.43931	0.525374	1.04e-08	8.76	0.67	8.24	0.69	No
6560433	ARIH1	1.2014	0.264717	4e-05	7.25	0.44	6.99	0.5	No
1010682	ARIH2	0.899142	-0.153379	6.3e-06	8.34	0.25	8.5	0.24	No
4860468	ARL1	0.634214	-0.656958	9.9e-13	5.5	0.74	6.15	0.63	Yes
3360138	ARL11	1.25566	0.328441	2.25e-06	6.16	0.44	5.83	0.56	No
4480722	ARL13B	0.964655	-0.0519147	0.3999	4.64	0.48	4.69	0.4	No
2140605	ARL15	1.12368	0.16823	2.91e-05	6.18	0.26	6.01	0.31	No
5670494	ARL15	0.947136	-0.0783559	0.218382	4.7	0.52	4.78	0.41	No
7050500	ARL16	0.839841	-0.251811	8.7e-07	6.7	0.38	6.95	0.38	No
990154	ARL16	0.948319	-0.0765557	0.347363	12.46	0.62	12.53	0.56	No
3360286	ARL17B	0.828008	-0.272283	0.105159	5.78	1.23	6.05	1.22	No
3710195	ARL17B	0.987008	-0.0188666	0.768591	4.5	0.43	4.52	0.44	No
6560307	ARL17P1	0.860816	-0.216224	0.0643629	5.37	0.9	5.59	0.82	No
3290739	ARL2	0.654634	-0.61124	6.85e-21	7.98	0.53	8.59	0.41	Yes
2570523	ARL2BP	0.716286	-0.481392	9.18e-22	8.41	0.41	8.89	0.3	No
7150671	ARL3	0.903211	-0.146864	0.0715664	3.77	0.64	3.91	0.56	No
1410113	ARL4A	1.344	0.426536	0.0092479	7.07	1.23	6.65	1.2	No
7560615	ARL4A	0.838154	-0.254713	0.16666	4.9	1.41	5.16	1.29	No
1300192	ARL4C	0.40018	-1.32128	1.14e-31	3.72	0.68	5.04	0.82	Yes
4780010	ARL4D	1.12613	0.171375	0.0023569	5.13	0.42	4.96	0.41	No
6270195	ARL5A	0.62681	-0.6739	1.68e-37	10.69	0.39	11.37	0.3	Yes
2630209	ARL5A	0.607547	-0.718931	3.17e-20	7.37	0.65	8.09	0.48	Yes
70364	ARL5A	0.949156	-0.0752824	0.263232	5.56	0.48	5.63	0.48	No
1710753	ARL5B	1.26554	0.339755	3.76e-08	6.4	0.43	6.06	0.48	No
2340564	ARL5B	1.21154	0.276843	1.16e-05	5.26	0.49	4.98	0.45	No
1260743	ARL5C	1.08482	0.117461	0.0788377	4.18	0.47	4.06	0.5	No
2690047	ARL6IP1	1.15044	0.20218	2.1e-05	10.67	0.37	10.47	0.33	No
2350192	ARL6IP4	1.00858	0.0123234	0.806687	7.21	0.3	7.2	0.36	No
4900053	ARL6IP4	0.998597	-0.00202599	0.972839	8.61	0.34	8.62	0.43	No
2070563	ARL6IP5	1.17694	0.235038	1.03e-07	12.31	0.36	12.08	0.29	No
670382	ARL6IP6	1.58751	0.666765	2.4e-17	9.51	0.5	8.84	0.61	Yes
130685	ARL8B	1.28845	0.365631	4.1e-15	9.51	0.38	9.15	0.3	No
7570209	ARMC1	0.618923	-0.692168	9.28e-29	6.82	0.4	7.51	0.44	Yes
6840593	ARMC10	0.937864	-0.0925487	0.260004	7.71	0.64	7.81	0.56	No
2900372	ARMC10	0.990128	-0.0143136	0.809344	5.4	0.42	5.41	0.38	No
6130324	ARMC2	1.03732	0.0528665	0.402016	5.52	0.43	5.47	0.46	No
2060128	ARMC6	0.744733	-0.425204	1.97e-14	4.71	0.43	5.13	0.38	No
730020	ARMC7	1.11253	0.153844	0.0221152	7.54	0.48	7.38	0.5	No
2510575	ARMC8	1.27714	0.352912	2.67e-08	6.94	0.45	6.58	0.48	No
940736	ARMC8	1.25368	0.326175	7.82e-06	4.82	0.56	4.5	0.53	No
6550750	ARMC8	1.09657	0.132999	0.049285	4.31	0.55	4.17	0.45	No
6110369	ARMC8	1.04697	0.0662207	0.245435	4.51	0.42	4.45	0.4	No
4230451	ARMCX1	0.948957	-0.0755854	0.288875	4.41	0.49	4.49	0.53	No
7150427	ARMCX3	1.13131	0.177991	0.0263814	5.79	0.6	5.61	0.58	No
2320647	ARMCX3	1.08593	0.118935	0.284087	6.35	0.87	6.24	0.75	No
3780753	ARMCX3	0.973735	-0.0383992	0.52923	4.59	0.45	4.62	0.41	No
6180725	ARMCX3	1.0074	0.0106402	0.880062	4.08	0.51	4.07	0.44	No
1470474	ARMCX4	1.08045	0.111637	0.0681871	5.07	0.45	4.96	0.44	No
1580619	ARMCX5	0.777557	-0.36298	5.52e-10	4.84	0.42	5.2	0.44	No
4150020	ARMCX6	1.13439	0.181916	0.000128943	4.85	0.35	4.67	0.35	No
1690475	ARMCX6	0.87118	-0.198957	0.000495598	6.67	0.44	6.87	0.41	No
4490215	ARMCX6	0.880298	-0.183937	0.0612144	6.6	0.68	6.78	0.74	No
4560110	ARMET	0.824146	-0.279027	0.000751092	9.31	0.54	9.59	0.66	No
2190040	ARNT	1.15152	0.203539	0.000309716	6.37	0.39	6.17	0.43	No
2640338	ARNT	1.01238	0.0177563	0.847376	5.55	0.63	5.53	0.61	No
7150519	ARNTL	1.17988	0.238643	0.000337438	8.72	0.47	8.48	0.5	No
20064	ARNTL	1.14132	0.1907	0.0113642	3.98	0.6	3.79	0.52	No
7610692	ARPC1A	1.26359	0.33753	4.84e-15	9.83	0.31	9.49	0.31	No
130717	ARPC1B	1.51658	0.600817	4.26e-08	11.49	0.71	10.89	0.88	Yes
7160327	ARPC2	1.21565	0.281733	6.24e-19	13.78	0.18	13.5	0.24	No
7560162	ARPC2	1.13413	0.181582	0.00312529	4.79	0.46	4.61	0.44	No
7380193	ARPC3	1.3913	0.476437	5.41e-10	12.57	0.45	12.09	0.64	No
2600619	ARPC4	1.36127	0.444951	9.72e-09	10.37	0.51	9.93	0.62	No
2690601	ARPC4	1.32992	0.411339	0.000161411	10.84	0.53	10.43	0.95	No
20142	ARPC5	1.35361	0.436815	7.71e-18	13.1	0.34	12.66	0.37	No
4830056	ARPC5L	1.08778	0.121383	0.145874	7.71	0.69	7.59	0.54	No
6620356	ARPP19	0.927528	-0.108537	0.0676929	8.37	0.47	8.48	0.4	No
2140368	ARPP19	0.969206	-0.0451245	0.328816	7.55	0.34	7.59	0.31	No
1690561	ARPP-21	1.21362	0.279315	2.96e-05	4.34	0.55	4.07	0.45	No
2490288	ARRB1	0.440922	-1.1814	9.07e-21	6.34	1.12	7.52	0.72	Yes
5670673	ARRB1	0.63631	-0.652198	2.1e-19	6.9	0.54	7.55	0.5	Yes
4260347	ARRB2	1.54533	0.627913	3.89e-10	10.02	0.47	9.39	0.88	Yes
3930133	ARRB2	1.25515	0.327862	3.73e-05	5.32	0.57	4.99	0.6	No
4850646	ARRDC1	1.17734	0.235526	0.00874417	5.27	0.65	5.04	0.67	No
7000609	ARRDC2	0.666492	-0.585341	6.6e-18	6.86	0.61	7.45	0.38	Yes
3870504	ARRDC2	0.680657	-0.555001	4.16e-12	3.6	0.58	4.16	0.6	No
4060672	ARRDC3	1.03784	0.0535819	0.614743	7.5	0.71	7.45	0.76	No
6450161	ARRDC3	1.00227	0.00327374	0.973057	4.62	0.67	4.62	0.64	No
6580168	ARRDC4	1.58139	0.66119	3.77e-08	7.23	0.97	6.57	0.84	Yes
3450463	ARRDC4	1.24977	0.321664	0.113895	4.9	1.59	4.58	1.41	No
2370270	ARRDC5	1.01409	0.0201866	0.781734	6.5	0.54	6.48	0.45	No
3420121	ARS2	0.832272	-0.264874	8.02e-18	9.85	0.21	10.11	0.21	No
7330646	ARS2	1.0671	0.0936912	0.134273	4.23	0.46	4.14	0.44	No
4920546	ARSA	1.13685	0.185038	0.0158762	6.89	0.53	6.71	0.59	No
4150168	ARSA	0.960602	-0.0579899	0.264594	7.72	0.38	7.78	0.36	No
6900309	ARSB	1.10075	0.138491	0.0558812	5	0.52	4.86	0.53	No
7040600	ARSB	1.04372	0.0617293	0.343902	5.46	0.47	5.39	0.46	No
270215	ARSB	0.973071	-0.0393831	0.603278	7.02	0.56	7.06	0.5	No
4540672	ARSD	1.11692	0.159527	0.00636787	4.96	0.46	4.81	0.4	No
6580689	ARSD	1.15799	0.211625	0.0189312	8.22	0.82	8.01	0.53	No
4230609	ARSD	1.11576	0.158022	0.0770308	3.73	0.75	3.57	0.58	No
3190753	ARSG	1.02775	0.0394952	0.637925	6.66	0.6	6.62	0.57	No
7560255	ARSK	0.95555	-0.0655962	0.289954	4.36	0.46	4.42	0.43	No
3710114	ART1	1.05604	0.078671	0.283718	5.84	0.51	5.76	0.54	No
1500246	ARV1	0.782898	-0.353104	1.56e-05	6.18	0.66	6.53	0.57	No
5890544	ARVP6125	1.0181	0.0258782	0.699926	4.48	0.45	4.46	0.47	No
4280390	AS3MT	1.09052	0.125022	0.0417406	4.73	0.47	4.6	0.43	No
2030482	ASAH1	1.54437	0.627018	2.61e-12	8.85	0.64	8.22	0.67	Yes
5420332	ASAH1	1.10154	0.139524	0.0250743	4.87	0.46	4.73	0.45	No
1190112	ASAH2	1.10788	0.147805	0.0247404	4.19	0.5	4.04	0.46	No
5080368	ASAH2C	1.26708	0.341513	1.71e-09	5.77	0.39	5.43	0.43	No
940164	ASAP1	1.1665	0.222191	0.000446306	9.58	0.41	9.35	0.5	No
6840129	ASAP1	1.13856	0.187215	0.00190343	12.38	0.39	12.2	0.48	No
7000072	ASAP1	1.13373	0.18108	0.00668554	11.68	0.44	11.5	0.52	No
1070209	ASAP1IT1	0.923597	-0.114665	0.382885	5.86	0.95	5.97	0.93	No
2750674	ASAP2	0.714788	-0.484413	7.42e-07	4.14	0.68	4.62	0.76	No
5340646	ASAP2	0.674629	-0.567833	2.33e-06	5.52	0.94	6.09	0.87	No
2190709	ASAP3	1.06593	0.0921167	0.123297	5.1	0.44	5.01	0.42	No
1820347	ASB1	1.05445	0.0764921	0.316438	6.92	0.61	6.84	0.5	No
5050575	ASB13	0.498596	-1.00406	1.16e-20	3.31	0.67	4.32	0.83	Yes
2320152	ASB16	1.14051	0.189673	0.00346035	4.3	0.44	4.11	0.5	No
1580523	ASB17	1.05304	0.0745568	0.236907	4.23	0.45	4.15	0.45	No
5720458	ASB3	1.17174	0.228648	0.000867308	5.3	0.52	5.08	0.49	No
2690068	ASB3	0.899775	-0.152364	0.00365849	6.92	0.33	7.07	0.41	No
60309	ASB3	0.970264	-0.0435502	0.232711	8.15	0.27	8.19	0.25	No
1170382	ASB4	1.16052	0.214775	0.000957578	4.47	0.51	4.26	0.46	No
1780450	ASB6	0.844527	-0.243785	5.89e-05	5.93	0.51	6.17	0.4	No
7000333	ASB6	0.849503	-0.23531	0.00153113	5.53	0.61	5.76	0.5	No
2190156	ASB7	1.36799	0.452057	1.71e-12	5.26	0.5	4.81	0.45	No
2190528	ASB7	1.15618	0.20936	0.0170711	4.86	0.71	4.65	0.59	No
2490441	ASB8	1.25607	0.328915	1.14e-13	9.15	0.3	8.82	0.33	No
870451	ASB8	1.22417	0.291807	4.99e-12	9.51	0.32	9.21	0.29	No
4480091	ASB9	1.13343	0.180697	0.0109657	4.4	0.51	4.22	0.53	No
830528	ASCC1	1.13274	0.179817	0.000155062	8.07	0.34	7.89	0.35	No
1570523	ASCC2	0.717662	-0.478624	5.31e-09	9.73	0.6	10.21	0.61	No
650722	ASCC3	0.703173	-0.508048	1.08e-13	5.94	0.5	6.45	0.5	No
870040	ASCC3	0.913321	-0.130806	0.0137795	4.93	0.42	5.07	0.36	No
4890376	ASCC3	0.94315	-0.0844406	0.266591	3.73	0.49	3.81	0.58	No
7200435	ASCL2	0.700332	-0.513889	2.49e-11	7.39	0.58	7.9	0.56	No
3940181	ASCL5	1.10874	0.148922	0.0679096	4.07	0.54	3.92	0.63	No
7560048	ASF1A	0.637341	-0.649863	2.42e-22	6.17	0.44	6.82	0.49	Yes
2630673	ASF1B	0.742128	-0.430259	4.23e-06	7.1	0.73	7.53	0.67	No
2370064	ASGR1	0.443995	-1.17139	5.17e-14	8.9	1.4	10.07	0.93	Yes
1030386	ASGR2	1.16834	0.224458	5.63e-05	4.72	0.43	4.5	0.4	No
4860753	ASGR2	0.715954	-0.482062	0.00103879	7.45	1.16	7.93	1.04	No
3800576	ASGR2	0.783704	-0.351619	0.022949	8.48	1.11	8.83	1.16	No
4810239	ASH1L	1.05297	0.0744656	0.254067	4.3	0.49	4.23	0.45	No
3440348	ASH2L	1.31175	0.391489	9.72e-22	9.98	0.28	9.59	0.28	No
4850681	ASL	1.21408	0.279866	7.71e-06	4.71	0.47	4.43	0.46	No
6620598	ASL	1.06969	0.0971978	0.149232	4.74	0.56	4.64	0.43	No
430376	ASMTL	1.13696	0.18518	0.0556588	5.79	0.75	5.61	0.68	No
6760619	ASMTL	0.931628	-0.102174	0.0916902	7.12	0.47	7.22	0.41	No
1010349	ASMTL	1.06373	0.0891375	0.0955892	8	0.43	7.91	0.35	No
4480435	ASNA1	0.84564	-0.241885	0.00252814	3.76	0.59	4	0.59	No
1510296	ASNS	0.826757	-0.274465	0.00100621	7.63	0.61	7.91	0.62	No
5960181	ASNS	0.923373	-0.115015	0.08155	6.11	0.46	6.23	0.49	No
6960242	ASNSD1	0.982915	-0.0248617	0.733908	9.53	0.57	9.56	0.44	No
5890619	ASPH	1.61786	0.694083	4.68e-18	5.98	0.62	5.28	0.55	Yes
2370450	ASPH	1.97541	0.98215	1.75e-16	4.73	0.95	3.75	0.81	Yes
6100746	ASPH	1.42494	0.510901	4.22e-16	4.96	0.46	4.45	0.45	No
7400102	ASPHD2	1.05168	0.0727	0.564381	6	0.99	5.92	0.81	No
6130441	ASPM	1.07798	0.108329	0.518204	5.87	1.15	5.76	1.2	No
4860255	ASPRV1	0.482229	-1.05221	2.6e-12	6.5	1.29	7.55	0.97	Yes
6940484	ASPSCR1	0.507326	-0.979015	1.46e-37	7.3	0.57	8.28	0.45	Yes
1850307	ASPSCR1	0.909048	-0.137571	0.0233549	4.8	0.43	4.93	0.45	No
6770270	ASRGL1	0.784766	-0.349665	7.56e-06	4.57	0.57	4.92	0.59	No
2640544	ASS1	1.08726	0.120695	0.00356896	7.2	0.3	7.08	0.3	No
6650026	ASTE1	0.737552	-0.439184	1.47e-11	6.57	0.58	7.01	0.39	No
5390180	ASXL1	0.862431	-0.213519	2.22e-07	6.73	0.32	6.95	0.28	No
650075	ASXL2	1.13344	0.180706	0.000181088	9.91	0.41	9.73	0.31	No
5260221	ATAD1	1.11797	0.160887	0.0035245	6.96	0.43	6.8	0.38	No
5340551	ATAD1	0.939965	-0.0893209	0.392419	4.44	0.82	4.53	0.69	No
1410242	ATAD2	0.928922	-0.10637	0.316184	5.36	0.75	5.47	0.77	No
1230131	ATAD2B	1.12815	0.17396	0.000776176	6	0.41	5.83	0.35	No
4150086	ATAD3A	0.773118	-0.371239	2.21e-09	5.3	0.43	5.67	0.48	No
540296	ATAD3C	1.04499	0.0634945	0.321755	4.88	0.47	4.81	0.44	No
3520427	ATE1	1.20809	0.27273	9.5e-07	5.15	0.42	4.88	0.4	No
6770243	ATE1	1.04062	0.0574459	0.382865	4.16	0.48	4.1	0.46	No
7200575	ATF1	1.14183	0.19135	0.00277596	5.49	0.5	5.3	0.44	No
2100735	ATF2	1.19706	0.259493	0.00341464	5.22	0.68	4.96	0.63	No
4780128	ATF3	0.964841	-0.0516373	0.630747	5.18	0.69	5.23	0.79	No
3460309	ATF4	0.871708	-0.198083	2.03e-06	11.64	0.34	11.84	0.27	No
7610187	ATF4	0.845584	-0.24198	0.00173161	6.84	0.52	7.08	0.6	No
6480053	ATF4	1.05344	0.0751113	0.37176	5.79	0.57	5.71	0.62	No
1570484	ATF5	0.532851	-0.908195	3.7e-17	6.09	0.77	7	0.79	Yes
5420343	ATF6	1.69442	0.760795	7.62e-27	9.97	0.44	9.21	0.52	Yes
4640110	ATF6B	1.10674	0.146323	0.012694	6.5	0.42	6.35	0.44	No
1780360	ATF6B	1.0901	0.124459	0.0455155	5.96	0.47	5.83	0.44	No
1500400	ATF7	1.03979	0.0562955	0.373579	4.59	0.47	4.54	0.43	No
2570682	ATF7IP	1.19024	0.251247	8.74e-07	5.32	0.38	5.06	0.37	No
2480075	ATF7IP2	0.515089	-0.957107	3.98e-26	3.99	0.56	4.95	0.67	Yes
5340603	ATG10	1.23857	0.308671	0.00465208	4.86	0.92	4.55	0.71	No
20050	ATG10	1.0332	0.0471153	0.485223	8.59	0.42	8.54	0.51	No
1410348	ATG12	1.01997	0.0285279	0.584505	10.33	0.31	10.3	0.39	No
5720142	ATG12	1.02185	0.0311783	0.646952	6.49	0.44	6.46	0.49	No
2760491	ATG16L1	0.851547	-0.231842	2.41e-07	8.18	0.36	8.41	0.31	No
3420347	ATG16L1	0.950565	-0.0731433	0.127206	7.75	0.33	7.83	0.35	No
2000307	ATG16L2	1.0145	0.0207638	0.831843	10.44	0.71	10.42	0.62	No
4200008	ATG2A	0.752821	-0.409622	1.75e-09	8	0.51	8.41	0.5	No
4780762	ATG2B	1.15617	0.209348	0.000810564	4.74	0.45	4.53	0.46	No
830035	ATG3	1.2626	0.336394	6.64e-10	11.06	0.4	10.73	0.4	No
620168	ATG4A	1.18613	0.246256	8.44e-07	7.19	0.45	6.95	0.3	No
6060358	ATG4A	1.15066	0.202465	0.000277256	7.33	0.52	7.12	0.31	No
2060136	ATG4B	1.15909	0.212993	0.094771	6.83	0.93	6.62	0.93	No
5090291	ATG4C	0.9108	-0.134794	0.0172814	7.03	0.41	7.16	0.41	No
1450647	ATG4D	1.17817	0.236549	9.64e-06	5.84	0.4	5.61	0.39	No
730767	ATG4D	0.958651	-0.0609226	0.354044	4.27	0.51	4.33	0.44	No
2030228	ATG5	0.882056	-0.181058	0.000641395	5.76	0.38	5.94	0.39	No
5220754	ATG7	1.21702	0.283348	2.47e-07	9.19	0.4	8.9	0.41	No
3190326	ATG9A	1.12718	0.172716	0.00720236	8.51	0.42	8.33	0.5	No
3890528	ATG9A	1.08618	0.119262	0.0390862	8.08	0.41	7.96	0.43	No
4070239	ATHL1	0.816184	-0.293033	0.0134619	9.95	0.91	10.25	0.85	No
1770546	ATIC	0.534166	-0.904639	5.14e-36	7.88	0.52	8.78	0.44	Yes
2680475	ATL1	0.788466	-0.34288	0.000128407	3.97	0.64	4.32	0.68	No
990192	ATL1	0.860184	-0.217283	0.00250308	5.01	0.53	5.22	0.53	No
2850494	ATL2	1.04681	0.0660054	0.508447	4.88	0.84	4.81	0.6	No
1240243	ATL3	1.69142	0.758235	2.21e-23	8.36	0.56	7.6	0.52	Yes
4250008	ATM	0.729405	-0.455207	4.6e-13	9.36	0.53	9.81	0.41	No
6840605	ATM	0.765493	-0.385539	3.93e-08	8.29	0.57	8.68	0.48	No
7330592	ATM	1.10678	0.14637	0.0164168	4.34	0.47	4.19	0.43	No
1050180	ATMIN	0.891536	-0.165635	0.0170326	5.48	0.56	5.65	0.47	No
6620600	ATMIN	0.979523	-0.0298487	0.684913	4.84	0.52	4.87	0.5	No
4390543	ATN1	0.793337	-0.333995	2.74e-07	4.68	0.5	5.01	0.47	No
5690092	ATOH7	1.05636	0.0791066	0.245775	4.5	0.49	4.42	0.49	No
3840376	ATOH8	0.960517	-0.0581172	0.522139	4.46	0.61	4.52	0.65	No
5560131	ATOX1	1.11125	0.152179	0.0113469	9.11	0.46	8.96	0.42	No
1580301	ATP10A	0.860495	-0.216762	2.03e-06	5.66	0.32	5.88	0.34	No
4730180	ATP10B	1.06692	0.0934541	0.147584	4.29	0.5	4.2	0.44	No
6060706	ATP11B	1.98051	0.98587	9.33e-35	8.73	0.52	7.75	0.54	Yes
6650594	ATP11B	1.76077	0.816205	1.5e-17	8.42	0.71	7.6	0.68	Yes
430332	ATP11C	1.22072	0.287727	4.68e-06	5.54	0.49	5.25	0.44	No
2940551	ATP11C	1.12358	0.168105	0.00136676	5.26	0.37	5.1	0.39	No
6040204	ATP11C	1.05987	0.0838919	0.157471	5.99	0.42	5.91	0.43	No
2060193	ATP13A1	0.782519	-0.353803	1.52e-07	6.65	0.45	7.01	0.53	No
7100326	ATP13A2	0.825651	-0.276397	8.46e-06	5.33	0.48	5.6	0.45	No
2510129	ATP13A3	1.3809	0.465609	1.22e-11	5.22	0.53	4.75	0.48	No
5570152	ATP1A1	1.15923	0.213162	0.0229891	7.69	0.73	7.47	0.66	No
4210095	ATP1A1	1.06852	0.0956134	0.0565669	10.87	0.43	10.78	0.31	No
3370164	ATP1A1	1.04777	0.0673281	0.328425	8.76	0.53	8.69	0.46	No
770338	ATP1A3	1.14906	0.200454	0.00125691	4.86	0.49	4.66	0.43	No
6060482	ATP1B1	1.42895	0.51495	5.86e-10	6.06	0.64	5.55	0.6	No
4220468	ATP1B1	0.797215	-0.326959	3.26e-06	5.56	0.51	5.89	0.53	No
1510088	ATP1B3	0.703664	-0.507041	4.54e-14	8.93	0.51	9.44	0.48	No
4220632	ATP1B3	0.672483	-0.572431	3.85e-13	7.83	0.6	8.41	0.57	No
3130092	ATP1B3	0.797647	-0.326178	0.00581565	6.13	0.93	6.46	0.83	No
3850605	ATP2A1	1.0622	0.0870557	0.24067	4.11	0.56	4.02	0.51	No
4290181	ATP2A1	1.02766	0.0393583	0.516594	4.28	0.46	4.24	0.4	No
1940053	ATP2A2	0.847949	-0.237951	1.95e-05	7.65	0.48	7.89	0.36	No
5810189	ATP2A2	0.993135	-0.00993863	0.880509	7.23	0.44	7.24	0.44	No
770079	ATP2A2	1.00028	0.000401065	0.997008	6.54	0.68	6.54	0.65	No
1110678	ATP2A3	0.976842	-0.0338027	0.590304	7.64	0.46	7.67	0.42	No
3290747	ATP2A3	1.00157	0.00226998	0.977618	7.82	0.45	7.82	0.58	No
4230564	ATP2B1	0.685033	-0.545754	1.02e-09	5.17	0.66	5.72	0.67	No
6510164	ATP2B1	0.728981	-0.456048	1.52e-07	4.75	0.66	5.21	0.64	No
6180059	ATP2B1	1.0812	0.112639	0.0936149	4.33	0.48	4.22	0.49	No
6900630	ATP2B4	1.37081	0.455024	1.6e-10	9.74	0.56	9.29	0.5	No
6100482	ATP2B4	1.31447	0.394482	7.7e-10	9.78	0.51	9.39	0.45	No
4180369	ATP2B4	1.39648	0.481791	8.39e-05	5.61	0.98	5.12	0.86	No
3290279	ATP2C1	1.13143	0.178149	0.00598836	4.97	0.5	4.79	0.45	No
5080228	ATP2C1	1.17793	0.23625	0.0415738	6.4	0.87	6.16	0.83	No
780367	ATP2C1	0.98383	-0.0235193	0.835217	5.11	0.9	5.13	0.65	No
2510669	ATP2C2	1.18374	0.243355	0.030388	5.02	0.89	4.78	0.78	No
3180427	ATP4B	1.13655	0.184667	0.00839787	4.31	0.55	4.13	0.49	No
6110674	ATP5A1	0.818054	-0.289732	2.43e-11	11.07	0.33	11.36	0.3	No
940711	ATP5A1	0.856391	-0.223658	1.04e-06	11.31	0.34	11.53	0.33	No
4540021	ATP5B	0.988984	-0.0159804	0.598148	12.62	0.21	12.63	0.2	No
4780450	ATP5C1	1.0817	0.1133	0.200492	8.65	0.66	8.54	0.63	No
1110377	ATP5D	0.631903	-0.662224	1.4e-14	4.93	0.64	5.59	0.62	Yes
3190671	ATP5D	0.762803	-0.390617	2.86e-09	9.11	0.32	9.5	0.57	No
3710725	ATP5E	1.05718	0.0802185	0.0782438	11.08	0.31	11	0.34	No
6900324	ATP5EP2	1.15242	0.204663	6.83e-12	13.61	0.19	13.4	0.22	No
5090561	ATP5EP2	1.12556	0.170638	2.63e-09	13.95	0.19	13.78	0.21	No
4060326	ATP5F1	1.16535	0.220758	9.23e-07	11.31	0.4	11.09	0.27	No
1010598	ATP5F1	1.30033	0.378883	0.000174177	9.01	0.64	8.63	0.81	No
5870446	ATP5G1	0.580982	-0.783436	5.16e-28	7.7	0.52	8.49	0.47	Yes
460040	ATP5G1	2.25478	1.17299	9.1e-25	6.48	0.96	5.3	0.67	Yes
7330612	ATP5G2	0.83058	-0.267809	0.000179125	10.79	0.33	11.06	0.63	No
3190711	ATP5G2	0.852616	-0.230031	0.00845195	4.18	0.68	4.41	0.62	No
2320762	ATP5G2	1.05073	0.0713936	0.306664	4.15	0.52	4.08	0.48	No
4290300	ATP5H	1.103	0.141432	0.000642627	11.2	0.33	11.06	0.28	No
3450743	ATP5H	1.07959	0.110479	0.00395712	11.28	0.3	11.17	0.26	No
4560246	ATP5I	0.831541	-0.266141	4.26e-08	7.82	0.35	8.09	0.36	No
1580603	ATP5I	0.95506	-0.066336	0.0654278	11.25	0.25	11.32	0.26	No
2060343	ATP5I	1.04924	0.0693396	0.25092	4.26	0.48	4.19	0.4	No
650259	ATP5J	1.18642	0.246617	0.000143555	8.3	0.48	8.06	0.48	No
5860162	ATP5J	1.11001	0.150572	0.00163848	10.93	0.36	10.78	0.34	No
6560180	ATP5J	1.10323	0.141734	0.00334853	10.98	0.36	10.84	0.34	No
6590593	ATP5J2	1.03771	0.0534004	0.220813	10.22	0.35	10.17	0.28	No
4760112	ATP5J2	1.02164	0.0308861	0.488647	10.1	0.34	10.07	0.29	No
6370411	ATP5L	1.11609	0.158447	0.00015838	12.01	0.33	11.86	0.29	No
4070544	ATP5L	0.8987	-0.154088	0.000610228	7.55	0.31	7.7	0.34	No
6110754	ATP5O	0.950041	-0.073938	0.13123	10.76	0.37	10.84	0.33	No
6900722	ATP5S	0.767977	-0.380865	1.4e-05	4.93	0.72	5.31	0.6	No
2120100	ATP5S	0.743343	-0.4279	4.4e-05	4.13	0.8	4.56	0.76	No
5560053	ATP5S	1.00106	0.00153299	0.98218	6.51	0.46	6.51	0.43	No
1990274	ATP5SL	1.05406	0.0759523	0.114605	7.98	0.32	7.9	0.36	No
6590201	ATP6AP1	1.3142	0.39419	4.54e-17	11.93	0.36	11.53	0.32	No
7560097	ATP6AP2	1.12139	0.165287	0.00011311	11.64	0.35	11.47	0.28	No
1660215	ATP6V0A1	1.06316	0.0883646	0.0414653	10.07	0.3	9.98	0.32	No
620092	ATP6V0A2	0.835924	-0.258556	5.67e-09	6.7	0.33	6.96	0.32	No
7400673	ATP6V0B	1.14949	0.200996	0.000387293	10.16	0.37	9.96	0.44	No
7160059	ATP6V0B	1.11262	0.153967	0.000659063	12.19	0.29	12.04	0.35	No
3610397	ATP6V0C	1.14842	0.199645	2.04e-06	12.75	0.27	12.55	0.33	No
2360138	ATP6V0C	1.22588	0.293818	0.000775932	9.27	0.47	8.98	0.74	No
630291	ATP6V0C	1.04773	0.06727	0.267822	4.46	0.42	4.39	0.45	No
6330377	ATP6V0D1	1.47702	0.562693	6e-11	11.11	0.41	10.55	0.75	No
1980706	ATP6V0D2	1.10589	0.145209	0.0158055	4.79	0.42	4.65	0.45	No
4730343	ATP6V0E1	1.33797	0.420043	1.71e-26	12.87	0.27	12.45	0.27	No
2320110	ATP6V0E1	1.49217	0.577416	2.89e-17	11.81	0.34	11.23	0.57	No
6180088	ATP6V0E2	0.416843	-1.26242	5.09e-38	6.46	0.73	7.72	0.57	Yes
7050131	ATP6V1A	1.17721	0.235375	5.83e-07	11.79	0.31	11.56	0.37	No
6650017	ATP6V1B2	1.1793	0.237929	4.45e-09	13.25	0.21	13.02	0.34	No
2480241	ATP6V1C1	1.96225	0.972508	1.3e-21	9.11	0.84	8.14	0.64	Yes
5550750	ATP6V1C1	1.5665	0.647541	1.34e-12	3.71	0.87	3.06	0.5	Yes
1660736	ATP6V1D	1.25349	0.325946	1.65e-14	10.5	0.31	10.17	0.3	No
6860543	ATP6V1E1	1.25165	0.323827	3.53e-17	11.69	0.28	11.37	0.26	No
5890450	ATP6V1E1	1.20074	0.263924	6.52e-15	11.87	0.24	11.6	0.24	No
4010477	ATP6V1E2	0.969301	-0.0449832	0.592493	6.06	0.69	6.11	0.51	No
3870630	ATP6V1F	0.996435	-0.0051527	0.89864	10.45	0.29	10.46	0.24	No
6370091	ATP6V1G1	0.993447	-0.00948456	0.833757	10.95	0.31	10.96	0.29	No
5960162	ATP6V1G3	1.1452	0.195601	0.00234464	4.5	0.5	4.31	0.45	No
6330279	ATP6V1H	1.3047	0.38372	6.74e-18	8.28	0.35	7.9	0.29	No
5390546	ATP6V1H	1.05291	0.0743799	0.245075	4.67	0.52	4.59	0.41	No
6280414	ATP7A	1.0451	0.0636466	0.490794	6.16	0.7	6.1	0.62	No
1230601	ATP7B	1.06857	0.0956846	0.0975434	4.59	0.43	4.5	0.41	No
520634	ATP8A1	1.15476	0.207594	0.000592927	5.43	0.46	5.22	0.43	No
6040240	ATP8B1	1.11589	0.158196	0.0099285	4.31	0.45	4.16	0.45	No
6960168	ATP8B2	0.310675	-1.68652	7.88e-36	6.14	1.02	7.82	0.8	Yes
4490446	ATP8B2	0.919118	-0.121678	0.070679	4.24	0.53	4.36	0.46	No
1820270	ATP8B4	1.47469	0.560414	7.34e-07	9.9	0.79	9.34	0.88	No
6480630	ATP9A	2.61895	1.38899	2.03e-25	10.45	1.01	9.06	0.88	Yes
2120209	ATP9B	1.13253	0.179548	0.0347658	5.14	0.73	4.96	0.53	No
5810673	ATPAF1	0.834959	-0.260223	8.04e-05	5.52	0.53	5.78	0.45	No
4890491	ATPAF1	1.06044	0.0846696	0.0707899	8.05	0.38	7.97	0.31	No
3780239	ATPAF2	0.836734	-0.257158	0.00318057	3.93	0.69	4.19	0.61	No
3420195	ATPBD1B	0.74013	-0.434149	7.89e-18	7.71	0.35	8.15	0.36	No
1230324	ATPBD3	0.986631	-0.0194172	0.760324	5.1	0.47	5.12	0.4	No
4180059	ATPBD4	0.97398	-0.0380355	0.55288	4.54	0.46	4.57	0.44	No
6860639	ATPGD1	0.512512	-0.964343	1.05e-23	3.82	0.53	4.78	0.76	Yes
3180504	ATPGD1	0.718036	-0.477873	8.04e-13	4.62	0.39	5.1	0.54	No
3780068	ATPIF1	0.825718	-0.276279	0.000211324	6.01	0.59	6.29	0.52	No
1070025	ATPIF1	0.983764	-0.023616	0.676568	8.64	0.42	8.67	0.36	No
4210360	ATR	1.21624	0.282424	1.54e-05	4.34	0.5	4.06	0.47	No
7210438	ATRIP	0.686942	-0.54174	4.37e-10	3.91	0.57	4.45	0.69	No
4860367	ATRIP	0.871018	-0.199225	0.000798288	5.76	0.46	5.96	0.42	No
6520243	ATRN	0.759511	-0.396858	6.2e-11	5.53	0.5	5.92	0.4	No
2320433	ATRN	0.949191	-0.0752304	0.179854	5.24	0.38	5.32	0.42	No
7100167	ATRN	1.03617	0.0512643	0.402761	4.23	0.47	4.18	0.41	No
2340600	ATRX	0.990705	-0.0134722	0.832742	5.61	0.43	5.62	0.42	No
520601	ATXN1	1.20617	0.270427	4.43e-06	9.1	0.45	8.82	0.42	No
5080154	ATXN1	1.26628	0.340594	1.2e-05	8.15	0.59	7.81	0.57	No
6180014	ATXN10	0.940225	-0.0889218	0.0480166	5.37	0.34	5.46	0.31	No
4220133	ATXN1L	1.0581	0.0814824	0.0465751	7.98	0.31	7.9	0.28	No
7510010	ATXN1L	0.977714	-0.0325159	0.659286	4.21	0.53	4.24	0.49	No
1090400	ATXN2	0.936055	-0.0953354	0.0305569	9.39	0.32	9.48	0.32	No
4760102	ATXN2L	0.812973	-0.29872	0.000262543	3.76	0.61	4.06	0.6	No
2510576	ATXN2L	1.10199	0.140116	0.0303972	4.41	0.45	4.27	0.48	No
7200497	ATXN2L	0.919156	-0.121618	0.0434548	4.55	0.48	4.67	0.4	No
580730	ATXN2L	1.02256	0.0321797	0.626104	4.17	0.5	4.14	0.42	No
2630446	ATXN3	0.736898	-0.440463	0.000818675	3.81	0.88	4.25	1.03	No
510747	ATXN3	1.10973	0.150208	0.00440591	8.38	0.38	8.23	0.39	No
2710187	ATXN7L2	0.57538	-0.797413	4.86e-24	3.93	0.54	4.72	0.56	Yes
6220093	ATXN7L3	1.4516	0.537646	1.88e-21	9.67	0.34	9.14	0.43	No
7330180	AUH	1.35617	0.439542	2.99e-13	7.3	0.41	6.86	0.46	No
6290053	AUP1	0.878708	-0.186544	2.76e-06	7.8	0.28	7.99	0.3	No
5420309	AURKA	0.955743	-0.0653052	0.730139	4.75	1.41	4.81	1.22	No
4730605	AURKA	0.975668	-0.0355381	0.837469	5.39	1.28	5.42	1.09	No
5810088	AURKAIP1	1.03646	0.0516706	0.158771	10.86	0.27	10.81	0.25	No
2710215	AURKAPS1	1.00309	0.0044472	0.95195	4.26	0.53	4.25	0.46	No
6770026	AURKB	0.87788	-0.187905	0.289008	4.21	1.17	4.4	1.35	No
5890634	AURKC	1.17504	0.232706	6.2e-05	4.38	0.48	4.14	0.39	No
1470762	AUTS2	0.542657	-0.881888	1.59e-24	5.43	0.56	6.31	0.64	Yes
4390369	AVIL	0.745392	-0.423929	0.000248227	6.34	0.95	6.76	0.79	No
5270564	AVL9	1.41406	0.499846	5.89e-18	6.32	0.39	5.82	0.43	No
5700112	AVL9	1.48132	0.566879	4e-13	6.15	0.51	5.58	0.61	No
5690253	AVP	1.13065	0.177158	0.0173255	5.75	0.5	5.57	0.58	No
990500	AVPI1	0.725721	-0.462514	3.48e-11	5.44	0.57	5.91	0.48	No
1510025	AVPR2	1.11227	0.15351	0.00114947	6.24	0.38	6.08	0.32	No
5550398	AXIN1	1.16238	0.217088	0.00302531	4.31	0.57	4.09	0.52	No
3460754	AXIN1	0.97001	-0.0439281	0.325227	8.6	0.35	8.64	0.29	No
1070189	AXIN2	0.658828	-0.602026	7.61e-07	5.39	0.99	6	0.85	Yes
7560041	AXUD1	1.1969	0.259305	0.00091185	10.66	0.49	10.4	0.63	No
5310673	AYP1p1	0.742129	-0.430258	1.03e-13	6.91	0.44	7.34	0.41	No
3390605	AZI1	0.560489	-0.835243	3.33e-28	5.2	0.59	6.03	0.47	Yes
4180400	AZI1	1.04034	0.0570518	0.352433	4.52	0.47	4.46	0.41	No
5490348	AZI2	1.85576	0.892011	2.84e-31	8.64	0.58	7.74	0.47	Yes
3990523	AZIN1	1.42732	0.513307	6.51e-08	5.77	0.75	5.26	0.68	No
2480039	AZIN1	1.23579	0.30543	8.14e-07	10.42	0.54	10.11	0.39	No
4070661	AZIN1	0.933041	-0.099988	0.603346	4.48	1.46	4.58	1.26	No
5670739	AZU1	0.617466	-0.695569	0.00705847	6.83	1.75	7.53	2.02	Yes
4890487	B2M	1.09555	0.131657	0.000450413	14.38	0.25	14.25	0.28	No
240195	B2M	1.0745	0.103669	0.00305173	13.96	0.23	13.85	0.26	No
2970040	B3GALNT1	1.06467	0.0904055	0.249454	4.5	0.61	4.41	0.53	No
1410370	B3GALNT1	0.995885	-0.00594917	0.937176	4.21	0.51	4.22	0.49	No
160376	B3GALNT2	1.07494	0.104251	0.0968908	4.73	0.46	4.62	0.45	No
4590008	B3GALT2	1.05326	0.0748684	0.306419	4.34	0.52	4.27	0.52	No
2510161	B3GALT4	1.40395	0.489496	1.19e-14	8.03	0.46	7.54	0.46	No
2510477	B3GALT6	0.716244	-0.481477	7.4e-18	6.26	0.41	6.74	0.39	No
4640673	B3GALTL	0.657202	-0.605592	8.82e-13	3.13	0.47	3.73	0.71	Yes
6370014	B3GAT1	0.90269	-0.147697	0.0431096	3.94	0.56	4.09	0.52	No
7510563	B3GAT3	0.992676	-0.0106049	0.923175	4.76	0.71	4.77	0.74	No
3400215	B3GNT1	0.539035	-0.891549	1.3e-23	4.16	0.61	5.06	0.64	Yes
380056	B3GNT2	2.02794	1.02001	1.12e-20	7.58	0.8	6.56	0.77	Yes
2100435	B3GNT3	1.1274	0.173	0.00433473	4.69	0.4	4.52	0.47	No
2350338	B3GNT4	1.1122	0.153414	0.0321671	4.19	0.59	4.03	0.48	No
1300722	B3GNT5	1.25915	0.332451	0.00156037	3.64	0.86	3.31	0.72	No
2850041	B3Gn-T6	1.0126	0.018067	0.808789	4.41	0.45	4.39	0.54	No
1470132	B3GNT8	1.84967	0.887266	1.92e-15	8.76	0.7	7.88	0.89	Yes
1570086	B3GNTL1	1.21685	0.283146	3.57e-06	7.11	0.45	6.82	0.45	No
670403	B4GALNT4	1.37233	0.456623	1.44e-06	5.08	0.72	4.62	0.69	No
3460386	B4GALT1	1.02679	0.0381374	0.540886	7.82	0.45	7.78	0.42	No
3120487	B4GALT2	1.15427	0.206979	0.000796743	4.68	0.47	4.47	0.44	No
510379	B4GALT2	0.911005	-0.134469	0.0764573	3.86	0.54	4	0.56	No
1030044	B4GALT3	0.721262	-0.471405	2.69e-16	7.78	0.42	8.25	0.41	No
2000646	B4GALT4	1.73501	0.794941	1.85e-21	8.69	0.61	7.9	0.58	Yes
6220672	B4GALT4	1.8306	0.872314	2.23e-17	5.15	0.83	4.28	0.68	Yes
2060047	B4GALT5	1.58481	0.664308	2.67e-22	12.56	0.33	11.89	0.56	Yes
520332	B4GALT7	0.611231	-0.710212	7.3e-25	6.37	0.55	7.08	0.43	Yes
6060594	B9D1	0.994991	-0.00724481	0.92389	4.26	0.41	4.27	0.56	No
4280088	B9D2	1.15147	0.203478	0.000303704	9.36	0.4	9.15	0.42	No
270431	BAALC	1.08819	0.121927	0.0427488	4.8	0.45	4.67	0.43	No
1240201	BACE2	0.625351	-0.677261	1.11e-10	2.98	0.54	3.66	0.91	Yes
2230731	BACE2	0.788176	-0.34341	6.45e-06	4.41	0.45	4.75	0.63	No
1010170	BACH1	1.1334	0.180663	0.0416023	5.54	0.69	5.36	0.62	No
7650440	BACH2	0.418542	-1.25656	4.94e-20	3.36	0.77	4.61	1.1	Yes
3060603	BACH2	0.755415	-0.404659	4.24e-09	4.76	0.44	5.17	0.55	No
4560561	BACH2	1.07496	0.10428	0.0714791	4.39	0.42	4.28	0.42	No
5860376	BAD	1.20304	0.266683	4.46e-05	6.69	0.49	6.42	0.48	No
1340075	BAG3	0.400213	-1.32116	1.49e-27	4.49	0.98	5.81	0.74	Yes
2850646	BAG4	1.24249	0.31323	1.36e-07	6.15	0.48	5.84	0.41	No
4230632	BAG4	1.10101	0.138831	0.0238983	7.94	0.42	7.8	0.46	No
6550349	BAG5	0.865863	-0.20779	2.84e-06	6.09	0.32	6.3	0.33	No
130669	BAG5	0.877304	-0.188852	6.92e-06	8.33	0.33	8.52	0.29	No
2320184	BAGE	1.07551	0.10502	0.045422	4.85	0.38	4.75	0.38	No
4880196	BAGE2	0.890219	-0.167768	0.0255251	5.25	0.56	5.42	0.55	No
7510528	BAGE3	0.785711	-0.34793	0.000257145	3.85	0.72	4.2	0.7	No
7380148	BAGE5	0.925813	-0.111207	0.158413	6.91	0.58	7.02	0.57	No
2650528	BAHD1	0.898862	-0.153828	0.0307086	4.5	0.51	4.65	0.53	No
6380711	BAI1	1.21687	0.283176	1.82e-06	4.54	0.46	4.26	0.42	No
870544	BAI1	1.15169	0.203756	0.000686638	4.62	0.45	4.42	0.44	No
3060253	BAI1	1.13215	0.17906	0.0155496	4.51	0.5	4.33	0.57	No
70767	BAIAP2	0.90662	-0.14143	0.0156906	5.29	0.39	5.43	0.45	No
1030164	BAIAP2	1.01829	0.02615	0.666383	4.65	0.45	4.62	0.39	No
2680470	BAIAP2	1.01294	0.0185499	0.794605	4.7	0.49	4.68	0.48	No
6280605	BAIAP2L2	0.702028	-0.5104	2.33e-11	3.36	0.51	3.87	0.6	No
780719	BAIAP3	0.975482	-0.0358135	0.663193	4.22	0.58	4.26	0.56	No
1850019	BAK1	0.859166	-0.218991	0.0612592	5.33	0.95	5.55	0.78	No
430050	BAMBI	1.00378	0.00544689	0.977618	6.37	1.35	6.37	1.25	No
150767	BANF1	0.771216	-0.374792	4.14e-06	8.39	0.52	8.77	0.65	No
3870136	BANF1	0.889967	-0.168176	0.0054717	5.05	0.47	5.22	0.43	No
1570072	BANF2	1.13154	0.178284	0.00352458	4.54	0.47	4.36	0.43	No
4010139	BANK1	0.736861	-0.440536	1.65e-06	4.31	0.62	4.75	0.73	No
380373	BANP	0.873761	-0.19469	0.000162946	11.56	0.41	11.75	0.35	No
3780450	BANP	0.884609	-0.176889	0.00163211	8.93	0.45	9.11	0.38	No
3360451	BANP	0.944924	-0.0817295	0.326736	5.28	0.61	5.36	0.59	No
4010528	BAP1	0.961771	-0.0562349	0.233101	7.04	0.35	7.09	0.32	No
5080561	BARD1	0.947611	-0.0776333	0.544768	6.85	1.12	6.93	0.72	No
2140121	BASP1	1.41748	0.503333	8.05e-22	14.39	0.26	13.89	0.43	No
2320136	BAT1	1.0625	0.0874653	0.210091	4.32	0.52	4.23	0.49	No
160132	BAT1	1.03709	0.052535	0.348574	10.63	0.38	10.58	0.41	No
5080333	BAT2	1.19531	0.257381	0.00295208	7.14	0.62	6.88	0.65	No
1430059	BAT2	1.15237	0.204602	0.00712856	8.46	0.47	8.25	0.61	No
460711	BAT2D1	0.995524	-0.00647247	0.923135	9.32	0.45	9.32	0.44	No
4830253	BAT2L	0.862928	-0.212688	0.00156335	5.56	0.5	5.77	0.49	No
4260736	BAT3	0.945577	-0.080733	0.10033	7.13	0.34	7.21	0.36	No
5340382	BAT3	0.955035	-0.0663745	0.152769	7.81	0.31	7.87	0.34	No
4280546	BAT4	1.09239	0.127494	0.121865	4.34	0.65	4.21	0.56	No
5910220	BAT5	1.35237	0.435486	6.38e-22	9.28	0.28	8.85	0.34	No
6220195	BATF	1.73087	0.791496	9.54e-19	8.69	0.65	7.9	0.64	Yes
4730059	BATF2	1.00466	0.00670161	0.980144	4.59	1.91	4.59	1.68	No
5900253	BATF3	0.70342	-0.507542	5.65e-06	3.45	0.73	3.96	0.9	No
4490538	BAX	1.19624	0.258502	2.23e-05	4.68	0.41	4.42	0.48	No
7550110	BAX	1.02558	0.0364415	0.467204	5.8	0.38	5.76	0.33	No
3520092	BAX	0.982387	-0.0256369	0.77112	8.52	0.49	8.55	0.67	No
1240097	BAZ1A	1.83816	0.878261	1.36e-29	10.12	0.51	9.24	0.54	Yes
940288	BAZ1A	1.61558	0.692057	3.99e-28	11.2	0.37	10.51	0.47	Yes
4280347	BAZ1B	0.778307	-0.361589	1.4e-08	6.49	0.49	6.85	0.46	No
2060739	BAZ1B	1.06151	0.0861127	0.251945	4.13	0.55	4.05	0.54	No
2060139	BAZ2A	1.0775	0.107685	0.0952598	5.03	0.48	4.92	0.46	No
450075	BAZ2B	0.918314	-0.122941	0.0415437	10.18	0.4	10.31	0.46	No
3440364	BBC3	1.00252	0.00363113	0.946074	6.44	0.35	6.43	0.35	No
5550554	BBS1	1.34824	0.431074	1.69e-09	6.31	0.57	5.88	0.5	No
3800243	BBS10	0.975201	-0.0362291	0.767376	4.93	0.88	4.96	0.81	No
1410246	BBS2	0.781076	-0.356465	1.59e-07	6.99	0.52	7.35	0.49	No
870671	BBS2	0.806467	-0.310313	1.84e-07	6.34	0.45	6.65	0.43	No
2470753	BBS4	0.845767	-0.241668	0.014624	5.4	0.77	5.64	0.7	No
3170326	BBS5	1.06111	0.085578	0.222841	4.36	0.58	4.27	0.45	No
2850092	BBS7	0.935567	-0.0960877	0.0805606	5.97	0.43	6.07	0.37	No
70189	BBS7	1.06302	0.0881704	0.13708	4.49	0.44	4.4	0.42	No
70528	BBS7	1.05184	0.07291	0.263593	4.54	0.48	4.47	0.46	No
2230112	BBS7	1.0182	0.0260162	0.719163	4.8	0.54	4.77	0.46	No
3840066	BBS9	1.497	0.582075	4.09e-10	5.48	0.67	4.9	0.7	Yes
1690167	BBS9	0.921713	-0.11761	0.101027	4.6	0.54	4.72	0.51	No
2370703	BBX	0.918201	-0.123117	0.0141579	9.41	0.41	9.54	0.33	No
1090246	BCAN	1.16152	0.216013	0.000714617	4.66	0.5	4.45	0.45	No
1170215	BCAN	1.08538	0.1182	0.137447	4.24	0.53	4.12	0.61	No
2690273	BCAP29	1.29216	0.369786	1.82e-07	6.85	0.59	6.48	0.48	No
10044	BCAP29	1.23494	0.304438	0.00395873	6.28	0.88	5.97	0.71	No
6250564	BCAP29	0.903998	-0.145608	0.00620376	5.83	0.42	5.97	0.36	No
730367	BCAP29	1.03283	0.0465964	0.469418	4.43	0.46	4.38	0.45	No
6450138	BCAP31	1.32821	0.409486	6.15e-15	10.97	0.39	10.56	0.37	No
3710689	BCAR4	1.03763	0.0532905	0.480401	4.29	0.58	4.24	0.5	No
7610575	BCAS2	0.803311	-0.31597	4.81e-05	3.68	0.59	4	0.57	No
2680358	BCAS2	1.10017	0.137731	0.0108288	4.89	0.43	4.76	0.36	No
5560193	BCAS4	0.585272	-0.772822	3.97e-21	5.51	0.53	6.28	0.62	Yes
4290079	BCAS4	0.614812	-0.701782	1.18e-18	5.61	0.51	6.31	0.61	Yes
7650524	BCAT1	1.52171	0.605691	0.000776212	7.95	1.47	7.34	1.24	Yes
6560497	BCAT2	0.618344	-0.693518	6.97e-23	5.4	0.54	6.1	0.47	Yes
990598	BCCIP	0.689806	-0.535738	6.56e-26	7.56	0.39	8.09	0.32	No
1450386	BCCIP	0.750101	-0.414844	7.78e-09	6.37	0.56	6.78	0.51	No
2940040	BCCIP	0.844964	-0.243038	1.76e-06	6.68	0.37	6.92	0.37	No
5270156	BCCIP	0.928159	-0.107556	0.0698082	4.69	0.48	4.8	0.4	No
7400246	BCDIN3D	1.11419	0.155996	0.000500194	7.96	0.36	7.81	0.3	No
2030414	BCHE	1.08329	0.115418	0.0765044	4.34	0.53	4.22	0.43	No
2810296	BCKDHA	1.05247	0.073783	0.237853	7.86	0.51	7.78	0.4	No
2940292	BCKDHB	0.762738	-0.39074	7.88e-10	4.39	0.47	4.78	0.47	No
7040204	BCKDHB	1.15958	0.2136	0.000360223	4.58	0.47	4.36	0.42	No
7400630	BCKDHB	1.06428	0.0898761	0.0974437	5.43	0.38	5.34	0.4	No
5220347	BCKDK	1.31581	0.395952	4.09e-12	10.45	0.46	10.06	0.38	No
110148	BCL10	1.18194	0.241151	0.0184459	5.89	0.79	5.64	0.73	No
1340037	BCL10	1.08239	0.114226	0.0203209	5.16	0.37	5.05	0.35	No
3170440	BCL11A	0.400473	-1.32022	2.35e-25	5.79	0.93	7.11	0.86	Yes
6580450	BCL11A	0.538707	-0.892428	3.75e-24	7.38	0.54	8.27	0.67	Yes
7330504	BCL11A	0.729319	-0.455379	2.73e-09	4.96	0.53	5.41	0.59	No
1030296	BCL11B	0.245199	-2.02797	2.5e-34	5.88	1.3	7.91	0.97	Yes
4150201	BCL2	0.430224	-1.21684	1.38e-35	6.94	0.64	8.16	0.66	Yes
3180494	BCL2	0.452562	-1.14381	9.64e-31	6.37	0.64	7.52	0.7	Yes
4070735	BCL2	1.01785	0.0255189	0.75136	4.56	0.58	4.53	0.53	No
7380477	BCL2A1	1.76661	0.820981	1.07e-20	6.78	0.64	5.96	0.62	Yes
670673	BCL2L1	0.883481	-0.178729	0.099169	10.72	0.69	10.9	0.85	No
4290411	BCL2L1	1.01893	0.0270542	0.832834	6.73	0.78	6.7	0.92	No
1340139	BCL2L11	1.09315	0.128489	0.038754	4.3	0.46	4.17	0.45	No
6110717	BCL2L11	1.0885	0.122336	0.122124	5.45	0.59	5.33	0.57	No
7550753	BCL2L12	0.82518	-0.27722	9.81e-06	6.87	0.48	7.15	0.45	No
6420379	BCL2L12	0.853412	-0.228686	1.34e-05	7.34	0.41	7.57	0.37	No
7200452	BCL2L13	0.967886	-0.047091	0.236406	9.4	0.29	9.44	0.27	No
1450553	BCL2L14	1.0828	0.114767	0.078589	4.38	0.51	4.27	0.44	No
780754	BCL2L15	0.906257	-0.142007	0.24496	4.24	0.73	4.38	0.97	No
1710575	BCL2L15	0.915209	-0.127826	0.508073	3.7	1.34	3.83	1.39	No
5050156	BCL2L2	0.905653	-0.142969	0.0151834	6.9	0.47	7.04	0.4	No
6330725	BCL3	1.33338	0.415089	1.79e-11	10.65	0.37	10.24	0.5	No
6280458	BCL6	1.39153	0.476674	1.63e-15	13.72	0.29	13.24	0.51	No
5310451	BCL6	1.84143	0.880827	1.49e-14	6.67	0.78	5.79	0.88	Yes
2850360	BCL7B	1.20979	0.274755	0.000289509	6.33	0.53	6.05	0.58	No
6370593	BCL7B	1.1134	0.154975	0.00581289	7.36	0.5	7.2	0.33	No
5260196	BCL7C	0.848405	-0.237175	0.000227076	6.61	0.44	6.85	0.49	No
5820520	BCL7C	0.90533	-0.143484	0.0215927	4.69	0.48	4.83	0.44	No
6400619	BCL9	1.11051	0.151226	0.00400931	6.16	0.4	6.01	0.37	No
5960471	BCL9L	0.715673	-0.482628	4.86e-14	4.83	0.42	5.31	0.5	No
3800176	BCLAF1	0.883755	-0.178281	1.13e-06	9.26	0.31	9.43	0.23	No
3870634	BCLAF1	0.910115	-0.135879	0.0818837	6.73	0.65	6.86	0.51	No
6760209	BCLAF1	1.03278	0.0465302	0.400527	5.68	0.38	5.64	0.4	No
510576	BCOR	0.569967	-0.811049	5.89e-27	6.54	0.62	7.35	0.44	Yes
6760273	BCOR	0.538776	-0.892243	2.09e-18	3.66	0.65	4.55	0.79	Yes
1770435	BCOR	0.819891	-0.286497	1.82e-05	4.13	0.55	4.42	0.45	No
4070296	BCORL1	1.24198	0.312642	1.95e-07	6.78	0.44	6.47	0.45	No
5900100	BCR	0.881491	-0.181983	0.0102255	3.8	0.47	3.98	0.55	No
3180682	BCR	0.81369	-0.297449	0.0102469	4.19	0.84	4.48	0.87	No
5270523	BCR	1.07816	0.108565	0.104431	4.29	0.49	4.18	0.48	No
2030110	BCR	1.05978	0.083768	0.272251	4.91	0.49	4.83	0.58	No
7100131	BCS1L	0.490778	-1.02686	6.95e-24	4.14	0.75	5.17	0.7	Yes
5960411	BCYRN1	0.848782	-0.236534	0.00535201	9.08	0.61	9.32	0.64	No
2490437	BDH1	1.07323	0.101953	0.110989	4.19	0.45	4.09	0.47	No
2320719	BDKRB2	1.05626	0.0789599	0.250772	4.91	0.52	4.83	0.47	No
1430671	BDNF	1.17831	0.236715	0.000112692	4.84	0.46	4.6	0.44	No
7570563	BDP1	0.884652	-0.176818	0.0116766	4.83	0.48	5.01	0.53	No
1690379	BECN1	1.14561	0.19612	1.75e-06	9.64	0.29	9.45	0.31	No
360537	BEGAIN	1.12707	0.172578	0.124557	4.46	0.84	4.29	0.81	No
6770372	BEND2	0.979599	-0.029737	0.785801	4.7	0.79	4.73	0.71	No
5900047	BEND3	0.928563	-0.106929	0.0814356	4.22	0.43	4.32	0.45	No
4810750	BEND4	0.892319	-0.164369	0.0165149	4.06	0.42	4.22	0.55	No
430279	BEND4	1.06552	0.0915593	0.168193	4.26	0.5	4.17	0.47	No
4540398	BEND5	0.573548	-0.802013	7.37e-18	4.25	0.58	5.05	0.73	Yes
2850673	BEND7	1.16247	0.21719	0.000602846	4.37	0.45	4.15	0.48	No
580279	BEND7	0.809417	-0.305045	0.00525185	5.21	0.87	5.52	0.76	No
10451	BEND7	1.07324	0.101973	0.344153	6.7	0.86	6.6	0.7	No
5420600	BEST1	1.11528	0.157402	0.0904028	9.06	0.68	8.9	0.67	No
3370180	BEST4	1.06249	0.087453	0.195358	4.77	0.5	4.69	0.47	No
1510746	BET1	0.908653	-0.138198	0.195888	5.53	0.8	5.66	0.75	No
3130672	BET1L	0.849127	-0.235948	4.43e-05	5.7	0.44	5.93	0.41	No
5550634	BEX1	0.914069	-0.129625	0.0675353	5.67	0.55	5.8	0.49	No
6480468	BEX1	0.882664	-0.180064	0.502283	6.44	1.92	6.62	1.89	No
4830674	BEX2	0.481877	-1.05326	1.33e-25	5.64	0.63	6.7	0.75	Yes
1110615	BEX4	0.624067	-0.680228	8.01e-09	5.64	0.95	6.32	0.82	Yes
1450240	BEX5	0.826053	-0.275694	7.31e-05	4.36	0.47	4.64	0.54	No
4490180	BEXL1	0.680705	-0.554899	5.64e-14	8.03	0.65	8.59	0.45	No
610022	BFAR	0.967221	-0.048083	0.389444	7.71	0.38	7.76	0.4	No
4830356	BGLAP	1.02951	0.0419622	0.51852	5.22	0.47	5.18	0.44	No
2640735	BHLHB2	0.76477	-0.386902	8.58e-06	9.98	0.74	10.37	0.58	No
7210546	BHLHB9	0.977538	-0.0327747	0.658301	4.18	0.47	4.21	0.54	No
6220767	BICD1	0.961776	-0.0562277	0.371617	4.11	0.48	4.16	0.42	No
6840064	BICD2	1.12945	0.175614	0.0013211	9.98	0.41	9.8	0.39	No
1410437	BICD2	1.11674	0.159287	0.00938611	4.38	0.5	4.22	0.41	No
1440037	BID	0.857531	-0.221739	0.00360131	9.92	0.6	10.14	0.53	No
1190022	BID	0.85896	-0.219338	0.028343	8.54	0.67	8.75	0.78	No
5270136	BID	1.08442	0.116923	0.0962378	5.33	0.53	5.21	0.5	No
6280440	BIK	1.50674	0.591429	5.93e-06	4.56	0.94	3.97	0.99	Yes
5130440	BIN1	0.570939	-0.808592	4.55e-19	7.76	0.67	8.57	0.64	Yes
650553	BIN1	0.607771	-0.718401	2.46e-16	7.71	0.62	8.43	0.64	Yes
3310343	BIN2	1.25199	0.324225	0.00869107	5.71	0.91	5.39	0.92	No
1470291	BIN3	0.81799	-0.289846	0.000276416	6.87	0.6	7.16	0.58	No
3290022	BIRC1	1.177	0.235119	3.35e-05	4.6	0.43	4.37	0.41	No
4920707	BIRC2	1.2807	0.356935	5.01e-07	8.36	0.47	8.01	0.56	No
840280	BIRC2	1.0609	0.0852858	0.104745	9.75	0.34	9.66	0.4	No
5080021	BIRC3	0.492117	-1.02293	5.18e-24	8.2	0.81	9.23	0.63	Yes
7210154	BIRC3	0.704556	-0.505214	3.46e-10	4.67	0.57	5.18	0.61	No
3060255	BIRC3	0.775181	-0.367395	3.65e-05	9.8	0.73	10.17	0.61	No
1230682	BIRC5	1.20301	0.266652	0.04464	5.34	0.99	5.07	0.97	No
20601	BIRC6	0.919284	-0.121417	0.00288586	7.26	0.3	7.39	0.29	No
4220270	BIVM	0.60881	-0.715936	3.92e-26	4.93	0.44	5.65	0.49	Yes
1090367	BIVM	0.714665	-0.484661	7.9e-13	4.99	0.51	5.47	0.49	No
2690524	BLCAP	0.824543	-0.278334	8.52e-09	8.05	0.36	8.33	0.35	No
4250441	BLID	1.11815	0.161114	0.0140056	4.38	0.5	4.21	0.46	No
6330471	BLK	0.499557	-1.00128	1.34e-10	3.79	1.05	4.79	1.23	Yes
2450717	BLM	1.17885	0.237386	0.225258	5.43	1.74	5.19	1.15	No
4880482	BLMH	0.644217	-0.634382	6.37e-18	5.69	0.55	6.32	0.51	Yes
3140100	BLNK	1.14032	0.189434	0.00894509	4.75	0.57	4.56	0.5	No
1450377	BLOC1S1	1.69002	0.757044	9.56e-26	11.08	0.55	10.32	0.46	Yes
1300554	BLOC1S2	1.14484	0.195144	0.000604166	4.85	0.48	4.65	0.37	No
2630743	BLOC1S2	1.12552	0.170596	0.00525393	4.96	0.45	4.79	0.44	No
2940022	BLVRA	0.799111	-0.323533	2.83e-05	8.79	0.62	9.12	0.54	No
6620521	BLVRB	0.731281	-0.451502	0.000304584	7.03	0.92	7.48	0.93	No
2940541	BLZF1	0.822042	-0.282716	0.0128249	8.83	0.88	9.11	0.8	No
6130020	BLZF1	0.875941	-0.191094	0.0476793	11.33	0.76	11.52	0.67	No
110280	BMF	0.361099	-1.46954	1.02e-27	4.06	1.05	5.52	0.85	Yes
7650209	BMF	0.685727	-0.544293	3.85e-14	5.54	0.57	6.09	0.49	No
1090292	BMI1	0.643339	-0.636349	2.02e-32	7.66	0.38	8.3	0.34	Yes
1430142	BMP1	1.09847	0.135497	0.0344776	4.59	0.43	4.45	0.49	No
7510692	BMP1	0.918792	-0.12219	0.0422147	4.27	0.45	4.4	0.43	No
6380692	BMP1	1.07463	0.103841	0.0677337	4.61	0.41	4.51	0.41	No
5570324	BMP1	0.954731	-0.0668345	0.316438	4.61	0.49	4.68	0.47	No
4280577	BMP2	0.929371	-0.105673	0.377387	3.66	0.92	3.77	0.81	No
670647	BMP2K	1.26922	0.343941	0.000295879	7.17	0.65	6.83	0.74	No
5960368	BMP2K	1.10669	0.146248	0.087771	5.66	0.66	5.52	0.6	No
7200338	BMP2K	0.984633	-0.0223414	0.841601	4.74	0.77	4.76	0.74	No
5690133	BMP2KL	1.04016	0.0568065	0.373037	4.3	0.47	4.24	0.44	No
990075	BMP4	1.16094	0.215297	0.000928005	4.74	0.44	4.52	0.5	No
6980064	BMP6	0.553821	-0.852509	2.46e-08	6.15	1.32	7	1	Yes
4570279	BMP8B	0.794083	-0.332639	0.0134129	3.62	0.99	3.95	0.99	No
3290441	BMPR1A	0.91894	-0.121957	0.0424799	4.59	0.42	4.71	0.45	No
460730	BMPR2	0.912917	-0.131445	0.174236	5.71	0.74	5.85	0.67	No
6060475	BMPR2	1.06244	0.0873758	0.217128	5.85	0.5	5.76	0.52	No
1190717	BMS1	0.445616	-1.16613	2.68e-45	6.58	0.59	7.74	0.45	Yes
1260646	BMS1P5	0.951196	-0.0721855	0.419428	11.98	0.66	12.05	0.62	No
3140487	BMX	2.86231	1.51718	3.46e-40	8.88	0.67	7.37	0.78	Yes
3610706	BMX	2.43993	1.28684	1.71e-35	6.88	0.75	5.59	0.64	Yes
4070372	BNC1	1.09075	0.12532	0.0398143	4.42	0.47	4.3	0.42	No
6420376	BNIP1	0.646187	-0.629976	1.96e-15	3.06	0.49	3.69	0.63	Yes
5860452	BNIP1	0.926616	-0.109957	0.110509	4.49	0.53	4.6	0.48	No
7380136	BNIP2	1.62296	0.69863	1.8e-33	11.01	0.4	10.32	0.37	Yes
6770608	BNIP3	0.835927	-0.258552	0.000249922	6.91	0.59	7.17	0.46	No
620047	BNIP3L	0.788512	-0.342795	0.00171023	6.31	0.77	6.65	0.83	No
2640192	BNIP3L	0.855073	-0.22588	0.0056975	9.88	0.62	10.1	0.59	No
4390372	BNIPL	0.829782	-0.269196	0.00414169	6.29	0.75	6.56	0.65	No
620274	BOAT	1.02797	0.0397912	0.597818	4.74	0.47	4.71	0.56	No
2600072	BOK	1.33989	0.422116	1.02e-08	6.24	0.61	5.82	0.5	No
6370468	BOLA2	0.691823	-0.531525	1.97e-20	9.55	0.41	10.08	0.4	No
60148	BOLA2	0.697122	-0.520518	6.24e-16	8.78	0.48	9.3	0.46	No
1740717	BOLA2	0.710062	-0.493982	6.74e-10	5.03	0.63	5.52	0.57	No
6380367	BOLA2	0.810523	-0.303076	1.62e-06	6.67	0.45	6.97	0.48	No
1740681	BOLA2	1.1281	0.173897	0.0134883	5.43	0.52	5.26	0.52	No
4860543	BOLA2	1.07239	0.100834	0.198634	5.24	0.54	5.14	0.59	No
4150762	BOLA2B	0.905327	-0.143489	0.0707475	4.03	0.53	4.17	0.61	No
3390093	BOLA3	0.62176	-0.68557	4.48e-20	7.24	0.54	7.92	0.53	Yes
6520576	BOLA3	0.670833	-0.575975	1.75e-15	7.21	0.52	7.79	0.53	No
1660435	BOP1	0.441092	-1.18085	4.41e-31	6.03	0.83	7.21	0.58	Yes
70736	BP75	0.982166	-0.0259615	0.816937	5.03	0.78	5.06	0.74	No
2060392	BPESC1	1.10578	0.145063	0.0140174	4.39	0.46	4.25	0.41	No
3060682	BPGM	1.04426	0.0624754	0.721822	7.05	1.01	6.98	1.33	No
1740487	BPHL	0.559898	-0.836763	8.79e-26	3.97	0.53	4.81	0.57	Yes
4200746	BPI	1.41944	0.50532	0.0330297	9.43	1.55	8.93	1.87	No
5360039	BPNT1	1.22603	0.293995	0.00268994	3.89	0.83	3.6	0.64	No
4780192	BPTF	0.954549	-0.0671095	0.466331	5.35	0.7	5.41	0.61	No
240450	BPTF	0.996327	-0.00530918	0.937176	4.26	0.46	4.26	0.44	No
5570176	BPY2B	1.11918	0.16244	0.00566426	4.6	0.47	4.44	0.4	No
540411	BRCA1	0.808107	-0.307381	0.001385	3.48	0.66	3.78	0.74	No
5820703	BRCA1	1.0809	0.112228	0.106738	4.63	0.51	4.52	0.5	No
3120672	BRCA1	1.06515	0.0910573	0.111377	4.99	0.41	4.9	0.41	No
2810465	BRCA1	1.01378	0.01974	0.752597	5.82	0.44	5.8	0.41	No
4230259	BRCC3	0.927171	-0.109092	0.240182	5.2	0.77	5.31	0.6	No
1440450	BRD1	0.94364	-0.083692	0.0971503	6.13	0.39	6.21	0.35	No
1340475	BRD2	0.940384	-0.0886786	0.0273542	11.09	0.3	11.18	0.28	No
6660626	BRD3	0.808462	-0.306748	0.000114988	8.94	0.51	9.25	0.64	No
6060768	BRD4	1.14452	0.194744	0.00160016	5.42	0.42	5.22	0.47	No
5550762	BRD4	0.936123	-0.0952305	0.237853	4.53	0.61	4.63	0.56	No
6220270	BRD7	0.866985	-0.205921	0.000210141	7.75	0.47	7.96	0.36	No
430040	BRD7	1.0256	0.0364623	0.510337	8.13	0.38	8.1	0.39	No
6770167	BRD7P2	0.894172	-0.161375	0.000330634	7.7	0.37	7.86	0.3	No
360551	BRD7P3	1.06892	0.0961554	0.120736	4.42	0.5	4.32	0.41	No
3420689	BRD8	1.09332	0.128721	0.0213253	8.06	0.33	7.93	0.45	No
670397	BRD8	1.05966	0.083606	0.0684269	8.64	0.34	8.55	0.32	No
2190563	BRD9	0.754375	-0.406646	4.73e-19	8.72	0.33	9.12	0.32	No
3870458	BRDG1	0.887218	-0.172639	0.0498001	3.83	0.6	4	0.67	No
4060292	BRE	1.3483	0.43114	3.95e-18	8.24	0.41	7.81	0.3	No
1400450	BRE	1.48583	0.571271	2.12e-13	8.04	0.57	7.47	0.57	No
6900367	BRE	1.15467	0.207479	0.000134083	4.61	0.42	4.4	0.38	No
5670382	BRF1	0.631971	-0.66207	2.26e-18	3.66	0.43	4.32	0.61	Yes
20500	BRF2	0.957811	-0.0621866	0.222552	6.58	0.37	6.65	0.36	No
6270095	BRI3	1.34943	0.432347	3.25e-14	12.25	0.35	11.81	0.45	No
6840348	BRI3BP	0.683388	-0.549223	9.37e-15	8.08	0.5	8.63	0.52	No
160437	BRI3BP	0.682945	-0.550158	3.33e-11	6.29	0.66	6.84	0.58	No
6450474	BRI3BP	0.797679	-0.32612	5.64e-07	5.73	0.51	6.06	0.46	No
4920594	BRI3BP	0.992558	-0.0107772	0.876785	4.52	0.47	4.53	0.46	No
540601	BRI3P1	1.27478	0.350252	1.78e-06	10.53	0.52	10.18	0.56	No
2120445	BRIX1	0.522472	-0.936575	2.5e-32	6.87	0.62	7.8	0.47	Yes
1110722	BRIX1	0.404967	-1.30412	2.36e-31	4.49	0.81	5.79	0.72	Yes
4810129	BRMS1	1.04652	0.0655951	0.372045	6.83	0.49	6.76	0.55	No
4570102	BRMS1	1.00056	0.00080907	0.985307	10.39	0.32	10.39	0.24	No
3140039	BRMS1L	0.847505	-0.238706	0.000359719	4.54	0.52	4.78	0.48	No
4250292	BRMS1L	1.15737	0.210855	0.00150394	4.59	0.49	4.38	0.49	No
5550612	BRP44	1.16777	0.223752	4.91e-05	8.87	0.43	8.65	0.39	No
4890093	BRP44L	0.925748	-0.111308	0.0430578	9.66	0.43	9.77	0.37	No
1990563	BRP44L	1.02998	0.0426094	0.485192	7.51	0.44	7.46	0.42	No
6940242	BRPF1	0.852869	-0.229605	9.53e-13	10.04	0.26	10.27	0.2	No
3130138	BRPF1	0.82701	-0.274024	5.69e-10	6.75	0.33	7.02	0.32	No
4480280	BRPF3	0.781656	-0.355394	4.26e-13	8.36	0.43	8.71	0.29	No
4890598	BRSK1	0.675324	-0.566349	1.47e-05	8.2	1	8.77	0.95	No
1940059	BRUNOL4	1.1681	0.224169	0.00015569	4.45	0.46	4.22	0.42	No
1990112	BRUNOL4	1.03716	0.052643	0.415147	4.17	0.54	4.12	0.39	No
7040296	BRUNOL6	1.09871	0.135807	0.013198	5.43	0.44	5.3	0.37	No
5570195	BRWD1	0.571706	-0.806655	5.39e-11	5.45	1.04	6.26	0.82	Yes
5080066	BRWD1	0.878915	-0.186205	7.31e-05	7.36	0.36	7.55	0.33	No
4200482	BRWD1	1.11032	0.150974	0.00697913	5.36	0.4	5.21	0.41	No
6200041	BRWD1	0.943233	-0.0843135	0.23047	4.65	0.58	4.73	0.44	No
2140139	BRWD2	0.811489	-0.301356	3.21e-05	6.79	0.54	7.09	0.53	No
5560136	BRWD2	0.785228	-0.348816	0.000445376	3.16	0.63	3.51	0.8	No
4050653	BRWD3	0.992562	-0.0107702	0.934086	5.01	0.92	5.02	0.82	No
6900224	BSCL2	0.954045	-0.0678703	0.271965	8.36	0.48	8.43	0.42	No
3370450	BSDC1	1.04125	0.0583181	0.140799	10.04	0.26	9.99	0.29	No
20673	BSG	1.10965	0.150103	0.122565	10.65	0.5	10.5	0.82	No
6450653	BSPH1	1.07946	0.110312	0.108107	4.37	0.57	4.26	0.45	No
5560050	BSPRY	1.02093	0.0298898	0.663497	4.51	0.47	4.48	0.47	No
6270681	BST1	2.00308	1.00222	7.7e-24	9.55	0.65	8.55	0.73	Yes
4900674	BST2	1.00065	0.000939869	0.993306	9.24	0.91	9.24	0.53	No
2070209	BTAF1	0.805725	-0.311641	2.75e-10	8.9	0.38	9.21	0.35	No
4480008	BTBD1	1.26476	0.338866	8.6e-05	6.25	0.63	5.91	0.64	No
4230528	BTBD1	1.12666	0.172046	0.00058842	7.75	0.35	7.58	0.37	No
4250544	BTBD10	1.39872	0.484111	7.17e-19	9.32	0.35	8.84	0.41	No
6510608	BTBD11	0.352799	-1.50308	1.88e-26	4.74	1.08	6.24	0.92	Yes
2120341	BTBD12	0.910796	-0.1348	0.021662	7.23	0.48	7.37	0.39	No
5700020	BTBD15	1.13574	0.183639	0.0234917	5.72	0.61	5.53	0.59	No
7610072	BTBD2	0.853385	-0.228732	1.82e-07	9.74	0.33	9.97	0.31	No
10608	BTBD3	1.19415	0.255989	9.34e-05	5.54	0.55	5.28	0.43	No
6020653	BTBD3	1.09043	0.124892	0.0616102	5.98	0.57	5.85	0.42	No
6900307	BTBD6	0.727243	-0.459491	3.78e-19	8.28	0.39	8.74	0.34	No
3440259	BTBD7	1.15603	0.209174	0.000190562	7	0.44	6.8	0.39	No
1780403	BTBD7	1.12397	0.168599	0.00569066	6.08	0.5	5.91	0.4	No
3190136	BTBD8	1.05427	0.0762481	0.222368	4.36	0.45	4.29	0.44	No
5560273	BTBD9	1.0194	0.0277172	0.650084	4.6	0.45	4.57	0.4	No
1410091	BTD	0.940977	-0.0877693	0.270851	4.59	0.61	4.68	0.55	No
7330630	BTF3	0.804872	-0.313169	1.78e-11	11.44	0.37	11.75	0.32	No
2650468	BTF3	0.828698	-0.271082	5.67e-10	11.95	0.34	12.23	0.31	No
7550575	BTF3	0.777021	-0.363975	1.5e-07	5.16	0.51	5.52	0.51	No
1170717	BTF3L4	0.85014	-0.234228	0.00662231	6.33	0.69	6.57	0.6	No
5490730	BTF3L4	0.8873	-0.172505	0.00954873	7.4	0.53	7.57	0.46	No
4730369	BTG1	0.881636	-0.181745	9.09e-06	12.83	0.37	13.01	0.24	No
1010487	BTG2	0.898443	-0.154501	0.15067	10.26	0.78	10.42	0.78	No
4920053	BTG3	0.717174	-0.479605	2.74e-07	5.98	0.75	6.46	0.66	No
7210605	BTG3	0.920224	-0.119943	0.0887731	4.07	0.58	4.19	0.46	No
6380161	BTK	1.20114	0.264408	1.83e-09	10.27	0.31	10.01	0.33	No
2810064	BTLA	0.380085	-1.39561	7.14e-20	4.59	1.1	5.99	1.1	Yes
2450494	BTLA	0.636016	-0.652865	3.07e-12	5.53	0.63	6.18	0.73	Yes
2570477	BTN2A1	0.917597	-0.124068	0.0494697	10.47	0.47	10.59	0.46	No
1110093	BTN2A1	0.95963	-0.0594506	0.547684	5.31	0.75	5.37	0.65	No
70458	BTN2A2	0.59448	-0.750299	1.35e-14	3.83	0.7	4.58	0.72	Yes
4210598	BTN2A3	1.02564	0.036529	0.591514	4.15	0.51	4.11	0.45	No
3130600	BTN3A1	0.508833	-0.974736	3.21e-12	7.85	1.16	8.82	0.94	Yes
2120184	BTN3A1	1.01381	0.0197833	0.80288	4.16	0.53	4.14	0.54	No
4610674	BTN3A2	0.536629	-0.898003	7.52e-12	8.32	1.16	9.21	0.82	Yes
2570253	BTN3A2	0.70209	-0.510271	6.45e-05	7.13	0.98	7.64	0.93	No
1430717	BTN3A3	0.397779	-1.32996	7.16e-21	5.96	1.19	7.29	0.88	Yes
5890523	BTNL3	1.1106	0.151339	0.0153588	4.45	0.46	4.3	0.45	No
1470102	BTNL3	0.937876	-0.0925314	0.692253	5.11	1.6	5.2	1.63	No
5860551	BTNL8	0.991738	-0.0119696	0.93538	7.27	1.01	7.28	0.95	No
1090477	BTRC	0.846178	-0.240967	0.00231207	3.51	0.63	3.75	0.55	No
2070224	BUB1	0.933841	-0.0987512	0.61764	3.85	1.31	3.94	1.43	No
1090047	BUB1B	1.09679	0.133284	0.0699347	4.55	0.56	4.41	0.52	No
870491	BUB3	0.751557	-0.412046	7.51e-21	10.12	0.33	10.53	0.29	No
5960465	BUB3	0.713909	-0.486188	2.21e-12	5.74	0.55	6.23	0.48	No
6350348	BUB3	0.872304	-0.197097	0.00385017	6.51	0.56	6.71	0.46	No
4540338	BUB3	1.10288	0.141275	0.0318769	4.34	0.52	4.19	0.45	No
50487	BUD13	1.06057	0.0848389	0.0428249	7.21	0.31	7.12	0.3	No
4490706	BUD31	1.10929	0.149642	1.91e-05	10.62	0.24	10.47	0.26	No
7210349	BVES	1.15576	0.208839	0.000468948	4.91	0.45	4.7	0.43	No
4860356	BYSL	0.548571	-0.866249	9.29e-21	3.29	0.56	4.15	0.72	Yes
6420646	BZRAP1	0.761353	-0.393362	0.000222899	4.27	0.81	4.66	0.77	No
7380195	BZRPL1	1.0235	0.0335072	0.640271	4.21	0.49	4.18	0.5	No
2070162	BZW1	1.0929	0.128166	0.098783	4.38	0.59	4.25	0.55	No
3400300	BZW1	1.06068	0.0849895	0.224121	4.41	0.49	4.32	0.51	No
1440612	BZW2	0.473767	-1.07775	5.22e-32	6.16	0.8	7.24	0.45	Yes
2900747	C10orf10	1.01197	0.0171707	0.837761	4.28	0.59	4.26	0.54	No
7210300	C10orf104	0.760301	-0.395357	7.2e-09	6.56	0.56	6.96	0.47	No
360470	C10orf105	0.488186	-1.0345	8.83e-12	7.18	1.32	8.21	0.96	Yes
70064	C10orf108	1.05073	0.0713936	0.278505	4.2	0.52	4.12	0.43	No
650743	C10orf11	1.00797	0.0114555	0.936589	5.83	1.04	5.82	0.9	No
7610082	C10orf118	1.21346	0.279131	3.81e-07	6.86	0.37	6.58	0.42	No
5050112	C10orf119	1.17345	0.230761	0.0029807	6.89	0.55	6.66	0.58	No
4230392	C10orf12	1.09527	0.131282	0.00666123	5.8	0.37	5.67	0.34	No
7150482	C10orf122	1.08059	0.111823	0.0733505	4.39	0.45	4.28	0.45	No
450674	C10orf128	0.933425	-0.0993936	0.361995	6.14	0.84	6.24	0.73	No
1050291	C10orf136	1.16881	0.225037	0.000189783	4.37	0.46	4.14	0.43	No
3190020	C10orf137	0.860212	-0.217237	5.13e-06	7.28	0.37	7.5	0.33	No
2190538	C10orf2	0.59587	-0.746931	4.21e-20	4.26	0.54	5.01	0.61	Yes
1820242	C10orf21	1.0916	0.126448	0.0515719	4.33	0.53	4.2	0.43	No
150678	C10orf26	1.24458	0.315664	3.53e-05	8.49	0.5	8.18	0.6	No
730300	C10orf28	1.12491	0.169803	0.00103293	7.01	0.29	6.84	0.43	No
6100300	C10orf32	0.80275	-0.316977	0.000134348	6.49	0.67	6.81	0.58	No
1850524	C10orf32	0.878832	-0.186341	0.00442921	7.73	0.43	7.91	0.51	No
1030278	C10orf33	0.392575	-1.34896	2.78e-20	4.5	1.02	5.85	1.07	Yes
3990762	C10orf37	1.05835	0.0818193	0.166029	4.5	0.41	4.41	0.43	No
5960364	C10orf39	1.0892	0.123268	0.0490066	4.69	0.48	4.57	0.44	No
3310152	C10orf4	1.07691	0.106903	0.0607461	4.65	0.42	4.54	0.41	No
780491	C10orf4	0.964315	-0.0524232	0.698839	5.5	0.97	5.55	0.91	No
4070598	C10orf46	1.26501	0.33915	0.00125942	4.13	0.9	3.79	0.68	No
1110767	C10orf47	0.823332	-0.280454	0.000344064	5.55	0.56	5.83	0.59	No
870014	C10orf47	0.938285	-0.0919026	0.244595	4.74	0.52	4.83	0.6	No
1260097	C10orf50	0.964966	-0.0514503	0.53709	4.73	0.6	4.79	0.57	No
3990554	C10orf51	1.05214	0.0733232	0.18925	5.24	0.38	5.17	0.41	No
6620292	C10orf54	1.40802	0.493667	3.56e-15	12.49	0.37	11.99	0.51	No
1170398	C10orf57	0.992627	-0.0106759	0.861595	6.67	0.49	6.68	0.34	No
5960168	C10orf58	0.868407	-0.203556	0.000469504	4.81	0.46	5.02	0.4	No
2120468	C10orf58	0.896252	-0.158023	0.0241419	12.36	0.55	12.51	0.49	No
5260441	C10orf59	0.832924	-0.263743	0.0012207	3.98	0.63	4.24	0.58	No
6380414	C10orf59	1.07764	0.107872	0.0340249	5.5	0.41	5.39	0.33	No
6510368	C10orf6	0.900366	-0.151417	0.0172655	7.43	0.51	7.59	0.43	No
6620056	C10orf61	0.639982	-0.643896	3.27e-18	3.17	0.42	3.81	0.59	Yes
1010129	C10orf61	0.762785	-0.390651	5.07e-07	4.5	0.55	4.89	0.59	No
6400072	C10orf64	1.16714	0.222977	0.000142164	4.96	0.44	4.74	0.42	No
5890162	C10orf68	1.16746	0.223377	0.000468316	4.43	0.49	4.21	0.46	No
1110201	C10orf72	1.22595	0.293899	3.28e-06	4.7	0.46	4.41	0.47	No
990168	C10orf72	1.09745	0.134154	0.0270399	4.51	0.42	4.37	0.45	No
770161	C10orf73	1.01352	0.0193764	0.866659	7.13	0.83	7.11	0.74	No
730593	C10orf76	0.945783	-0.0804195	0.0690309	7.19	0.33	7.27	0.31	No
5570300	C10orf78	0.986253	-0.0199704	0.832513	6.37	0.64	6.39	0.63	No
4260228	C10orf79	1.11125	0.152183	0.014092	4.41	0.47	4.25	0.44	No
3310543	C10orf84	1.04653	0.0656102	0.473084	4.26	0.67	4.2	0.63	No
3440181	C10orf88	0.644454	-0.633851	1.41e-10	3.22	0.67	3.86	0.77	Yes
1410202	C10orf93	1.16326	0.21818	0.0013277	4.36	0.52	4.15	0.48	No
610400	C11orf1	0.37088	-1.43097	2.36e-32	5	0.9	6.43	0.76	Yes
630445	C11orf10	0.964313	-0.0524266	0.185066	11.79	0.26	11.84	0.29	No
6270112	C11orf17	0.598153	-0.741413	1.72e-28	6.48	0.55	7.22	0.39	Yes
2190753	C11orf17	0.477767	-1.06562	1.52e-24	4.4	0.83	5.46	0.66	Yes
3180288	C11orf17	0.760932	-0.394161	8.17e-10	5.11	0.5	5.5	0.45	No
7400341	C11orf2	0.693897	-0.527206	1.48e-19	8.42	0.42	8.95	0.41	No
4900373	C11orf21	0.900388	-0.151381	0.0575371	7.45	0.53	7.6	0.62	No
6110348	C11orf24	0.842614	-0.247057	1e-05	5.28	0.38	5.53	0.43	No
4280707	C11orf36	1.01371	0.0196503	0.805757	4.28	0.53	4.26	0.54	No
6200025	C11orf41	1.1398	0.188784	0.00274608	4.47	0.5	4.28	0.44	No
3840736	C11orf46	0.426341	-1.22992	9.55e-38	5.92	0.69	7.15	0.58	Yes
2100386	C11orf47	1.02694	0.0383543	0.546107	4.26	0.5	4.22	0.4	No
7100280	C11orf48	1.1101	0.150695	0.00110192	9.18	0.38	9.03	0.3	No
3850438	C11orf49	1.22942	0.297976	5.34e-07	5.16	0.49	4.86	0.4	No
6840100	C11orf51	1.46973	0.555551	6.31e-13	7.53	0.57	6.97	0.56	No
3360370	C11orf54	1.19391	0.255696	6.5e-08	7.16	0.29	6.9	0.38	No
2470463	C11orf54	1.13623	0.184261	4.75e-05	8.82	0.3	8.64	0.35	No
870154	C11orf57	0.994001	-0.0086805	0.795475	7.26	0.24	7.27	0.2	No
3840440	C11orf58	0.976642	-0.0340976	0.569954	7.29	0.46	7.32	0.38	No
3990161	C11orf58	1.02168	0.030948	0.68675	5.23	0.58	5.2	0.49	No
290035	C11orf59	1.16123	0.21565	2.81e-06	11.23	0.3	11.01	0.36	No
7100554	C11orf61	0.763456	-0.389383	2.14e-10	4.83	0.49	5.22	0.42	No
6550037	C11orf63	1.13613	0.184134	0.00315716	4.67	0.49	4.49	0.43	No
1740767	C11orf63	0.897272	-0.156382	0.255455	6.86	1.03	7.01	0.97	No
1710646	C11orf63	1.03704	0.052474	0.443375	4.26	0.52	4.21	0.46	No
3310228	C11orf67	1.07395	0.102925	0.131989	6.77	0.56	6.67	0.45	No
4050446	C11orf68	1.1718	0.228728	4.08e-05	7.46	0.41	7.23	0.41	No
1230543	C11orf71	1.27754	0.35337	5.66e-09	5.46	0.49	5.11	0.41	No
780440	C11orf73	1.05419	0.0761285	0.0555333	7.7	0.3	7.62	0.27	No
3830021	C11orf73	0.988621	-0.0165104	0.82331	4.52	0.56	4.53	0.45	No
1580477	C11orf74	0.74182	-0.43086	0.000315157	5.32	0.94	5.75	0.85	No
4900747	C11orf75	0.963957	-0.05296	0.616579	9.58	0.81	9.64	0.68	No
5690463	C11orf80	0.549826	-0.862952	1.09e-16	2.95	0.45	3.81	0.91	Yes
2570019	C11orf82	1.73304	0.793302	2.77e-14	8.15	0.87	7.36	0.68	Yes
460397	C11orf83	0.793345	-0.333979	5.08e-06	4.89	0.54	5.22	0.54	No
5420438	C11orf84	1.09744	0.134146	0.0342391	4.74	0.48	4.61	0.45	No
1260022	C12orf10	0.778128	-0.361921	7.16e-11	8.11	0.4	8.47	0.41	No
5270451	C12orf11	1.07527	0.104704	0.105	4.89	0.51	4.79	0.44	No
6400082	C12orf11	1.03492	0.0495207	0.467264	6.73	0.53	6.68	0.44	No
780240	C12orf24	0.725148	-0.463652	2.15e-13	6.28	0.55	6.74	0.39	No
6020661	C12orf26	1.01441	0.0206391	0.747663	7.07	0.48	7.05	0.4	No
110240	C12orf29	0.474842	-1.07448	3.24e-32	5.2	0.63	6.27	0.6	Yes
2360601	C12orf30	0.722855	-0.468221	3.25e-17	5.47	0.38	5.94	0.41	No
2940546	C12orf31	1.10912	0.149411	0.0178294	7.99	0.41	7.84	0.49	No
3180553	C12orf32	0.67274	-0.571879	1.14e-22	5.9	0.44	6.47	0.39	No
7570477	C12orf35	0.799204	-0.323364	0.000446306	10.59	0.75	10.92	0.63	No
7510424	C12orf35	0.812672	-0.299256	0.000789394	11.12	0.73	11.42	0.61	No
4220014	C12orf37	1.17642	0.2344	0.000175437	4.79	0.45	4.56	0.46	No
6420551	C12orf4	0.942981	-0.0846989	0.199347	6.14	0.57	6.23	0.4	No
4120343	C12orf40	1.20195	0.265383	9.74e-05	4.44	0.53	4.17	0.48	No
4260072	C12orf40	1.08581	0.118771	0.0619431	4.31	0.47	4.19	0.46	No
6660753	C12orf41	0.763728	-0.38887	2.63e-19	8.56	0.35	8.95	0.27	No
580014	C12orf43	0.528374	-0.920367	1.2e-22	4.17	0.68	5.09	0.65	Yes
50414	C12orf43	0.723788	-0.466361	7.26e-12	5.56	0.49	6.03	0.5	No
1780367	C12orf44	1.0263	0.0374592	0.491768	7.56	0.4	7.53	0.37	No
7510608	C12orf45	0.689267	-0.536866	7.43e-16	5.4	0.47	5.94	0.49	No
3140138	C12orf47	0.640617	-0.642466	1.71e-32	8.42	0.37	9.06	0.35	Yes
990136	C12orf48	0.87206	-0.1975	0.200015	3.66	1.12	3.85	1.12	No
1400743	C12orf48	1.04682	0.0660113	0.301137	4.5	0.5	4.43	0.42	No
3170102	C12orf49	0.853484	-0.228565	0.027029	4.33	0.81	4.55	0.72	No
2350762	C12orf5	1.10387	0.14257	0.0301286	6.83	0.52	6.69	0.45	No
3610273	C12orf51	0.871928	-0.197719	2.05e-05	7.28	0.34	7.48	0.34	No
4900753	C12orf52	0.596776	-0.744739	5.92e-25	5.38	0.52	6.12	0.49	Yes
3130291	C12orf57	0.468803	-1.09295	1.48e-32	8.03	0.56	9.12	0.66	Yes
3130593	C12orf59	0.973167	-0.0392412	0.652155	4.23	0.6	4.27	0.6	No
6620360	C12orf62	0.772268	-0.372827	9.74e-13	6.86	0.4	7.23	0.37	No
5550167	C12orf64	1.13185	0.17868	0.00312343	4.57	0.46	4.39	0.43	No
1050592	C12orf64	1.11382	0.155513	0.00866695	4.4	0.46	4.25	0.41	No
2320392	C12orf65	0.467454	-1.0971	1.39e-33	5.23	0.68	6.33	0.56	Yes
70050	C12orf68	0.988561	-0.0165979	0.819892	4.49	0.48	4.51	0.5	No
2070477	C12orf71	1.10901	0.14927	0.0110033	4.36	0.42	4.22	0.43	No
2510181	C12orf76	0.798785	-0.324122	8.05e-05	7.81	0.57	8.13	0.64	No
6110215	C12orf76	0.868394	-0.203579	0.0118816	7.26	0.51	7.46	0.64	No
2760487	C12orf77	0.859895	-0.217768	6.23e-05	5.07	0.4	5.29	0.4	No
4010554	C13orf1	0.881355	-0.182206	0.00122757	4.56	0.42	4.74	0.41	No
160242	C13orf15	0.500802	-0.997687	9.19e-14	8.88	1.15	9.87	0.85	Yes
3390041	C13orf16	1.20068	0.263848	5.68e-05	4.83	0.5	4.56	0.47	No
2850286	C13orf18	1.22817	0.296512	0.00458697	8.5	0.85	8.21	0.72	No
5260333	C13orf18	1.1873	0.247684	0.0208463	8.54	0.87	8.29	0.73	No
6660711	C13orf23	1.2813	0.357613	1.59e-05	7.89	0.76	7.53	0.5	No
1260575	C13orf23	1.2742	0.34959	2.27e-05	7.96	0.76	7.61	0.48	No
4200022	C13orf25	0.863634	-0.211509	0.000693786	4.79	0.46	5	0.46	No
1850068	C13orf27	0.844928	-0.2431	0.0106423	5.72	0.72	5.96	0.69	No
1050209	C13orf31	1.04061	0.0574238	0.37799	4.85	0.42	4.79	0.49	No
580719	C13orf34	0.814811	-0.295463	4.16e-07	6.07	0.41	6.36	0.45	No
3170187	C13orf37	0.826421	-0.275051	0.00189796	6.04	0.73	6.32	0.59	No
6980286	C13orf7	0.980556	-0.0283281	0.705042	4.73	0.55	4.76	0.49	No
5700196	C14orf100	1.29206	0.369672	9e-14	8.97	0.38	8.6	0.35	No
870326	C14orf101	1.64218	0.715613	5.98e-19	6.33	0.66	5.62	0.52	Yes
10551	C14orf102	0.943755	-0.0835153	0.0792911	8.97	0.34	9.05	0.35	No
2680164	C14orf102	1.01388	0.0198866	0.641265	7.59	0.29	7.57	0.29	No
2490408	C14orf104	0.544308	-0.877506	2.48e-19	3.48	0.64	4.36	0.74	Yes
5340070	C14orf105	1.07528	0.10471	0.0754508	4.82	0.47	4.71	0.39	No
1450603	C14orf106	0.831126	-0.26686	1.24e-06	8.75	0.43	9.02	0.39	No
4210553	C14orf109	0.944067	-0.0830389	0.0674006	8.57	0.35	8.65	0.31	No
1820092	C14orf109	0.951714	-0.0713998	0.153341	7.9	0.38	7.98	0.34	No
3890397	C14orf112	0.716767	-0.480425	6.76e-21	8.04	0.39	8.52	0.34	No
1050088	C14orf115	1.12717	0.172702	0.00460995	4.64	0.47	4.47	0.43	No
1690367	C14orf118	1.0225	0.0320996	0.640161	3.99	0.54	3.95	0.42	No
5910762	C14orf121	1.11516	0.157245	0.0040759	4.97	0.42	4.82	0.39	No
3310639	C14orf124	0.637981	-0.648415	1.1e-10	3.68	0.71	4.32	0.77	Yes
4260079	C14orf125	1.11933	0.162631	0.00834008	4.25	0.49	4.08	0.42	No
1030220	C14orf126	0.944256	-0.0827499	0.191044	4.1	0.45	4.19	0.46	No
5700301	C14orf129	1.45355	0.539576	1.69e-17	8.96	0.49	8.42	0.43	No
5890608	C14orf129	1.39022	0.47531	8.83e-13	6.69	0.53	6.22	0.46	No
6590520	C14orf131	1.23315	0.302345	3.81e-10	8.85	0.38	8.55	0.34	No
730358	C14orf132	0.926297	-0.110453	0.0619431	4.47	0.43	4.58	0.43	No
6110538	C14orf133	1.2468	0.318229	5.06e-06	6.45	0.57	6.13	0.48	No
4210470	C14orf135	0.972248	-0.0406036	0.488743	7.31	0.43	7.36	0.4	No
4780053	C14orf135	0.976447	-0.0343859	0.515405	7.79	0.41	7.82	0.33	No
5220543	C14orf138	1.06328	0.0885239	0.343092	8.42	0.67	8.33	0.67	No
6860743	C14orf138	0.967334	-0.0479145	0.563004	8.75	0.64	8.8	0.53	No
5220333	C14orf139	0.85874	-0.219706	0.00594889	6.73	0.7	6.95	0.5	No
610523	C14orf142	0.789206	-0.341526	3.93e-07	6.8	0.57	7.14	0.44	No
2710176	C14orf143	0.894447	-0.160932	0.00131716	6.29	0.43	6.45	0.32	No
6270133	C14orf144	1.14922	0.200657	0.000729313	4.64	0.48	4.44	0.41	No
3830164	C14orf145	0.856645	-0.22323	0.0135483	4.53	0.58	4.75	0.71	No
1410050	C14orf147	1.49592	0.58103	5.49e-08	7.55	0.91	6.97	0.71	Yes
5820471	C14orf149	0.914146	-0.129504	0.034779	4.37	0.44	4.5	0.45	No
1300719	C14orf149	0.985466	-0.0211225	0.754201	4.73	0.49	4.75	0.43	No
430056	C14orf153	0.821948	-0.282881	0.000830296	3.53	0.57	3.82	0.66	No
7160747	C14orf153	0.917145	-0.124778	0.183525	11.3	0.71	11.42	0.65	No
5290025	C14orf156	0.955457	-0.065737	0.168102	10.94	0.36	11	0.33	No
130020	C14orf159	0.492773	-1.02101	1.19e-21	9.14	0.96	10.16	0.59	Yes
3940360	C14orf162	1.10707	0.146748	0.032808	4.39	0.53	4.25	0.48	No
3290689	C14orf166	0.882875	-0.179719	0.00104204	8.74	0.45	8.92	0.36	No
6480717	C14orf166B	1.0887	0.122608	0.0372413	4.7	0.44	4.58	0.42	No
2370402	C14orf167	0.519838	-0.943865	2.65e-28	5.68	0.68	6.62	0.51	Yes
1260672	C14orf167	0.697399	-0.519943	3.03e-11	4.83	0.58	5.35	0.57	No
6510634	C14orf169	0.46982	-1.08982	5.76e-38	5.19	0.65	6.28	0.47	Yes
3060646	C14orf173	0.547523	-0.869009	4.06e-17	8.43	0.98	9.3	0.54	Yes
3290593	C14orf174	1.14772	0.198777	2.26e-05	6.46	0.35	6.26	0.34	No
3170458	C14orf179	0.718031	-0.477882	1.01e-17	5.71	0.45	6.19	0.36	No
1240091	C14orf181	0.963272	-0.0539844	0.585098	4.78	0.75	4.84	0.65	No
6580064	C14orf19	1.09006	0.124408	0.0673039	4.72	0.5	4.59	0.49	No
2100341	C14orf2	1.15049	0.202251	2.2e-06	8.79	0.31	8.59	0.31	No
1430553	C14orf21	1.03643	0.0516178	0.428195	4.6	0.46	4.55	0.46	No
4200253	C14orf28	0.768176	-0.380491	2.24e-09	5.82	0.43	6.2	0.5	No
110328	C14orf32	1.06558	0.0916328	0.0131792	7.99	0.28	7.9	0.25	No
4540519	C14orf39	1.14716	0.198062	0.00110984	4.59	0.49	4.39	0.41	No
5290626	C14orf4	1.35264	0.435782	2.31e-05	11.75	0.73	11.31	0.79	No
6370201	C14orf43	0.767468	-0.381821	1.96e-09	8.25	0.61	8.63	0.35	No
5890468	C14orf43	0.734132	-0.445889	4.04e-05	5.5	0.94	5.94	0.7	No
70403	C14orf45	0.841788	-0.248471	0.0360973	5.46	0.8	5.71	0.91	No
3460594	C14orf68	1.05841	0.0819012	0.214768	4.52	0.51	4.44	0.45	No
2850176	C14orf72	1.35856	0.442083	1.09e-10	5.84	0.51	5.4	0.5	No
1400288	C14orf78	1.10548	0.144672	0.0334231	4.5	0.54	4.36	0.46	No
7100008	C14orf80	0.58026	-0.785229	1.4e-19	4.83	0.68	5.62	0.58	Yes
7400594	C14orf82	0.928752	-0.106635	0.311009	5.86	0.83	5.97	0.7	No
360373	C14orf85	0.956942	-0.0634963	0.423553	12.66	0.59	12.73	0.55	No
4610484	C14orf93	1.06386	0.0893057	0.0677376	8.15	0.38	8.06	0.33	No
2810114	C15orf17	1.0873	0.120745	0.00294084	7.55	0.35	7.43	0.25	No
1690431	C15orf2	1.11013	0.150726	0.0323473	4.11	0.54	3.96	0.5	No
2680731	C15orf20	1.07924	0.110019	0.083152	4.32	0.49	4.21	0.44	No
1980743	C15orf21	1.08663	0.119863	0.0450664	4.24	0.42	4.12	0.44	No
2340528	C15orf23	1.03329	0.0472465	0.554729	5.34	0.6	5.3	0.53	No
6270452	C15orf23	0.975644	-0.0355734	0.689489	5.63	0.64	5.66	0.6	No
1770181	C15orf24	1.22086	0.2879	3.02e-10	10.53	0.33	10.24	0.33	No
4490278	C15orf26	0.78349	-0.352013	0.000256145	4.91	0.69	5.27	0.73	No
1980259	C15orf28	1.01832	0.0261969	0.800876	8.52	0.73	8.49	0.68	No
6180544	C15orf29	0.741617	-0.431253	2.91e-05	5.69	0.69	6.13	0.81	No
5890181	C15orf34	1.09373	0.129257	0.113584	4.43	0.61	4.3	0.59	No
2340240	C15orf38	0.725433	-0.463085	1.27e-08	4.42	0.54	4.88	0.64	No
870110	C15orf39	0.898234	-0.154837	0.039905	9.8	0.58	9.95	0.53	No
3130133	C15orf40	0.963946	-0.0529761	0.313087	5.41	0.42	5.46	0.34	No
5270402	C15orf42	1.05264	0.0740074	0.310199	3.95	0.53	3.88	0.51	No
4760204	C15orf43	1.14382	0.193865	0.000186237	4.81	0.36	4.62	0.39	No
2650348	C15orf44	0.891349	-0.165938	0.00762788	5.24	0.46	5.41	0.45	No
6200189	C15orf44	0.943167	-0.084415	0.138004	5.32	0.36	5.41	0.44	No
1690463	C15orf44	1.06516	0.0910678	0.180171	4.66	0.48	4.57	0.5	No
4920286	C15orf44	1.03944	0.0558129	0.38428	4.24	0.45	4.18	0.46	No
1110373	C15orf48	1.06418	0.089741	0.256944	5.07	0.54	4.98	0.58	No
2230156	C15orf52	0.63917	-0.645728	3.85e-12	6.43	0.71	7.08	0.67	Yes
7400603	C15orf54	0.978438	-0.0314482	0.691691	4.25	0.56	4.28	0.54	No
5960014	C15orf57	0.94775	-0.0774218	0.116632	8.76	0.36	8.84	0.35	No
5570575	C15orf57	1.01487	0.0212968	0.715477	6.39	0.38	6.37	0.41	No
6660445	C15orf59	1.07867	0.109259	0.0938474	4.25	0.48	4.14	0.47	No
1050487	C15orf62	1.04257	0.0601453	0.348064	4.18	0.48	4.12	0.44	No
6660332	C15orf63	0.900015	-0.151979	0.152887	11.26	0.8	11.42	0.75	No
830086	C15orf63	0.976143	-0.0348361	0.607307	4.42	0.48	4.46	0.46	No
160358	C16orf13	0.75514	-0.405185	3.39e-12	6.02	0.41	6.43	0.44	No
5260646	C16orf13	0.890181	-0.16783	0.00509535	4.95	0.45	5.12	0.43	No
160070	C16orf30	0.318453	-1.65085	1.31e-33	4.02	0.83	5.67	0.98	Yes
4760450	C16orf33	0.655604	-0.609104	1.42e-09	6.78	0.79	7.39	0.72	Yes
2640528	C16orf35	0.533418	-0.906661	4.09e-19	7.32	0.89	8.22	0.6	Yes
4150563	C16orf35	0.691461	-0.532281	9.32e-06	6.17	0.89	6.7	0.9	No
290152	C16orf35	0.819423	-0.287319	0.00157371	3.55	0.65	3.83	0.68	No
5890382	C16orf38	1.05555	0.0779967	0.225551	4.67	0.5	4.6	0.44	No
2370414	C16orf42	0.863639	-0.2115	0.0411294	4.75	0.78	4.96	0.74	No
6280402	C16orf47	1.15241	0.204648	0.000658072	4.44	0.46	4.24	0.43	No
2760706	C16orf48	0.842102	-0.247932	1.11e-05	7.73	0.51	7.98	0.34	No
130709	C16orf5	0.773695	-0.370163	7.7e-09	4.45	0.54	4.82	0.42	No
6940482	C16orf50	1.06777	0.0945951	0.140343	4.38	0.49	4.29	0.44	No
60243	C16orf52	0.942258	-0.0858067	0.0951505	5.43	0.37	5.52	0.37	No
4230066	C16orf53	1.04983	0.0701503	0.207009	6.76	0.4	6.69	0.4	No
2340059	C16orf53	1.01956	0.0279503	0.653018	8.73	0.5	8.7	0.37	No
7040471	C16orf54	1.0949	0.130794	0.0282318	5.25	0.43	5.12	0.44	No
3170477	C16orf55	1.01825	0.0260876	0.713636	4.18	0.53	4.15	0.45	No
6940554	C16orf56	0.660296	-0.598816	9.43e-17	6.92	0.48	7.52	0.55	Yes
2750360	C16orf57	1.72439	0.78609	2.97e-32	11.47	0.32	10.69	0.52	Yes
6940647	C16orf58	0.449169	-1.15467	1.21e-37	7.01	0.73	8.16	0.47	Yes
6400025	C16orf61	0.779958	-0.358532	8.26e-10	9.05	0.47	9.41	0.4	No
1170719	C16orf62	0.811042	-0.302151	0.00152602	3.95	0.76	4.26	0.66	No
6520497	C16orf63	0.801173	-0.319814	1.38e-10	7.43	0.42	7.75	0.32	No
1980451	C16orf67	0.857239	-0.222231	0.000803148	4.45	0.48	4.68	0.49	No
650626	C16orf68	0.959444	-0.0597292	0.356136	8.42	0.44	8.48	0.47	No
4760433	C16orf7	1.57393	0.654369	9.92e-14	9.66	0.48	9.01	0.73	Yes
4670520	C16orf70	1.58787	0.667094	6.42e-15	6.06	0.67	5.39	0.59	Yes
3180450	C16orf72	1.32203	0.402753	7.9e-10	10.64	0.45	10.24	0.5	No
6960358	C16orf74	0.6894	-0.536586	9.29e-11	3.7	0.52	4.24	0.67	No
4540072	C16orf75	0.923831	-0.1143	0.400659	5.83	1.04	5.94	0.92	No
60220	C16orf79	0.707084	-0.500046	1.66e-09	5.08	0.66	5.58	0.59	No
5360630	C16orf80	0.833	-0.263612	4.62e-09	7.29	0.39	7.55	0.28	No
7400471	C16orf85	1.02027	0.0289486	0.671235	4.47	0.53	4.44	0.42	No
3140653	C16orf86	0.925017	-0.112448	0.190935	4	0.6	4.11	0.63	No
[truncated: 24,186 more rows]

## Sheet: C.Discov_DE_pathways
Ingenuity Canonical Pathways	p-value	Ratio	z-score	Molecules
Allograft Rejection Signaling	2.34e-09	21/39		IFNG,CD40LG,HLA-DOA,GZMB,IL10,HLA-DQA1,HLA-DQB1,CD28,PRF1,HLA-DRB1,HLA-DRB4,HLA-DMA,HLA-DRB3,HLA-DRA,HLA-DMB,FCER1G,HLA-DOB,CD86,HLA-DPB1,FASLG,HLA-DPA1
OX40 Signaling Pathway	7.88e-09	23/48	0.905	CD247,HLA-DOA,TNFRSF4,CD3E,NFKBIE,CD4,HLA-DQA1,HLA-DQB1,CD3D,BCL2,CD3G,JUN,HLA-DRB4,HLA-DRB1,HLA-DMA,HLA-DRB3,HLA-DRA,HLA-DMB,FCER1G,HLA-DOB,TRAF5,HLA-DPB1,HLA-DPA1
B Cell Development	1.31e-08	15/23		CD19,HLA-DOA,SPN,CD79B,HLA-DQA1,CD79A,HLA-DQB1,IL7R,PTPRC,HLA-DRB1,HLA-DMA,HLA-DRA,HLA-DMB,HLA-DOB,CD86
Altered T Cell and B Cell Signaling in Rheumatoid Arthritis	1.31e-08	30/76		HLA-DOA,CD40LG,SLAMF1,TLR8,HLA-DQA1,HLA-DQB1,TNFRSF17,CD28,IL36G,HLA-DRB1,HLA-DMA,HLA-DMB,HLA-DRA,TLR7,TNFSF13B,FASLG,IFNG,CD79B,IL10,CD79A,TLR2,TLR4,TLR5,IL1RN,LTA,TLR6,FCER1G,HLA-DOB,CD86,TNFRSF13B
Communication between Innate and Adaptive Immune Cells	2.76e-08	29/74		CD40LG,CD4,TLR8,CD83,CCL5,CD8A,CD8B,TNFRSF17,CD28,IL36G,HLA-DRB1,CCL3L3,HLA-DRB3,HLA-DRA,TLR7,TNFSF13B,CXCL8,IFNG,IL10,TLR2,TLR4,HLA-DRB4,TLR5,IL1RN,TLR6,FCER1G,CD86,TNFRSF13B,CCR7
iCOS-iCOSL Signaling in T Helper Cells	6.55e-08	34/98	-3.300	CD247,HLA-DOA,CD40LG,CD3E,NFATC3,CD4,NFKBIE,HLA-DQA1,TRAT1,HLA-DQB1,PTPRC,CD28,LCK,HLA-DRB1,CAMK2D,HLA-DMA,HLA-DMB,HLA-DRA,ITK,IL2RB,PRKCQ,PLCG1,PPP3CC,CD3D,CD3G,GRAP2,ZAP70,ICOS,LAT,ITPR3,FCER1G,HLA-DOB,PIK3CB,PLEKHA1
CD28 Signaling in T Helper Cells	8.75e-08	36/108	-2.558	CD247,FYN,HLA-DOA,CD3E,ARPC1B,NFATC3,CD4,NFKBIE,HLA-DQA1,HLA-DQB1,CTLA4,PTPRC,CD28,LCK,HLA-DRB1,JUN,HLA-DMA,HLA-DMB,HLA-DRA,ITK,PRKCQ,PLCG1,MALT1,PPP3CC,CD3D,CD3G,CARD11,GRAP2,CDC42,ZAP70,LAT,ITPR3,FCER1G,HLA-DOB,CD86,PIK3CB
Role of NFAT in Regulation of the Immune Response	2.42e-07	46/160	-2.694	CD247,FYN,HLA-DOA,CD3E,NFATC3,CD4,NFKBIE,SOS2,HLA-DQA1,FCER1A,HRAS,HLA-DQB1,FCGR1A,GNG7,CSNK1E,CD28,LCK,HLA-DRB1,JUN,HLA-DMA,HLA-DMB,HLA-DRA,GNG5,FCGR1B,ITK,PRKCQ,CD79B,GNA12,CSNK1D,MEF2A,GNAQ,PLCG1,CD79A,PPP3CC,CD3D,GNG10,CD3G,GNAI3,LAT,ZAP70,ITPR3,FCER1G,HLA-DOB,CD86,PIK3CB,MEF2C
PKCθ Signaling in T Lymphocytes	9.02e-07	34/108	-3.430	CD247,FYN,HLA-DOA,CD3E,NFATC3,CD4,NFKBIE,SOS2,HLA-DQA1,HRAS,MAP3K4,HLA-DQB1,CD28,LCK,HLA-DRB1,CAMK2D,JUN,HLA-DMA,HLA-DMB,HLA-DRA,PRKCQ,PLCG1,MALT1,PPP3CC,CD3D,CD3G,CARD11,GRAP2,ZAP70,LAT,FCER1G,HLA-DOB,CD86,PIK3CB
Primary Immunodeficiency Signaling	1.5e-06	17/37		CD19,CD40LG,CD3E,CD4,IGLL1/IGLL5,CD79A,CD8A,CD3D,IL7R,PTPRC,RFX5,LCK,ICOS,ZAP70,ADA,TNFRSF13B,UNG
Calcium-induced T Lymphocyte Apoptosis	1.81e-06	21/53	-4.000	CD247,HLA-DOA,PRKCQ,CD3E,CD4,HLA-DQA1,PLCG1,PPP3CC,HLA-DQB1,CD3D,CD3G,LCK,HLA-DRB1,HLA-DMA,ZAP70,HLA-DRA,ITPR3,HLA-DMB,FCER1G,HLA-DOB,PRKCH
Autoimmune Thyroid Disease Signaling	2.06e-06	16/34		CD40LG,HLA-DOA,IL10,GZMB,HLA-DQA1,HLA-DQB1,CD28,PRF1,HLA-DRB1,HLA-DMA,HLA-DMB,HLA-DRA,FCER1G,HLA-DOB,CD86,FASLG
T Helper Cell Differentiation	2.3e-06	23/62		IFNG,HLA-DOA,IL4R,CD40LG,IL12RB1,IL10,HLA-DQA1,HLA-DQB1,BCL6,IL18R1,STAT4,CD28,HLA-DRB1,HLA-DMA,HLA-DRA,ICOS,HLA-DMB,IL10RA,IL10RB,FCER1G,HLA-DOB,CD86,CXCR5
T Cell Receptor Signaling	2.83e-06	30/94		CD247,FYN,CD3E,NFATC3,CD4,SOS2,HRAS,CD8A,CD8B,CTLA4,PTPRC,CD28,LCK,JUN,TXK,ITK,PRKCQ,PLCG1,BMX,MALT1,PPP3CC,CD3D,CD3G,CARD11,GRAP2,PAG1,RASGRP1,ZAP70,LAT,PIK3CB
Graft-versus-Host Disease Signaling	3.69e-06	17/39		IFNG,HLA-DOA,GZMB,HLA-DQA1,HLA-DQB1,CD28,PRF1,IL36G,HLA-DRB1,HLA-DMA,IL1RN,HLA-DRA,HLA-DMB,FCER1G,HLA-DOB,CD86,FASLG
Type I Diabetes Mellitus Signaling	4.87e-06	31/101	1.147	CD247,MAP2K6,SOCS3,HLA-DOA,CD3E,GZMB,NFKBIE,SOCS2,HLA-DQA1,JAK2,HLA-DQB1,BCL2,CD28,PRF1,HLA-DRB1,HLA-DMA,HLA-DMB,HLA-DRA,IL1RAP,FASLG,IFNG,CYCS,IL1R1,HSPD1,CD3D,CD3G,MAPK14,LTA,FCER1G,CD86,HLA-DOB
EIF2 Signaling	1.09e-05	44/171	-4.642	RPL22,RPLP1,RPS27,SOS2,RPS18,HRAS,RPS23,RPL7,EIF2A,RPS4X,RPS28,RPL14,RPL6,RPL35,RPL7A,RPL18A,EIF3B,UBA52,RPS13,RPL23A,EIF3A,RPS17,RPL36,RPS5,RPL18,RPL13,RPL4,RPL3,RPL23,RPL12,EIF3E,RPL9,RPLP0,RPL10A,RPS6,RPL15,RPL28,EIF2B5,RPS15,RPL5,PIK3CB,RPL13A,RPS14,RPSA
Nur77 Signaling in T Lymphocytes	1.21e-05	18/46		CD247,HLA-DOA,CD3E,CYCS,HLA-DQA1,PPP3CC,HLA-DQB1,CD3D,BCL2,CD28,CD3G,HLA-DRB1,HLA-DMA,HLA-DRA,HLA-DMB,FCER1G,HLA-DOB,CD86
Antigen Presentation Pathway	2.66e-05	15/36		NLRC5,IFNG,HLA-DOA,HLA-DRB1,HLA-DRB4,HLA-DMA,HLA-DRB3,HLA-DRA,HLA-DMB,HLA-DQA1,HLA-DOB,CD74,HLA-DPB1,HLA-DPA1,MR1
Cytotoxic T Lymphocyte-mediated Apoptosis of Target Cells	0.000271	11/26	0.905	CD247,CD3G,PRF1,CD3E,CYCS,GZMB,FCER1G,CD3D,FASLG,DFFA,BCL2
BER pathway	0.000328	7/12		LIG1,PCNA,POLE,APEX1,PARP1,POLB,LIG3
CTLA4 Signaling in Cytotoxic T Lymphocytes	0.000899	22/82		CD247,FYN,CD3E,TRAT1,PLCG1,JAK2,CD8A,CD8B,CD3D,CTLA4,CD28,CD3G,LCK,GRAP2,PPP2R3A,PPP2R2B,LAT,ZAP70,FCER1G,CD86,PIK3CB,PTPN22

## Sheet: D. Discov_DE_diseases_functions
Categories	Diseases or Functions Annotation	p-Value	Activation z-score	Molecules	# Molecules
Cell-To-Cell Signaling and Interaction, Hematological System Development and Function, Immune Cell Trafficking, Inflammatory Response	activation of T lymphocytes	6.59E-13	-1.026	ADA,ADORA2A,CCL5,CD2,CD247,CD27,CD28,CD3E,CD4,CD40LG,CD47,CD58,CD7,CD81,CD86,CLC,CTLA4,FCER1G,HSPD1,HSPH1,ICOS,IFNG,IL10,ITK,KLRD1,LAT,LAX1,LCK,LILRB1,MR1,NCOR2,PAG1,PRF1,PTPN22,PTPRC,PTPRJ,SIRPG,SLA2,SLC11A1,SRC,TIGIT,TLR2	42
Cell Death and Survival	cell death	8.06E-13	0.275	ABCB7,ABCE1,ACACA,ACKR3,ACP1,ACSL4,ACVR1B,ADK,ADM,ADORA2A,ADORA3,AES,AIM2,AKR1B1,ALDH1A1,ALDH3B1,ALDOA,ALKBH3,ANK1,ANXA1,APEX1,APMAP,ARG1,ARRB1,ARRB2,ASAH1,ATF6,AXIN2,AZI2,AZU1,B4GALT5,BACH2,BAG3,BAZ1A,BCL2,BCL2A1,BCL6,BEX2,BIK,BIN1,BIRC3,BMF,BMI1,BMP6,BMX,BNIP1,BNIP2,C1GALT1C1,C1QBP,CA4,CAMP,CAPN3,CARD9,CAST,CBLB,CBS/LOC102724560,CCDC6,CCL5,CCNA1,CCR3,CCT4,CD160,CD177,CD19,CD2,CD244,CD247,CD27,C…	470
Cell-To-Cell Signaling and Interaction, Hematological System Development and Function, Immune Cell Trafficking, Inflammatory Response	activation of mononuclear leukocytes	4.11E-12	-1.203	ADA,ADAM10,ADAM9,ADORA2A,AZU1,CCL5,CD163,CD19,CD2,CD244,CD247,CD27,CD28,CD3E,CD4,CD40LG,CD47,CD58,CD7,CD81,CD86,CLC,CTLA4,FASLG,FCER1G,HSPD1,HSPH1,HYAL2,ICOS,IFNG,IL10,ITK,KLRD1,LAT,LAT2,LAX1,LCK,LILRB1,MR1,NCOR2,NCR3,PAG1,PRF1,PTPN22,PTPRC,PTPRJ,SIRPG,SLA2,SLC11A1,SOCS2,SRC,TIGIT,TLR2,TNFRSF13B,TNFSF13B	55
Immunological Disease	systemic autoimmune syndrome	4.77E-12	-0.730	ABCF1,ACSL1,ADA,ADM,ADORA2A,AKR1A1,ALAS2,ALDOA,ALPL,ANXA1,ARG1,ARRB1,ATIC,AZU1,BACH2,BCL6,BLK,BTN3A1,BTN3A2,BTN3A3,C3AR1,C6orf48,C9orf72,CA1,CAMK2D,CAMP,CCL23,CCL3L1,CCL5,CCR1,CCR2,CCR7,CD244,CD247,CD28,CD33,CD3D,CD40LG,CD44,CD5,CD6,CD69,CD74,CD79A,CD83,CD86,CD99L2,CDK6,CDKN2D,CEACAM1,CECR1,CERS6,CHI3L1,CINP,CLEC2D,CLEC4D,CLEC4E,CMAHP,CR1,CSF3R,CSGALNACT1,CST3,CTLA4,CTSG,CXCL8,CXCR5,CYP19A1,CYYR1…	221
Cellular Development, Cellular Growth and Proliferation, Hematological System Development and Function	proliferation of mononuclear leukocytes	1.10E-11	-1.110	BATF,BCL2,BTLA,BTN3A1,C1QBP,CAMP,CCL5,CD160,CD19,CD2,CD244,CD247,CD27,CD28,CD33,CD3E,CD4,CD40LG,CD47,CD6,CD74,CD81,CD83,CD86,CD8A,CEACAM1,CLECL1,CR1,CSF1R,CTLA4,EFNA1,EPHB6,FASLG,FCER2,FLT3LG,HLA-DMB,HLA-DRB1,HLA-DRB3,HMGA1,HRH2,HSPA1A/HSPA1B,HSPD1,ICOS,IDO1,IFNG,IL10,IL10RA,IL12RB1,IL27,IL2RB,IL4R,IL7R,IMPDH2,KLF4,LAIR1,LILRB1,LTA,MYC,NCOR2,NFATC3,PDE4D,PIK3CB,PPAT,PTPRC,PTPRJ,SERPINA1,SH3KBP1,S…	76
Cell-To-Cell Signaling and Interaction, Hematological System Development and Function, Immune Cell Trafficking, Inflammatory Response	activation of lymphocytes	1.27E-11	-0.976	ADA,ADORA2A,CCL5,CD19,CD2,CD244,CD247,CD27,CD28,CD3E,CD4,CD40LG,CD47,CD58,CD7,CD81,CD86,CLC,CTLA4,FASLG,FCER1G,HSPD1,HSPH1,ICOS,IFNG,IL10,ITK,KLRD1,LAT,LAT2,LAX1,LCK,LILRB1,MR1,NCOR2,NCR3,PAG1,PRF1,PTPN22,PTPRC,PTPRJ,SIRPG,SLA2,SLC11A1,SOCS2,SRC,TIGIT,TLR2,TNFRSF13B,TNFSF13B	50
Cellular Development, Cellular Growth and Proliferation, Hematological System Development and Function	proliferation of lymphocytes	1.56E-11	-1.118	BATF,BCL2,BTLA,BTN3A1,C1QBP,CAMP,CCL5,CD160,CD19,CD2,CD244,CD247,CD27,CD28,CD33,CD3E,CD4,CD40LG,CD47,CD6,CD74,CD81,CD83,CD86,CD8A,CEACAM1,CLECL1,CR1,CTLA4,EFNA1,EPHB6,FASLG,FCER2,FLT3LG,HLA-DMB,HLA-DRB1,HLA-DRB3,HMGA1,HRH2,HSPA1A/HSPA1B,HSPD1,ICOS,IDO1,IFNG,IL10,IL12RB1,IL27,IL2RB,IL4R,IL7R,IMPDH2,LAIR1,LILRB1,LTA,MYC,NCOR2,NFATC3,PDE4D,PIK3CB,PPAT,PTPRC,PTPRJ,SERPINA1,SH3KBP1,SOCS3,SPN,TCF3,TIGI…	73
Cellular Development, Cellular Growth and Proliferation	proliferation of blood cells	2.33E-11	-0.698	AES,BATF,BCL2,BTLA,BTN3A1,C1QBP,CAMP,CCL5,CD160,CD163,CD19,CD2,CD244,CD247,CD27,CD28,CD33,CD3E,CD4,CD40LG,CD47,CD6,CD74,CD81,CD83,CD86,CD8A,CEACAM1,CLECL1,CR1,CSF1R,CSF3R,CTLA4,EFNA1,EPAS1,EPHB6,FASLG,FCER2,FLT3LG,GATA2,HLA-DMB,HLA-DRB1,HLA-DRB3,HMGA1,HRAS,HRH2,HSPA1A/HSPA1B,HSPD1,ICOS,IDO1,IFNG,IL10,IL10RA,IL12RB1,IL27,IL2RB,IL4R,IL7R,IMPDH2,IRF8,JAK2,KLF4,KMT2A,LAIR1,LILRB1,LTA,MYC,NCOR2,NFATC3…	87
Cellular Development, Cellular Growth and Proliferation, Hematological System Development and Function	proliferation of immune cells	3.75E-11	-1.111	AES,BATF,BCL2,BTLA,BTN3A1,C1QBP,CAMP,CCL5,CD160,CD19,CD2,CD244,CD247,CD27,CD28,CD33,CD3E,CD4,CD40LG,CD47,CD6,CD74,CD81,CD83,CD86,CD8A,CEACAM1,CLECL1,CR1,CSF1R,CSF3R,CTLA4,EFNA1,EPHB6,FASLG,FCER2,FLT3LG,HLA-DMB,HLA-DRB1,HLA-DRB3,HMGA1,HRH2,HSPA1A/HSPA1B,HSPD1,ICOS,IDO1,IFNG,IL10,IL10RA,IL12RB1,IL27,IL2RB,IL4R,IL7R,IMPDH2,IRF8,KLF4,LAIR1,LILRB1,LTA,MYC,NCOR2,NFATC3,PDE4D,PIK3CB,PPAT,PTPRC,PTPRJ,SER…	79
Infectious Disease	Bacterial Infection	6.69E-11	-1.014	C1QB,C1QBP,CAMP,CCR1,CCR6,CCR7,CD160,CD19,CD27,CD28,CD4,CD47,CD59,CD79A,CD83,COL17A1,CTSG,CTSL,CXCL8,CXCR3,DEFA4,EPAS1,F5,F8,FCER1A,FCER1G,FCGR1A,FCGR1B,GZMM,ICOS,IFNG,IGLL1/IGLL5,IL12RB1,IL1R1,IL27,IL2RB,ILF3,IRAK4,LCN2,LILRB3,LTA,LTF,LY86,NRG1,OLFM4,PCOLCE2,POLA1,POLB,POLD1,POR,PPP3CC,PTGS2,RETN,SIGLEC7,SIRPA,SLAMF1,SLC11A1,TCN1,TLR2,TLR4,TLR5,TLR6,TLR8,TNFRSF17,WBSCR22	65
Infectious Disease, Respiratory Disease	viral respiratory infection	6.90E-11		ACSL1,ANXA1,ARL4C,C20orf24,C3AR1,CAMP,CCR7,CD247,CD3E,CD63,CLC,CLEC4E,DEFA4,FPR1,GYG1,HIST1H2BD,HIST1H2BK,HIST2H2AA3/HIST2H2AA4,HP,IL10RA,IMPA2,IRF8,ITGA4,ITGAM,ITK,LCK,LCN2,LEF1,LTB4R,LTF,MSRA,PDGFC,PIK3CB,PYGL,RAB32,S100A12,S100P,SERPINA1,SLC2A3,ST6GAL1,STAT4,STXBP2,TCN1,TIMP2,TLR2	45
Cell-To-Cell Signaling and Interaction, Hematological System Development and Function, Immune Cell Trafficking, Inflammatory Response	activation of leukocytes	8.07E-11	-1.137	ADA,ADAM10,ADAM9,ADORA2A,AZU1,CAMP,CCL5,CD163,CD19,CD2,CD244,CD247,CD27,CD28,CD3E,CD4,CD40LG,CD47,CD58,CD7,CD81,CD86,CLC,CTLA4,CTSL,CXCL8,F5,FASLG,FCAR,FCER1G,FKBP1A,HRH2,HSPD1,HSPH1,HYAL2,ICOS,IFNG,IL10,ITGAM,ITK,KLRD1,LAT,LAT2,LAX1,LCK,LILRB1,LTA,LTB4R,MR1,NCOR2,NCR3,PAG1,PRF1,PTGDR2,PTPN22,PTPRC,PTPRJ,PVRL2,RAB27A,RAB32,S100A12,SIRPG,SLA2,SLC11A1,SOCS2,SRC,TIGIT,TLR2,TLR4,TLR7,TNFRSF13B,TNFSF1…	72
Infectious Disease, Respiratory Disease	severe acute respiratory syndrome	1.03E-10		ACSL1,ARL4C,C20orf24,C3AR1,CAMP,CCR7,CD247,CD3E,CD63,CLC,CLEC4E,DEFA4,FPR1,GYG1,HIST1H2BD,HIST1H2BK,HIST2H2AA3/HIST2H2AA4,HP,IL10RA,IMPA2,IRF8,ITGA4,ITGAM,ITK,LCK,LCN2,LEF1,LTB4R,LTF,MSRA,PDGFC,PIK3CB,PYGL,RAB32,S100A12,S100P,SERPINA1,SLC2A3,ST6GAL1,STAT4,STXBP2,TCN1,TIMP2,TLR2	44
Infectious Disease, Respiratory Disease	infection of respiratory tract	1.30E-10		ACSL1,ANXA1,ARL4C,C20orf24,C3AR1,CAMP,CCR7,CD247,CD3E,CD63,CLC,CLEC4E,DEFA4,FPR1,GYG1,HIST1H2BD,HIST1H2BK,HIST2H2AA3/HIST2H2AA4,HP,ICOS,IL10,IL10RA,IMPA2,IRF8,ITGA4,ITGAM,ITK,LCK,LCN2,LEF1,LTB4R,LTF,MSRA,PDGFC,PIK3CB,PTGS2,PYGL,RAB32,S100A12,S100P,SERPINA1,SIGMAR1,SLC2A3,ST6GAL1,STAT4,STXBP2,TCN1,TIMP2,TLR2,TLR4	50
Cell Death and Survival	apoptosis	1.62E-10	0.518	ABCE1,ACACA,ACSL4,ACVR1B,ADM,ADORA2A,ADORA3,AES,AIM2,AKR1B1,ALDH1A1,ALKBH3,ANXA1,APEX1,ARG1,ARRB1,ARRB2,ASAH1,ATF6,AZI2,AZU1,B4GALT5,BACH2,BAG3,BAZ1A,BCL2,BCL2A1,BCL6,BEX2,BIK,BIN1,BIRC3,BMF,BMI1,BMP6,BMX,BNIP1,BNIP2,C1QBP,CA4,CAMP,CAPN3,CARD9,CAST,CCDC6,CCL5,CCNA1,CCT4,CD19,CD2,CD247,CD27,CD28,CD4,CD40LG,CD44,CD47,CD5,CD55,CD59,CD7,CD74,CD79B,CD99,CDC25B,CDC42,CDC7,CDK6,CDKN2C,CDKN2D,CEACAM1,CEN…	363
Connective Tissue Disorders, Immunological Disease, Inflammatory Disease, Skeletal and Muscular Disorders	rheumatoid arthritis	3.43E-10		ACSL1,ADA,ADM,ADORA2A,AKR1A1,ALAS2,ALDOA,ALPL,ANXA1,ARG1,ARRB1,ATIC,BCL6,C3AR1,C9orf72,CAMK2D,CCL23,CCL3L1,CCL5,CCR1,CCR2,CD244,CD247,CD28,CD33,CD3D,CD6,CD69,CD74,CD79A,CD83,CD86,CD99L2,CDK6,CDKN2D,CERS6,CHI3L1,CINP,CLEC4D,CLEC4E,CR1,CSF3R,CSGALNACT1,CST3,CTLA4,CXCL8,CXCR5,CYP19A1,CYYR1,EEF2,EIF3E,EPHX2,FCRL3,FES,FKBP1A,FKBP5,FLT3LG,FOSB,FPR2,G0S2,GADD45B,GALNT2,GAR1,GCA,GNLY,GRB10,GSN,GSR,GZMA,G…	174
Connective Tissue Disorders, Inflammatory Disease, Skeletal and Muscular Disorders	arthritis	4.21E-10		ACSL1,ADA,ADM,ADORA2A,ADORA3,AKR1A1,ALAS2,ALDOA,ALPL,ANXA1,ARG1,ARRB1,ATIC,BCL6,BLK,C3AR1,C9orf72,CACNA2D3,CAMK1,CAMK2D,CCL23,CCL3L1,CCL5,CCR1,CCR2,CD163,CD244,CD247,CD27,CD28,CD33,CD3D,CD40LG,CD6,CD69,CD72,CD74,CD79A,CD79B,CD81,CD83,CD86,CD99L2,CDC25B,CDK6,CDKN2D,CERS6,CHI3L1,CINP,CLEC4D,CLEC4E,CR1,CSF3R,CSGALNACT1,CST3,CTLA4,CXCL8,CXCR5,CYP19A1,CYYR1,EEF2,EFEMP2,EIF3E,EPHX2,FCRL3,FES,FKBP1A,FKB…	208
Connective Tissue Disorders, Inflammatory Disease, Skeletal and Muscular Disorders	Rheumatic Disease	4.23E-10		ACSL1,ADA,ADM,ADORA2A,ADORA3,AKR1A1,ALAS2,ALDOA,ALPL,ANXA1,ARG1,ARRB1,ATIC,AZU1,BCL6,BLK,C1QB,C3AR1,C9orf72,CACNA2D3,CAMK1,CAMK2D,CAMP,CCL23,CCL3L1,CCL5,CCR1,CCR2,CD163,CD244,CD247,CD27,CD28,CD33,CD3D,CD40LG,CD44,CD6,CD69,CD72,CD74,CD79A,CD79B,CD81,CD83,CD86,CD99L2,CDC25B,CDK6,CDKN2D,CEACAM1,CERS6,CHI3L1,CINP,CLEC4D,CLEC4E,CR1,CSF3R,CSGALNACT1,CST3,CTLA4,CTSG,CTSL,CXCL8,CXCR5,CYP19A1,CYYR1,DEFA4,…	226
Connective Tissue Disorders, Skeletal and Muscular Disorders	arthropathy	4.83E-10		ACSL1,ADA,ADM,ADORA2A,ADORA3,AKR1A1,ALAS2,ALDOA,ALPL,ANXA1,ARG1,ARRB1,ATIC,BCL6,BLK,C3AR1,C9orf72,CACNA2D3,CAMK1,CAMK2D,CCL23,CCL3L1,CCL5,CCR1,CCR2,CD163,CD244,CD247,CD27,CD28,CD33,CD3D,CD40LG,CD6,CD69,CD72,CD74,CD79A,CD79B,CD81,CD83,CD86,CD99L2,CDC25B,CDK6,CDKN2D,CERS6,CHI3L1,CINP,CLEC4D,CLEC4E,CR1,CSF3R,CSGALNACT1,CST3,CTLA4,CXCL8,CXCR5,CYP19A1,CYYR1,EEF2,EFEMP2,EIF3E,EPHX2,FCRL3,FES,FKBP1A,FKB…	211
Connective Tissue Disorders, Immunological Disease, Inflammatory Disease, Skeletal and Muscular Disorders	polyarticular juvenile rheumatoid arthritis	6.47E-10		ADM,BCL6,CCL3L1,CCL5,CCR1,CD69,CD74,CD83,CR1,CYP19A1,EEF2,FES,FOSB,FPR2,GADD45B,GNLY,GSR,GZMA,HLA-DRA,HNMT,HSPA1A/HSPA1B,MCL1,MME,NCF4,OSM,P2RY13,PRDM1,PTGS2,PTMA,PTPRC,RPSA,S100A10,S100A12,SIL1,TNFSF13B	35
Cell-To-Cell Signaling and Interaction, Hematological System Development and Function	activation of blood cells	6.58E-10	-1.167	ADA,ADAM10,ADAM9,ADORA2A,AZU1,CAMP,CCL5,CD163,CD19,CD2,CD244,CD247,CD27,CD28,CD3E,CD4,CD40LG,CD47,CD58,CD7,CD81,CD86,CLC,CTLA4,CTSG,CTSL,CXCL8,F5,FASLG,FCAR,FCER1G,FKBP1A,GAS6,HRH2,HSPD1,HSPH1,HYAL2,ICOS,IFNG,IL10,ITGAM,ITK,KLRD1,LAT,LAT2,LAX1,LCK,LILRB1,LTA,LTB4R,MR1,NCOR2,NCR3,PAG1,PRF1,PTGDR2,PTPN22,PTPRC,PTPRJ,PVRL2,RAB27A,RAB32,S100A12,SIRPG,SLA2,SLC11A1,SOCS2,SRC,TIGIT,TLR2,TLR4,TLR7,TNFRSF…	74
Inflammatory Disease	chronic inflammatory disorder	7.52E-10	-1.214	ACSL1,ADA,ADK,ADM,ADORA2A,AKR1A1,ALAS2,ALDOA,ALPL,ANXA1,ARG1,ARRB1,ATIC,BCL6,BRWD1,C3AR1,C9orf72,CAMK2D,CAMP,CAPG,CCL23,CCL3L1,CCL5,CCR1,CCR2,CCR7,CD244,CD247,CD28,CD33,CD3D,CD59,CD6,CD69,CD74,CD79A,CD83,CD86,CD99L2,CDK6,CDKN2D,CERS6,CHI3L1,CINP,CLEC4D,CLEC4E,CR1,CSF2RA,CSF3R,CSGALNACT1,CST3,CTLA4,CTSD,CTSL,CXCL8,CXCR3,CXCR5,CYP19A1,CYYR1,DAG1,EEF2,EIF3E,EPHX2,FCGR1A,FCGR1B,FCRL3,FES,FKBP1A,FKBP5…	221
Connective Tissue Disorders, Immunological Disease, Inflammatory Disease, Skeletal and Muscular Disorders	juvenile rheumatoid arthritis	1.27E-09		ADM,BCL6,CCL3L1,CCL5,CCR1,CD69,CD74,CD83,CD86,CR1,CYP19A1,EEF2,FES,FOSB,FPR2,GADD45B,GNLY,GSR,GZMA,HLA-DRA,HNMT,HP,HSPA1A/HSPA1B,IL1RN,JAK2,MCL1,MCTP2,MME,NCF4,OSM,P2RY13,POLA1,POLB,POLD1,PRDM1,PTGS2,PTMA,PTPRC,RPSA,S100A10,S100A12,SIL1,TNFSF13B	43
Cell-To-Cell Signaling and Interaction	activation of cells	5.23E-09	-1.001	ACKR3,ADA,ADAM10,ADAM9,ADORA2A,AZU1,BCL2A1,CAMP,CCL5,CD163,CD19,CD2,CD244,CD247,CD27,CD28,CD3E,CD4,CD40LG,CD47,CD58,CD7,CD81,CD86,CD8A,CLC,CTLA4,CTSG,CTSL,CXCL8,DACH1,EIF3A,F5,FASLG,FCAR,FCER1G,FKBP1A,FPR2,GAS6,HGF,HRH2,HSPD1,HSPH1,HYAL2,ICAM2,ICOS,ID3,IFNG,IL10,IL1R1,IL32,ITGAM,ITK,KLRD1,LAT,LAT2,LAX1,LCK,LILRB1,LTA,LTB4R,MR1,NCOR2,NCR3,P2RX7,PAG1,PIK3IP1,PLEKHO1,PRF1,PRKDC,PTGDR2,PTPN22,PTPRC,P…	95
Cellular Development, Cellular Growth and Proliferation, Hematological System Development and Function	proliferation of T lymphocytes	1.29E-08	-1.808	BATF,BCL2,BTLA,BTN3A1,C1QBP,CAMP,CCL5,CD160,CD2,CD247,CD27,CD28,CD33,CD3E,CD4,CD40LG,CD47,CD6,CD81,CD83,CD86,CD8A,CEACAM1,CLECL1,CR1,CTLA4,EFNA1,EPHB6,FASLG,HLA-DMB,HLA-DRB1,HLA-DRB3,HRH2,HSPA1A/HSPA1B,HSPD1,ICOS,IDO1,IFNG,IL10,IL12RB1,IL27,IL2RB,IL7R,LAIR1,LILRB1,MYC,NCOR2,PDE4D,PPAT,PTPRJ,SOCS3,SPN,TIGIT,TNFRSF4,ZAP70	55
Cell Death and Survival	apoptosis of blood cells	1.30E-08	1.454	ADORA3,ANXA1,ARRB1,BCL2,BIRC3,CAMP,CCL5,CD247,CD27,CD28,CD4,CD40LG,CD5,CD59,CD7,CSF2RA,CTLA4,CXCL8,EBAG9,ETS2,FASLG,FCER1A,FCGR1A,GIMAP5,HCAR2,ICOS,IFNG,IL10,IL1RN,IL7R,ITGAM,ITPR3,JAK2,KLF4,LGALS2,LGALS8,LILRB1,LTF,MAP4K1,MAPK14,MCL1,NAMPT,OSCAR,P2RX7,PARP1,PPARG,PPP2R2B,PRKCQ,PTPRC,SIGLEC9,STOML2,TLR2,TLR4,TLR7,TNFRSF17,TNFSF13B	56
Cell Death and Survival	necrosis	1.35E-08	1.229	ABCB7,ABCE1,ACACA,ACKR3,ACP1,ACVR1B,ADM,ADORA3,AIM2,AKR1B1,ALDH1A1,ALDH3B1,ALKBH3,ANXA1,APEX1,APMAP,ARG1,ARRB1,ARRB2,ASAH1,ATF6,AZU1,B4GALT5,BACH2,BAG3,BAZ1A,BCL2,BCL2A1,BCL6,BEX2,BIK,BIRC3,BMF,BMI1,BMP6,BMX,BNIP2,CA4,CAMP,CARD9,CAST,CCDC6,CCL5,CCNA1,CCT4,CD160,CD19,CD247,CD27,CD28,CD4,CD40LG,CD44,CD47,CD5,CD55,CD59,CD7,CD74,CD79B,CD8A,CD99,CDC25B,CDC42,CDC7,CDK6,CDKN2C,CDKN2D,CEACAM1,CEL,CENPB,C…	378
Cell Death and Survival	cell death of leukemia cell lines	1.54E-08	0.564	ARG1,BCL2,BCL2A1,BIK,BIRC3,CAMP,CCNA1,CD160,CD247,CD28,CD4,CD47,CD55,CD59,CD7,CD99,CEACAM1,CSF2RA,CTSD,CTSG,CYCS,DFFA,DVL2,EIF2A,EMILIN2,EPHB6,FAIM3,FASLG,FCER1A,FCER2,FCGR1A,FKBP5,FLT3LG,GIMAP5,GNLY,GSN,GSTP1,GZMB,GZMH,GZMK,GZMM,HGF,HLA-DRB4,HSPA1A/HSPA1B,HSPA8,ITGAM,JAK2,JUN,KLF4,KMT2A,LAIR1,LCK,LGALS8,LRP1,MALT1,MAP4K1,MAPK14,MCL1,MYC,NDUFAF1,NR3C2,PAFAH2,PARP1,PLA2G7,PMAIP1,PRF1,PRR7,PTK2,PTP…	83
Cell Death and Survival	apoptosis of leukemia cell lines	1.56E-08	0.371	ARG1,BCL2,BCL2A1,BIK,BIRC3,CAMP,CCNA1,CD28,CD4,CD47,CD55,CD59,CD7,CEACAM1,CSF2RA,CTSD,CTSG,CYCS,DFFA,DVL2,EIF2A,EPHB6,FAIM3,FASLG,FCER1A,FCER2,FCGR1A,FKBP5,FLT3LG,GIMAP5,GNLY,GSN,GSTP1,GZMB,GZMM,HGF,HSPA1A/HSPA1B,HSPA8,ITGAM,JAK2,JUN,KLF4,KMT2A,LAIR1,LCK,LGALS8,LRP1,MALT1,MAP4K1,MAPK14,MCL1,MYC,NDUFAF1,NR3C2,PAFAH2,PARP1,PLA2G7,PMAIP1,PRF1,PRR7,PTK2,PTPRC,RUNX1,SOCS3,SPHK1,SPN,STK3,STOML2,TCF3,TG…	75
Cell Death and Survival	cell death of blood cells	1.56E-08	1.028	ADORA3,ANXA1,ARRB1,BCL2,BCL6,BIRC3,CAMP,CCL5,CD19,CD247,CD27,CD28,CD4,CD40LG,CD5,CD59,CD7,CD8A,CD99,CSF2RA,CST3,CTLA4,CTSD,CXCL8,DRAM1,EBAG9,EFNA1,ETS2,FASLG,FCAR,FCER1A,FCGR1A,GGT1,GIMAP5,HCAR2,HGF,HLA-DRB4,ICOS,IFNG,IL10,IL1RN,IL2RB,IL7R,ITGAM,ITPR3,JAK2,JUN,KLF4,LAIR1,LGALS2,LGALS8,LILRB1,LTF,MAP4K1,MAPK14,MCL1,MYC,NAMPT,OSCAR,P2RX7,PARP1,PMAIP1,PPARG,PPP2R2B,PRKCQ,PTPRC,SH3KBP1,SIGLEC9,STOML2…	75
Dermatological Diseases and Conditions, Infectious Disease	leprosy	2.52E-08		CCR1,CCR6,CD160,CD19,CD28,CD4,CD47,CD59,CD79A,CD83,CTSG,CXCR3,FCER1A,FCER1G,GZMM,IGLL1/IGLL5,IL12RB1,IL1R1,IL2RB,ILF3,LILRB3,LTA,LY86,PPP3CC,SIGLEC7,SIRPA,SLAMF1,TLR2,TLR5,TLR6,TNFRSF17	31
Cell Signaling, Molecular Transport, Vitamin and Mineral Metabolism	mobilization of Ca2+	3.01E-08	-1.934	ACP1,ADORA2A,ANXA1,ARRB2,AZU1,BMX,C3AR1,CAMP,CCL23,CCL5,CCR1,CCR2,CCR3,CCR6,CCR7,CD19,CD2,CD244,CD247,CD28,CD33,CD3E,CD4,CD44,CD5,CD79B,CDC42,CX3CR1,CXCL8,CXCR3,FCER1A,FCER1G,FCGR1A,FPR1,FPR2,GNAQ,GRAP2,GRK6,IBTK,IFNG,ITK,ITPR3,KISS1R,KLRF1,LAIR1,LAT,LCK,LILRA5,LILRB1,LRP1,LTB4R,NCR3,PTGDR,PTPRC,PTPRJ,RFTN1,SELL,SIRPA,SPHK1,TLR2,TRAT1,TXK,ZAP70	63
Cell Death and Survival	cell death of immune cells	3.94E-08	1.225	ADORA3,ANXA1,ARRB1,BCL2,BCL6,BIRC3,CAMP,CCL5,CD19,CD247,CD27,CD28,CD4,CD40LG,CD5,CD59,CD8A,CD99,CST3,CTLA4,CTSD,CXCL8,DRAM1,EFNA1,ETS2,FASLG,FCAR,FCER1A,FCGR1A,GGT1,GIMAP5,HCAR2,HGF,HLA-DRB4,ICOS,IFNG,IL10,IL1RN,IL2RB,IL7R,ITGAM,ITPR3,JAK2,JUN,KLF4,LAIR1,LGALS2,LGALS8,LILRB1,LTF,MAP4K1,MAPK14,MCL1,MYC,NAMPT,OSCAR,P2RX7,PARP1,PMAIP1,PPARG,PPP2R2B,PRKCQ,PTPRC,SH3KBP1,SIGLEC9,STOML2,TLR2,TLR4,TLR7,T…	72
Cell Death and Survival	apoptosis of leukocytes	4.20E-08	1.676	ADORA3,ANXA1,ARRB1,BCL2,BIRC3,CAMP,CCL5,CD247,CD27,CD28,CD4,CD40LG,CD5,CD59,CTLA4,CXCL8,ETS2,FASLG,FCER1A,FCGR1A,GIMAP5,HCAR2,ICOS,IFNG,IL10,IL1RN,IL7R,ITGAM,ITPR3,JAK2,KLF4,LGALS2,LGALS8,LILRB1,LTF,MAP4K1,MAPK14,MCL1,NAMPT,OSCAR,P2RX7,PARP1,PPARG,PPP2R2B,PRKCQ,PTPRC,SIGLEC9,STOML2,TLR2,TLR4,TLR7,TNFRSF17,TNFSF13B	53
Cell Death and Survival, Cellular Compromise	cytotoxicity of mononuclear leukocytes	5.81E-08	-2.068	CBLB,CCL5,CCR3,CD2,CD244,CD247,CD59,CD6,CD69,CD96,CEACAM1,FASLG,FCGR1A,HLA-DRB1,ICOS,IFNG,KLRC1,KLRD1,KLRF1,LAIR1,LAT,NCR3,PRF1,PTGDR,SH2D1A,SIGLEC7,SLAMF6,SRC	28
Cell Death and Survival, Cellular Compromise	cytotoxicity of lymphocytes	1.22E-07	-1.895	CBLB,CCL5,CCR3,CD2,CD244,CD247,CD59,CD6,CD69,CD96,CEACAM1,FASLG,FCGR1A,HLA-DRB1,ICOS,KLRC1,KLRD1,KLRF1,LAIR1,LAT,NCR3,PRF1,PTGDR,SH2D1A,SIGLEC7,SLAMF6,SRC	27
Cellular Movement, Hematological System Development and Function, Immune Cell Trafficking	cell movement of mononuclear leukocytes	2.39E-07	-2.216	ACKR3,ADAM10,ADORA2A,ANXA1,AZU1,CAMP,CCL23,CCL3L1,CCL5,CCR1,CCR2,CCR3,CCR7,CD2,CD28,CD4,CD40LG,CD44,CD47,CD58,CD81,CD86,CTSG,CXCL8,CXCR3,DPYSL2,FPR1,FPR2,FYN,GNA12,HGF,HRAS,HSPD1,ICAM2,ICOS,IFNG,IL10,IL18BP,ITGA4,ITGAM,ITGAX,JAK2,MAPK14,MMP9,PLA2G7,PLCG1,PPARG,PTGDR,PTGDR2,PTPRO,RALGDS,RASGRP1,S100A12,SELL,SOCS3,STAB1,TIMP2,TLR2,TLR4,VIPR1,ZAP70	61
Cell Signaling	tyrosine phosphorylation	2.58E-07	-1.105	AFAP1L2,CCL5,CCR3,CD19,CD2,CD244,CD28,CD33,CD4,CD47,CD55,CD81,CD8A,CD8B,CTLA4,EPHB6,FCER1G,FCGR1A,FYN,GALNT2,HIP1,ITGAM,LCK,NRG1,PAG1,PDGFRB,PRL,PTPN1,PTPN22,PTPRC,SELL,SH2D1A,SPN,ZAP70	34
Cell Signaling, Post-Translational Modification	tyrosine phosphorylation of protein	3.88E-07	-0.923	AFAP1L2,CCL5,CCR3,CD19,CD2,CD244,CD28,CD33,CD4,CD47,CD55,CD81,CD8A,CD8B,CTLA4,EPHB6,FCER1G,FCGR1A,FYN,GALNT2,HIP1,ITGAM,LCK,PAG1,PDGFRB,PRL,PTPN1,PTPN22,PTPRC,SELL,SH2D1A,SPN,ZAP70	33
Cell Death and Survival, Cellular Compromise	cytotoxicity of cells	4.00E-07	-1.972	ARRB2,BCL2,CBLB,CCL5,CCR3,CD2,CD244,CD247,CD28,CD59,CD6,CD69,CD96,CEACAM1,FASLG,FCGR1A,GPR56,GZMB,HLA-DRB1,HRAS,ICOS,IFNG,KLRC1,KLRD1,KLRF1,LAIR1,LAT,NCR3,POR,PRF1,PTGDR,SGK1,SH2D1A,SIGLEC7,SLAMF6,SRC	36
Immunological Disease	hypersensitive reaction	5.88E-07		AHNAK,ALDH3A2,ANXA1,ARG1,BCL11B,BCL2,CAMP,CAPG,CCL23,CCL5,CCR2,CCR3,CD2,CD44,CD47,CD74,CDC25B,CPVL,CSF2RA,CST3,CTSL,CXCL8,DPYSL2,EEF1A1,EIF3E,FCER1A,FCER1G,FCER2,FCGBP,FKBP1A,FLOT1,FUT7,FYN,GADD45A,GOLGA1,GSN,GZMB,HLA-DQA1,HLA-DRA,HLA-DRB1,HN1,HNMT,HRH2,IDI1,IFITM1,IFNG,IL10,IL1R1,IL1RN,IL25,IL4R,ITGB7,JUN,JUP,KRT1,LAMA5,LGMN,OPTN,OSM,PDE4B,PHF1,PI3,PLA2G7,PLSCR1,PPARG,PPP3CC,PRF1,PTGDR2,RRN3,RUV…	79
Cell Death and Survival	apoptosis of tumor cell lines	6.54E-07	0.855	ABCE1,ACACA,ACVR1B,ADM,AIM2,AKR1B1,ALKBH3,ARG1,ARRB2,ATF6,BACH2,BAG3,BAZ1A,BCL2,BCL2A1,BCL6,BEX2,BIK,BIRC3,BMF,BMI1,BMP6,BMX,BNIP2,CAMP,CARD9,CAST,CCDC6,CCNA1,CCT4,CD28,CD4,CD40LG,CD44,CD47,CD55,CD59,CD7,CD79B,CD99,CDC42,CDC7,CDK6,CDKN2C,CDKN2D,CEACAM1,CENPB,CERS6,CHMP5,CKAP5,CNN2,CSE1L,CSF1R,CSF2RA,CTSD,CTSG,CTTN,CXCL8,CYB5A,CYCS,CYP1B1,DFFA,DICER1,DNAJA3,DUT,DVL2,EEF2K,EIF2A,EMILIN2,ENDOG,ENG,E…	242
Cell-To-Cell Signaling and Interaction, Tissue Development	adhesion of blood cells	6.99E-07	-0.334	ADAM9,ADORA2A,ANXA1,CAMP,CCL5,CCR3,CD2,CD4,CD40LG,CD44,CD47,CD55,CD58,CD59,CD6,CD81,CD83,CR1,CTSG,CXCL8,CXCR3,FCGR1A,FES,FPR2,GAS6,GZMB,HGF,HRAS,ICAM2,ICOS,IFNG,IL10,ITGA4,ITGAM,ITGAX,JAK2,JAM3,LAMA5,LRPAP1,LTF,MAEA,ORM1,P2RX7,PPARG,PRDX2,RALGDS,RASGRP1,SELL,SERPINA1,SLC4A1,SRC,STAB1,TLR2,TLR4,ZAP70	55
Cellular Movement	migration of cells	8.10E-07	-2.279	ABI3,ACKR3,ACP1,ACSL4,ADAM10,ADAM9,ADARB1,ADM,ADORA2A,ADORA3,AGK,AKAP11,ANKS1A,ANXA1,ANXA3,ARHGAP21,ARHGAP24,ARRB1,ARRB2,ASAP2,AZU1,B3GNT1,BMI1,BMP6,C1QBP,CAMP,CAST,CCDC88A,CCL23,CCL3L1,CCL5,CCR1,CCR2,CCR3,CCR6,CCR7,CD2,CD28,CD4,CD40LG,CD44,CD47,CD58,CD63,CD81,CD82,CD86,CD99,CDC25B,CDC42,CDK6,CEACAM1,CHI3L1,CHN2,CMTM8,CNN2,COL17A1,CRY1,CSE1L,CSF1R,CSF2RA,CSF3R,CTSG,CTSL,CTTN,CXCL8,CXCR3,CXXC5,CYP…	227
Cellular Development, Hematological System Development and Function, Hematopoiesis	differentiation of leukocytes	1.05E-06	-0.921	BCL2,BCL6,CAMP,CD28,CD3D,CD4,CD40LG,CDC42,CDK6,CSF1R,CSF3R,CST3,CTLA4,CTNNBIP1,CXCL8,FES,GATA2,GNLY,HGF,HRAS,ICOS,IFNG,IL10,IL27,IL2RB,JUN,KMT2A,LAIR1,LCK,LEF1,LTF,MAPK14,MLLT11,MMP9,MYB,MYC,P2RX7,PARP1,PPARG,PRDM1,PRKX,RASGRP4,RUNX1,STAT4,TCF3,TLR2,TLR4,TLR5,TLR6,TLR7,TNFRSF4,TNFSF13B,ZAP70	53
Cellular Movement	cell movement	1.15E-06	-1.270	ABI3,ACKR3,ACP1,ACSL4,ADAM10,ADAM9,ADARB1,ADM,ADORA2A,ADORA3,AGK,AKAP11,ANKS1A,ANXA1,ANXA3,ARHGAP21,ARHGAP24,ARPC1B,ARRB1,ARRB2,ASAP2,AZU1,B3GNT1,BCL11B,BMI1,BMP6,C1QBP,CAMP,CAST,CCDC88A,CCL23,CCL3L1,CCL5,CCR1,CCR2,CCR3,CCR6,CCR7,CD2,CD28,CD4,CD40LG,CD44,CD47,CD58,CD63,CD81,CD82,CD86,CD99,CDC25B,CDC42,CDK6,CEACAM1,CHI3L1,CHN2,CMTM8,CNN2,COL17A1,COL4A3BP,CRY1,CSE1L,CSF1R,CSF2RA,CSF3R,CTNNBIP1,CTSG…	250
Cellular Movement, Hematological System Development and Function, Immune Cell Trafficking	cell movement of lymphocytes	1.36E-06	-1.774	ACKR3,ADAM10,ADORA2A,CAMP,CCL23,CCL5,CCR1,CCR2,CCR3,CCR7,CD2,CD28,CD4,CD44,CD47,CD58,CD81,CD86,CTSG,CXCL8,CXCR3,DPYSL2,FYN,GNA12,HGF,HRAS,HSPD1,ICAM2,ICOS,IFNG,IL10,IL18BP,ITGA4,JAK2,MMP9,PLCG1,PTGDR,PTGDR2,RALGDS,RASGRP1,SELL,SOCS3,STAB1,TLR4,ZAP70	45
Cellular Movement, Hematological System Development and Function, Immune Cell Trafficking	cell movement of leukocytes	1.44E-06	-2.436	ACKR3,ADAM10,ADORA2A,ADORA3,ANXA1,AZU1,C1QBP,CAMP,CAST,CCDC88A,CCL23,CCL3L1,CCL5,CCR1,CCR2,CCR3,CCR6,CCR7,CD2,CD28,CD4,CD40LG,CD44,CD47,CD58,CD81,CD86,CSF2RA,CTSG,CXCL8,CXCR3,DPYSL2,FASLG,FCAR,FPR1,FPR2,FYN,GNA12,GNAI3,HGF,HRAS,HSPD1,ICAM2,ICOS,IFNG,IL10,IL18BP,ITGA4,ITGAM,ITGAX,JAK2,JAM3,MAPK14,MMP9,PLA2G7,PLCG1,PPARG,PTGDR,PTGDR2,PTPRO,RALGDS,RASGRP1,S100A12,SELL,SEMA4A,SERPINA1,SIRPA,SOCS3,SPH…	77
Inflammatory Response	inflammatory response	1.44E-06	-2.326	ABCF1,ACKR3,ADAM10,ADORA2A,ADORA3,AFAP1L2,ANXA1,APOL3,AZU1,C1QBP,C3AR1,CAMP,CCDC88A,CCL23,CCL3L1,CCL3L3,CCL5,CCR1,CCR2,CCR3,CCR6,CCR7,CD28,CD4,CD40LG,CSF1R,CSF2RA,CTSG,CXCL8,CXCR3,FASLG,FCAR,FKBP1A,FPR1,FPR2,FYN,GNA12,GNAI3,GPR68,HSPD1,HYAL2,IFNG,IL10,IL10RB,IL18RAP,IL1RAP,ITGAM,JAK2,JAM3,KLRG1,LTB4R,MCL1,MMP9,MOK,NFATC3,NFX1,NOD1,ORM1,PLA2G7,PPARG,PTGDR,PTGDR2,PTGER4,PTGS2,PTPRO,PXK,RORA,S100A12…	77
Cellular Development, Hematological System Development and Function	differentiation of blood cells	1.47E-06	-0.195	ACVR1B,ACVR2A,BCL2,BCL6,CAMP,CD28,CD3D,CD4,CD40LG,CDC42,CDK6,CSF1R,CSF3R,CST3,CTLA4,CTNNBIP1,CXCL8,ETS1,FES,GATA2,GNLY,HGF,HMGB2,HRAS,HSPA1A/HSPA1B,ICOS,IFNG,IL10,IL27,IL2RB,JAK2,JUN,KMT2A,LAIR1,LCK,LEF1,LTF,MAFG,MAPK14,MLLT11,MMP9,MYB,MYC,P2RX7,PARP1,PPARG,PRDM1,PRKX,PRMT1,PTPN1,PTPRC,RASGRP4,RPS14,RUNX1,SLC25A38,STAT4,TCF3,TLR2,TLR4,TLR5,TLR6,TLR7,TNFRSF4,TNFSF13B,ZAP70	65
Cellular Movement	transmigration of cells	1.52E-06	-1.809	ADAM10,ADORA2A,CCL5,CD28,CD40LG,CD44,CD47,CD86,CDC42,CXCL8,ENG,FPR1,HRAS,ID3,IFNG,ITGA4,ITGAM,ITGAX,JAM3,MMP9,PPARG,PTGDR2,RAP1GAP,SIRPA,STAB1,TIMP2,ZAP70	27
Cellular Movement, Hematological System Development and Function, Immune Cell Trafficking	migration of mononuclear leukocytes	1.55E-06	-2.055	ACKR3,ADAM10,ADORA2A,CAMP,CCL23,CCL5,CCR1,CCR7,CD2,CD28,CD4,CD40LG,CD44,CD47,CD58,CD81,CD86,CTSG,CXCL8,CXCR3,DPYSL2,FYN,HGF,HRAS,HSPD1,ICAM2,ICOS,IFNG,IL10,IL18BP,ITGA4,ITGAM,ITGAX,JAK2,MAPK14,MMP9,PLCG1,PPARG,PTGDR2,RALGDS,RASGRP1,SELL,SOCS3,STAB1,TIMP2,TLR4,ZAP70	47
Cellular Growth and Proliferation	proliferation of cells	1.63E-06	-1.156	AARS,ABCB7,ACACA,ACKR3,ACP1,ACSL4,ACVR1,ACVR1B,ACVR2A,ADAM10,ADAM9,ADARB1,ADCY3,ADM,ADORA2A,AES,AGK,AIM2,ALDH1A1,ALKBH3,ANXA1,APCDD1,APEX1,ARG1,ARHGAP24,ARL1,ARL5A,ARRB2,ASAH1,ASGR1,ASPSCR1,ATF5,ATP5G1,ATP6V0E2,AXIN2,AZU1,B4GALT7,BATF,BCAT1,BCL11B,BCL2,BCL2A1,BCL6,BEX2,BIK,BIN1,BMF,BMI1,BMP6,BMX,BOP1,BRF1,BTLA,BTN3A1,C14orf169,C1GALT1C1,C1QBP,CACNB3,CAMP,CAST,CAV2,CBS/LOC102724560,CCDC6,CCDC88A,C…	484
Infectious Disease	Viral Infection	1.67E-06	-2.668	ABCE1,ABLIM3,ACACB,ACSL1,ACVR2A,ADA,ADAM10,ADK,ADORA2A,AES,AFG3L1P,AFG3L2,AGFG1,AGTRAP,ALKBH3,ALKBH8,AMPH,ANXA1,ARHGAP21,ARID5A,ARL4C,ARPC1B,ARRB1,ARRDC2,ASF1A,BCL11A,BCL2,BIRC3,BLK,BNIP2,C15orf52,C20orf24,C3AR1,C6orf48,CACNA2D3,CAMK1,CAMP,CAPN3,CARD14,CAV2,CBLB,CCL3L1,CCL5,CCR2,CCR7,CD247,CD28,CD3E,CD4,CD40LG,CD44,CD55,CD58,CD63,CD69,CD74,CD79A,CD81,CD86,CDC42,CDC42BPB,CDC42EP3,CEL,CHMP2B,CHMP5,…	317
Cell-To-Cell Signaling and Interaction	binding of cells	1.74E-06	0.832	C1QBP,CAMP,CCL3L1,CCL5,CCR1,CCR3,CD177,CD2,CD4,CD44,CD47,CD6,CD81,CD82,CD83,CD86,CEACAM1,CR1,CTLA4,CTSG,CXCL8,CXCR3,DAG1,ENG,EPHB6,F5,FASLG,FCER2,FCGR1A,FERMT2,FUT7,GAS6,GZMB,HGF,HRAS,ICOS,IFNG,IL10,IL18R1,IL18RAP,IL1R2,IL4R,ITGA4,ITGAM,ITGAX,JAK2,JAM3,JMJD6,KRT1,LAMA5,LCK,LDLR,LRP1,LRPAP1,LTF,NCL,OLR1,ORM1,OSM,PCSK9,PDGFRB,PTPN1,RAP1GAP,S100A10,SELL,SH2D1A,SIGLEC5,SIGMAR1,SORT1,SPN,SRC,ST6GAL1,S…	79
Cellular Movement, Hematological System Development and Function, Immune Cell Trafficking	transmigration of leukocytes	1.81E-06	-2.097	ADAM10,ADORA2A,CCL5,CD28,CD40LG,CD47,CD86,CXCL8,FPR1,IFNG,ITGA4,ITGAM,ITGAX,JAM3,MMP9,PPARG,PTGDR2,SIRPA,STAB1,TIMP2,ZAP70	21
Cellular Movement, Immune Cell Trafficking	leukocyte migration	1.90E-06	-2.266	ACKR3,ADAM10,ADORA2A,ADORA3,ANXA1,AZU1,C1QBP,CAMP,CAST,CCDC88A,CCL23,CCL3L1,CCL5,CCR1,CCR2,CCR3,CCR6,CCR7,CD2,CD28,CD4,CD40LG,CD44,CD47,CD58,CD81,CD86,CSF2RA,CTSG,CXCL8,CXCR3,DPYSL2,ENG,FASLG,FCAR,FPR1,FPR2,FYN,GNA12,GNAI3,HGF,HIF1A,HRAS,HSPD1,ICAM2,ICOS,IFNG,IL10,IL18BP,ITGA4,ITGAM,ITGAX,JAK2,JAM3,MAPK14,MMP9,NRG1,PA2G4,PDGFRB,PLA2G7,PLCG1,PPARG,PTGDR,PTGDR2,PTPRO,RALGDS,RASGRP1,S100A12,SELL,SEM…	82
Dermatological Diseases and Conditions, Inflammatory Disease, Inflammatory Response	Dermatitis	3.16E-06		ADA,AHNAK,ANXA1,BCL11B,BCL2,C3AR1,CAMP,CAPG,CCL23,CCL5,CCR2,CCR3,CCR7,CD2,CD44,CD74,CPVL,CSF2RA,CST3,CTSL,CXCL8,DPYSL2,EEF1A1,EIF3E,FCER1A,FCER1G,FCER2,FCGBP,FKBP1A,FLOT1,FUT7,FYN,GADD45A,GOLGA1,GSN,GSR,GSTP1,GZMB,HLA-DQA1,HLA-DRA,HLA-DRB1,HN1,HNMT,HRH2,IDI1,IFNG,IL10,IL1R1,IL1RN,IL25,IL2RB,IL4R,ITGB7,JUN,JUP,KRT1,LAMA5,LGMN,ODC1,OPTN,OSM,PDE4B,PHF1,POLE,POR,PPARG,PPP3CC,PRDM1,PRF1,PTGDR2,RRM1,RR…	85
Cell Death and Survival	cell death of tumor cell lines	3.28E-06	1.131	ABCB7,ABCE1,ACACA,ACKR3,ACVR1B,ADM,AIM2,AKR1B1,ALKBH3,APEX1,APMAP,ARG1,ARRB2,ASAH1,ATF6,BACH2,BAG3,BAZ1A,BCL2,BCL2A1,BCL6,BEX2,BIK,BIRC3,BMF,BMI1,BMP6,BMX,BNIP2,CAMP,CARD9,CAST,CCDC6,CCNA1,CCT4,CD160,CD247,CD28,CD4,CD40LG,CD44,CD47,CD55,CD59,CD7,CD79B,CD99,CDC42,CDC7,CDK6,CDKN2C,CDKN2D,CEACAM1,CEL,CENPB,CERS6,CHMP5,CKAP5,CLYBL,CNN2,CR1,CSE1L,CSF1R,CSF2RA,CTSD,CTSG,CTTN,CXCL8,CYB5A,CYCS,CYP1B1,DCT…	299
Hematological Disease, Immunological Disease, Organismal Injury and Abnormalities	leukocytosis	3.32E-06		CSF1R,CSF3R,FYN,HRH2,IL10,IL1RN,JAK2,KCNMA1,LCK,PDGFRB,POLA1,POLB,POLD1,RASGRP4,RRM1,SRC	16
RNA Post-Transcriptional Modification	processing of rRNA	3.32E-06		DDX47,EXOSC7,GEMIN4,LAS1L,NOL8,NOLC1,NOP56,NOP58,RPL14,RPL5,RPL7,RPS15,RPS17,RPS28,RPS6,WDR75	16
Cell Death and Survival	cell death of mononuclear leukocytes	3.58E-06	0.923	ADORA3,ARRB1,BCL2,CAMP,CCL5,CD247,CD27,CD28,CD4,CD40LG,CD5,CD59,CD99,CST3,CTLA4,CTSD,DRAM1,EFNA1,ETS2,FASLG,FCAR,FCER1A,GIMAP5,HLA-DRB4,ICOS,IFNG,IL10,IL7R,ITPR3,KLF4,LGALS2,LGALS8,MAP4K1,PARP1,PPP2R2B,PRKCQ,PTPRC,STOML2,TLR7,TNFRSF17,TNFSF13B,ZAP70	42
Immunological Disease	immunodeficiency	3.62E-06		ACP5,ADA,C1QB,CARD11,CD19,CD247,CD3D,CD40LG,CD79A,CD79B,CD81,CFD,DNMT1,FASLG,FCER2,FCGR1A,FCGR1B,GATA2,ICOS,IDH2,IGLL1/IGLL5,IL1R1,IL4R,IL7R,IRAK4,IRF8,JAK2,LRBA,LRRC8A,LTF,MALT1,NCF4,ORM1,POLA1,POLE,PRIM1,PTPRC,RAB27A,RASGRP1,RFX5,RRM1,RUNX1,SH2D1A,TNFRSF13B,TTC37,UNG,ZAP70	47
Cellular Movement, Hematological System Development and Function, Immune Cell Trafficking	Lymphocyte migration	3.70E-06	-1.737	ACKR3,ADAM10,ADORA2A,CAMP,CCL23,CCL5,CCR1,CCR7,CD2,CD28,CD4,CD44,CD47,CD58,CD81,CD86,CTSG,CXCL8,CXCR3,DPYSL2,FYN,HGF,HRAS,HSPD1,ICAM2,ICOS,IFNG,IL10,IL18BP,ITGA4,JAK2,PLCG1,PTGDR2,RALGDS,RASGRP1,SELL,SOCS3,STAB1,TLR4,ZAP70	40
Dermatological Diseases and Conditions, Infectious Disease	lepromatous leprosy	3.89E-06		CCR1,CD160,CD19,CD4,CD47,CD59,CD83,FCER1G,IGLL1/IGLL5,IL2RB,LILRB3,LY86,SIGLEC7,SIRPA,TLR2,TLR5,TLR6,TNFRSF17	18
Dermatological Diseases and Conditions, Immunological Disease, Inflammatory Disease, Inflammatory Response	atopic dermatitis	4.28E-06		AHNAK,ANXA1,BCL11B,BCL2,CAMP,CAPG,CCL23,CCL5,CCR2,CCR3,CD2,CD44,CD74,CPVL,CSF2RA,CST3,CTSL,CXCL8,DPYSL2,EEF1A1,EIF3E,FCER1A,FCER1G,FCER2,FCGBP,FKBP1A,FLOT1,FUT7,FYN,GADD45A,GOLGA1,GSN,GZMB,HLA-DQA1,HLA-DRA,HLA-DRB1,HN1,HNMT,HRH2,IDI1,IL10,IL1RN,IL25,IL4R,ITGB7,JUN,JUP,KRT1,LAMA5,LGMN,OPTN,OSM,PDE4B,PHF1,PPARG,PPP3CC,PRF1,PTGDR2,RRN3,RUVBL1,S100A11,SRC,SYNE2,TGM3,TLR2,TLR4,TXK,ZNF395	68
Immunological Disease	allergy	4.81E-06		AHNAK,ANXA1,BCL11B,BCL2,CAMP,CAPG,CCL23,CCL5,CCR2,CCR3,CD2,CD44,CD74,CPVL,CSF2RA,CST3,CTLA4,CTSL,CXCL8,DPYSL2,EEF1A1,EIF3E,FCER1A,FCER1G,FCER2,FCGBP,FKBP1A,FLOT1,FUT7,FYN,GADD45A,GOLGA1,GSN,GZMB,HDC,HLA-DPB1,HLA-DQA1,HLA-DQB1,HLA-DRA,HLA-DRB1,HN1,HNMT,HRH2,IDI1,IFNG,IL10,IL1R1,IL1RN,IL25,IL4R,ITGB7,JUN,JUP,KRT1,LAMA5,LGMN,OPTN,OSM,PDE4B,PDE4D,PFKFB3,PHF1,PLA2G7,PPARG,PPP3CC,PRF1,PTGDR2,PTGER2,PTG…	79
Cellular Movement, Hematological System Development and Function, Immune Cell Trafficking	transmigration of mononuclear leukocytes	5.23E-06	-2.439	ADAM10,CCL5,CD28,CD40LG,CD47,CD86,CXCL8,IFNG,ITGA4,ITGAX,MMP9,PPARG,PTGDR2,STAB1,TIMP2,ZAP70	16
Cancer, Hematological Disease, Immunological Disease, Organismal Injury and Abnormalities	lymphocytic cancer	5.28E-06	-1.342	ADA,AFAP1L2,AMPH,ANXA1,ATIC,BCL2,BCL6,BIRC3,CARD11,CARD9,CCDC132,CCND2,CCR7,CD19,CD27,CD40LG,CD44,CD52,CD58,CD69,CD79A,CD79B,CDC123,CDK6,CECR1,CORO2A,CSE1L,CSF3R,CXCL8,CXCR3,CXCR5,DDX10,DUSP5,ETS1,FKBP1A,GADD45A,GADD45B,GSR,HGF,HIP1,HIST1H2BK,ID3,IDH2,IFNG,IL10,IL2RB,IRF8,JUN,KDM2B,KLHDC8B,LONP1,LTA,MAP4K1,MCL1,MEF2A,MME,MMP9,MTMR3,MUM1,MYC,MYOM2,NOP16,ODC1,PAG1,PIM2,POLA1,POLB,POLD1,POLE,POR,POU…	99
Inflammatory Disease, Respiratory Disease	Asthma	6.26E-06		ADORA2A,ADORA3,ALDH5A1,ANXA1,ARG1,BCL2,C3AR1,CCL5,CCR3,CD4,CD8A,CHI3L1,CX3CR1,FCER1A,FCGR1A,FCGR1B,GSDMB,HNMT,IFNG,IL10,IL25,IL4R,IRAK3,KCNMA1,MMP9,NRG1,ORMDL3,PDE4B,PDE4D,PLA2G7,PPARG,PTGDR,PTGER2,PTGS2,PTPRC,RASGRP4,RETN,SOCS3,TLR2,TLR4,WDR36	41
Cellular Movement, Hematological System Development and Function, Immune Cell Trafficking, Inflammatory Response	cell movement of phagocytes	6.68E-06	-1.825	ADORA2A,ADORA3,ANXA1,AZU1,C1QBP,CAMP,CAST,CCDC88A,CCL23,CCL3L1,CCL5,CCR1,CCR2,CCR3,CCR6,CCR7,CD28,CD4,CD40LG,CD44,CD47,CD81,CSF2RA,CTSG,CXCL8,FASLG,FCAR,FPR1,FPR2,GNAI3,HGF,ICOS,IFNG,IL10,ITGA4,ITGAM,ITGAX,JAM3,MAPK14,MMP9,PLA2G7,PPARG,PTGDR,PTGDR2,PTPRO,S100A12,SELL,SEMA4A,SERPINA1,SPHK1,STAB1,TIMP2,TLR4,VEGFB,VIPR1	55
Cell Death and Survival	apoptosis of phagocytes	6.90E-06	1.260	ADORA3,ANXA1,BIRC3,CAMP,CCL5,CD40LG,CXCL8,FASLG,FCER1A,HCAR2,IFNG,IL10,IL1RN,LILRB1,LTF,MAPK14,MCL1,NAMPT,OSCAR,P2RX7,PPARG,SIGLEC9,TLR2,TLR4	24
Cell-To-Cell Signaling and Interaction, Hematological System Development and Function, Immune Cell Trafficking, Tissue Development	adhesion of immune cells	7.24E-06	0.012	ADAM9,ADORA2A,ANXA1,CAMP,CCL5,CCR3,CD2,CD4,CD40LG,CD44,CD47,CD58,CD6,CD81,CD83,CTSG,CXCL8,FCGR1A,FES,FPR2,GAS6,HGF,HRAS,ICAM2,ICOS,IFNG,IL10,ITGA4,ITGAM,ITGAX,JAK2,JAM3,LTF,MAEA,ORM1,P2RX7,PPARG,PRDX2,RALGDS,RASGRP1,SELL,SERPINA1,STAB1,TLR2,TLR4,ZAP70	46
Hematological Disease	anemia	7.24E-06		ABCB7,ADK,ADORA2A,ALAS2,ALDOA,ANK1,ANXA1,C1GALT1C1,CAST,CD177,CD59,CDAN1,CPOX,CX3CR1,DNMT1,EPB42,FANCD2,FANCE,FANCG,FCGR1A,FCGR1B,GSR,GSS,HAMP,IFNG,IL10,IMPDH2,JAK2,MMADHC,MTRR,PIEZO1,POLA1,PPP3CC,PRF1,PRIM1,RAD51C,RPL15,RPL5,RPS17,RRM1,RUNX1,SLC25A38,SLC4A1,STOM,TUBA1A,YARS2	46
Cancer, Hematological Disease, Immunological Disease, Organismal Injury and Abnormalities	non-Hodgkin's disease	7.58E-06	-1.000	ADA,AFAP1L2,AMPH,ANXA1,ATIC,BCL2,BCL6,BIRC3,CARD11,CCDC132,CCND2,CCR7,CD19,CD27,CD52,CD58,CD69,CD79A,CD79B,CDC123,CDK6,CECR1,CORO2A,CSE1L,CSF3R,CXCL8,CXCR3,CXCR5,DDX10,DUSP5,ETS1,FKBP1A,GADD45A,GADD45B,GSR,HGF,HIP1,HIST1H2BK,ID3,IDH2,IFNG,IL10,IL2RB,IRF8,JUN,KDM2B,LONP1,LTA,MAP4K1,MCL1,MEF2A,MME,MMP9,MTMR3,MUM1,MYC,MYOM2,NOP16,ODC1,PAG1,PIM2,POLA1,POLB,POLD1,POLE,POR,POU2F2,PRDM1,PRF1,PRKDC,RASSF…	91
Cell Death and Survival	cell death of phagocytes	1.03E-05	0.819	ADORA3,ANXA1,BIRC3,CAMP,CCL5,CD40LG,CXCL8,FASLG,FCER1A,HCAR2,IFNG,IL10,IL1RN,LILRB1,LTF,MAPK14,MCL1,NAMPT,OSCAR,P2RX7,PMAIP1,PPARG,SIGLEC9,TLR2,TLR4	25
Immunological Disease	immediate hypersensitivity	1.14E-05		AHNAK,ANXA1,BCL11B,BCL2,CAMP,CAPG,CCL23,CCL5,CCR2,CCR3,CD2,CD44,CD74,CPVL,CSF2RA,CST3,CTSL,CXCL8,DPYSL2,EEF1A1,EIF3E,FCER1A,FCER1G,FCER2,FCGBP,FKBP1A,FLOT1,FUT7,FYN,GADD45A,GOLGA1,GSN,GZMB,HLA-DQA1,HLA-DRA,HLA-DRB1,HN1,HNMT,HRH2,IDI1,IL10,IL1RN,IL25,IL4R,ITGB7,JUN,JUP,KRT1,LAMA5,LGMN,OPTN,OSM,PDE4B,PHF1,PLA2G7,PPARG,PPP3CC,PRF1,PTGDR2,RRN3,RUVBL1,S100A11,SRC,SYNE2,TGM3,TLR2,TLR4,TXK,ZNF395	69
Cell Death and Survival, Cellular Compromise	cytotoxicity of natural killer cells	1.15E-05	-2.278	CD2,CD244,CD247,CD6,CD69,CD96,CEACAM1,FCGR1A,ICOS,KLRD1,KLRF1,LAIR1,LAT,NCR3,PTGDR,SH2D1A,SIGLEC7,SLAMF6,SRC	19
Cellular Development, Hematological System Development and Function, Hematopoiesis	differentiation of mononuclear leukocytes	1.38E-05	-0.438	BCL6,CAMP,CD28,CD3D,CD4,CD40LG,CSF1R,CST3,CTLA4,CTNNBIP1,CXCL8,GATA2,GNLY,HGF,HRAS,ICOS,IFNG,IL10,IL27,IL2RB,LAIR1,LCK,LTF,MAPK14,MLLT11,MYC,P2RX7,PPARG,PRKX,STAT4,TLR2,TLR4,TLR5,TLR6,TLR7,TNFRSF4,TNFSF13B,ZAP70	38
Cell-To-Cell Signaling and Interaction, Hematological System Development and Function	binding of lymphocytes	1.71E-05	0.460	CCL5,CCR1,CCR3,CD2,CD44,CD47,CD6,CD86,CTLA4,CXCR3,ENG,FUT7,ICOS,ITGA4,JAM3,JMJD6,SELL,SH2D1A	18
Infectious Disease	tuberculosis	1.85E-05		C1QB,CAMP,CCR7,CD27,COL17A1,CTSG,CXCL8,CXCR3,DEFA4,IFNG,IL12RB1,LCN2,LTF,NRG1,OLFM4,PCOLCE2,POLA1,POLB,POLD1,PTGS2,RETN,SLC11A1,TCN1,TLR2,TLR4,WBSCR22	26
Cancer, Hematological Disease, Immunological Disease, Organismal Injury and Abnormalities	recurrent childhood acute lymphoblastic leukemia	2.16E-05		ADORA2A,ADORA3,POLA1,POLB,POLD1,POLE,RRM1	7
Cancer, Hematological Disease, Immunological Disease, Organismal Injury and Abnormalities	refractory childhood acute lymphoblastic leukemia	2.16E-05		ADORA2A,ADORA3,POLA1,POLB,POLD1,POLE,RRM1	7
Cell-To-Cell Signaling and Interaction, Hematological System Development and Function	response of peripheral blood leukocytes	2.16E-05	0.355	HLA-DRB1,HLA-DRB4,IL10RA,IL1RAP,IRAK4,TLR2,TLR4	7
Hematological Disease, Organismal Injury and Abnormalities	myelodysplastic syndrome	2.19E-05		ADA,CD33,CSF1R,CSF3R,DNMT1,GATA2,HSPA1A/HSPA1B,IDH2,JAK2,LARS2,MR1,MYC,PDGFRB,POLA1,POLB,POLD1,RPL13,RPL13A,RPL15,RPL28,RPL3,RPL35,RPL4,RPL5,RPL6,RPL7,RPLP0,RPLP1,RPS14,RPS4X,RPS6,RUNX1	32
Cellular Development, Cellular Growth and Proliferation, Hematological System Development and Function, Humoral Immune Response	proliferation of B lymphocytes	2.38E-05	0.404	BCL2,CD19,CD244,CD40LG,CD74,CTLA4,FCER2,FLT3LG,HSPD1,IFNG,IL10,IL4R,LTA,MYC,PIK3CB,PTPRC,SERPINA1,SH3KBP1,TCF3,TNFRSF13B,TNFSF13B	21
Cellular Development, Hematological System Development and Function, Hematopoiesis	differentiation of macrophages	3.01E-05	1.506	BCL2,CAMP,CDC42,CSF1R,FES,HRAS,IFNG,IL10,KMT2A,LTF,MMP9,MYB,PARP1,PPARG,PRDM1,TLR2,TLR4,TLR5,TLR6	19
Hematological Disease	cytopenia	3.03E-05		AZU1,BCL11B,BCL2,BCL6,CD44,CD8A,CDC42,CDK6,CSF3R,CYCS,DNMT1,EOMES,FASLG,FCGR1A,FCGR1B,G6PC3,GSTP1,ICOS,IL10,IL11RA,IRAK3,JMJD6,LAX1,MMP9,MR1,NQO2,PPARG,PPP3CC,PTGS2,RASGRP4,RUNX1,SLC11A1,STK3,VNN1,VPS45	35
Lipid Metabolism, Small Molecule Biochemistry	synthesis of eicosanoid	3.03E-05	-1.605	ACSL4,ANXA1,AZU1,CCL5,CCR3,CD4,CD40LG,CD74,CD83,CXCL8,FADS1,FASN,FCER1G,FPR1,GGT1,HPGD,IFNG,IL10,IL18RAP,IL1R2,IL1RN,JAK2,LTF,OLR1,PPARG,PTGER2,PTGES2,PTGS2,RASGRP4,S1PR3,SIGLEC7,SIGLEC9,SPHK1,SSPN,TLR2	35
Cellular Development	differentiation of cells	3.12E-05	-0.802	ACVR1,ACVR1B,ACVR2A,ADM,ALG5,ALPL,ANXA1,AQP3,BCL2,BCL6,BIN1,BMP6,BMX,C1QBP,CAMK1,CAMP,CAST,CD28,CD3D,CD4,CD40LG,CDC42,CDK6,CMTM8,CSF1R,CSF2RA,CSF3R,CST3,CTLA4,CTNNBIP1,CTSG,CXCL8,CXCR5,DICER1,DNAJC13,DVL2,EIF2B5,ENG,ETS1,FASN,FBL,FES,FYN,GADD45B,GAS7,GATA2,GNLY,GSN,GTPBP4,GZMB,H2AFY2,HGF,HIF1A,HK3,HMGB2,HNRNPU,HRAS,HSPA1A/HSPA1B,HSPE1,IARS,ICOS,IFNG,IL10,IL1RN,IL27,IL2RB,IL32,ITGAM,ITM2C,JAK2,JUN…	148
Cell-To-Cell Signaling and Interaction, Hematological System Development and Function	binding of mononuclear leukocytes	3.14E-05	0.796	CCL5,CCR1,CCR3,CD2,CD4,CD44,CD47,CD6,CD86,CTLA4,CXCR3,ENG,FUT7,ICOS,IL10,ITGA4,ITGAM,JAM3,JMJD6,SELL,SH2D1A	21
Connective Tissue Disorders, Immunological Disease, Inflammatory Disease, Skeletal and Muscular Disorders	lupus erythematosus	3.17E-05		ANXA1,AZU1,BLK,C1QB,CAMP,CD247,CD44,CD86,CEACAM1,CTLA4,CTSG,CTSL,DEFA4,DNMT1,FKBP1A,HLA-DRA,ICOS,IL10,ITGAM,LCN2,LTF,LY9,MMP8,MMP9,PPP3CC,PTPN22,PXK,SLAMF6,STAT4,TLR2,TLR7,TLR8,TNFSF13B	33
Cancer, Hematological Disease, Immunological Disease, Organismal Injury and Abnormalities	blast crisis phase chronic myeloid leukemia	3.60E-05		CSF1R,FYN,GATA2,IDH2,JAK2,LCK,PDGFRB,POLA1,POLB,POLD1,RPL3,RUNX1,SRC	13
Amino Acid Metabolism, Small Molecule Biochemistry	metabolism of amino acids	3.70E-05	-1.342	ALDH18A1,ALDH5A1,ARG1,BPHL,CBS/LOC102724560,CTH,DDAH2,GAMT,GCLM,GGT1,GLDC,GOT1,GOT2,GSS,HDC,HIBADH,IDO1,IFNG,KL,MSRA,MTRR,MYC,PEPD,QDPR,SHMT1,SLC7A6	26
Connective Tissue Disorders, Immunological Disease, Inflammatory Disease, Skeletal and Muscular Disorders	systemic lupus erythematosus	3.93E-05		ANXA1,AZU1,BLK,CAMP,CD247,CD44,CD86,CEACAM1,CTLA4,CTSG,DEFA4,DNMT1,FKBP1A,HLA-DRA,ICOS,IL10,ITGAM,LCN2,LTF,LY9,MMP8,MMP9,PPP3CC,PTPN22,PXK,SLAMF6,STAT4,TLR2,TLR7,TLR8,TNFSF13B	31
Cellular Movement	cell movement of breast cancer cell lines	3.99E-05	1.209	ACSL4,ADAM9,ANKS1A,ANXA1,ARPC1B,ARRB1,ARRB2,BMP6,CCL5,CCR2,CD81,CDC42,CHN2,COL4A3BP,CSE1L,CTSL,CTTN,CXCL8,DNAJA3,EIF3A,ETS1,FASLG,FOXC1,GIPC1,GRINA,GRK6,GZMB,HGF,HIF1A,HRAS,ILF3,JUN,JUP,LCK,LRIG1,LRPAP1,MAPK14,MATK,MMP9,MYC,NME1,NRG1,OSM,PLCG1,PRKCQ,PRL,PTK2,RAP1A,RAP1GAP,RNF144A,RUVBL1,SDCBP,SERPINA1,SMAD3,SPHK1,SRC,SSH1,TGFA,TIAM1,TIMP2,VASP	61
Cell Death and Survival	cytolysis	4.69E-05	-1.468	ADK,ALDOA,ANK1,ANXA1,BCL2,C1GALT1C1,CAMP,CD177,CD244,CD44,CD55,CD59,CD8A,CEACAM1,CPOX,CR1,CX3CR1,EPB42,FASLG,FCER1A,FCGR1A,FCGR1B,GNLY,GSR,GSS,GZMB,IFNG,IMPDH2,KLRD1,LILRB1,LTA,PIEZO1,PPP3CC,PRF1,PTPN1,PVRL2,SLC4A1,STOM,TLR4,TP53I11	40
Cell-To-Cell Signaling and Interaction, Cellular Growth and Proliferation	stimulation of cells	4.73E-05	-0.670	BCL2,BTN3A1,CAMP,CARD11,CCL5,CD2,CD28,CD40LG,CD83,CTSG,CXCL8,FASLG,HGF,HRAS,ICOS,IFNG,IL10,IL1R1,IL2RB,PDGFC,PLXNA3,PTPRC,RASGRP4,SNCA,TLR2,TLR4,TNFSF13B	27
Cellular Development, Hematological System Development and Function, Hematopoiesis	differentiation of phagocytes	4.74E-05	-0.191	BCL2,CAMP,CD40LG,CDC42,CSF1R,CST3,CTNNBIP1,FES,GATA2,GNLY,HGF,HRAS,IFNG,IL10,KMT2A,LAIR1,LEF1,LTF,MMP9,MYB,MYC,P2RX7,PARP1,PPARG,PRDM1,PRKX,TCF3,TLR2,TLR4,TLR5,TLR6	31
Dermatological Diseases and Conditions, Infectious Disease	tuberculoid leprosy	5.06E-05		CCR6,CD28,CD79A,CTSG,CXCR3,FCER1A,GZMM,IL12RB1,IL1R1,ILF3,LTA,SLAMF1	12
Cellular Movement	invasion of cells	5.08E-05	0.765	ABLIM1,ACSL4,ADAM9,ADM,ALKBH3,ANXA1,APEX1,ARHGAP24,B3GNT1,B4GALT5,BCL2,BMP6,CCNA1,CCNB1IP1,CCR1,CCR7,CD40LG,CD44,CD82,CDC25B,CDC42,CDC42BPB,CEACAM1,CHI3L1,CMTM8,CSE1L,CTNNBIP1,CTSD,CTSL,CTTN,CXCL8,CYFIP1,CYP1B1,DICER1,DLC1,DRAM1,DVL2,EFNA1,EIF3A,EIF3E,ENG,EPHB4,EPHB6,ETS1,ETS2,FASLG,FBLN1,FGD4,FH,FKBP1A,FOXC2,FUT8,GALNT2,GIPC1,GNA12,GSN,GZMB,HGF,HIF1A,HMGA1,HRAS,IFNG,ILF3,ITGA4,JAM3,JUN,JUP,KCNMA…	134
Cell Death and Survival	apoptosis of myeloid cells	5.30E-05	1.717	ADORA3,ANXA1,BIRC3,CAMP,CCL5,CD40LG,CXCL8,FASLG,FCER1A,FCGR1A,HCAR2,IFNG,IL10,IL1RN,ITGAM,JAK2,LTF,MAPK14,MCL1,NAMPT,P2RX7,PPARG,SIGLEC9,TLR2	24
Cellular Movement, Hematological System Development and Function, Immune Cell Trafficking, Inflammatory Response	transmigration of phagocytes	5.67E-05	-1.772	ADORA2A,CCL5,CD40LG,CD47,CXCL8,FPR1,IFNG,ITGA4,ITGAM,ITGAX,JAM3,MMP9,PPARG,STAB1,TIMP2	15
Cell Death and Survival	cell death of PBMCs	6.35E-05	0.706	CD40LG,FASLG,IL10,KLF4,LGALS8,PTPRC,ZAP70	7
Cell-mediated Immune Response, Cellular Movement, Hematological System Development and Function, Immune Cell Trafficking	T cell migration	7.14E-05	-1.942	ACKR3,ADAM10,ADORA2A,CAMP,CCL23,CCL5,CCR1,CCR7,CD28,CD4,CD44,CD47,CD86,CTSG,CXCL8,CXCR3,DPYSL2,FYN,HGF,HSPD1,ICOS,IL10,IL18BP,JAK2,PTGDR2,SOCS3,STAB1,ZAP70	28
Cell-To-Cell Signaling and Interaction	binding of blood cells	7.37E-05	0.528	CAMP,CCL5,CCR1,CCR3,CD2,CD4,CD44,CD47,CD6,CD83,CD86,CR1,CTLA4,CTSG,CXCL8,CXCR3,ENG,F5,FCGR1A,FUT7,ICOS,IL10,ITGA4,ITGAM,JAM3,JMJD6,LRPAP1,LTF,ORM1,RAP1GAP,SELL,SH2D1A,SIGLEC5,TLR2	34
Cardiovascular Disease, Neurological Disease	ischemic stroke	7.53E-05		BCL6,CA4,CKAP4,CST3,EIF2A,ETS2,F5,FPR1,HIST2H2AA3/HIST2H2AA4,KIAA0020,MMP9,PLA2G7,PYGL,S100A12,S100P,SLC16A6	16
Cellular Movement, Hematological System Development and Function, Immune Cell Trafficking	cell movement of myeloid cells	7.58E-05	-2.423	ADORA2A,ANXA1,AZU1,C1QBP,CAMP,CAST,CCDC88A,CCL23,CCL3L1,CCL5,CCR1,CCR2,CCR3,CCR6,CD28,CD4,CD40LG,CD47,CSF2RA,CTSG,CXCL8,CXCR3,FASLG,FCAR,FPR1,FPR2,GNAI3,HGF,IFNG,IL10,ITGA4,ITGAM,ITGAX,JAM3,MAPK14,MMP9,PLA2G7,PPARG,PTGDR2,PTPRO,S100A12,SELL,SEMA4A,SERPINA1,SIRPA,SPHK1,STAB1,TIMP2,TLR4,VASP,VEGFB,VIPR1	52
Cell-To-Cell Signaling and Interaction, Hematological System Development and Function, Tissue Development	binding of T lymphocytes	8.44E-05	-0.243	CCL5,CCR1,CCR3,CD2,CD6,CD86,CTLA4,CXCR3,FUT7,ICOS,ITGA4,JAM3,JMJD6	13
Lipid Metabolism, Small Molecule Biochemistry	synthesis of fatty acid	8.48E-05	-1.522	ACOT7,ACSL4,ACSS1,ANXA1,ASAH1,AZU1,CCL5,CCR3,CD4,CD40LG,CD74,CD83,CXCL8,FADS1,FASN,FCER1G,FPR1,GGT1,HPGD,IFNG,IL10,IL18RAP,IL1R2,IL1RN,JAK2,LTF,OLR1,PPARG,PTGER2,PTGES2,PTGS2,RASGRP4,S1PR3,SIGLEC7,SIGLEC9,SPHK1,SREBF1,SSPN,TLR2,TRIB3	40
Cell Death and Survival	cell death of myeloid cells	8.55E-05	1.289	ADORA3,ANXA1,BIRC3,CAMP,CCL5,CD40LG,CXCL8,FASLG,FCER1A,FCGR1A,HCAR2,IFNG,IL10,IL1RN,ITGAM,JAK2,LTF,MAPK14,MCL1,NAMPT,P2RX7,PMAIP1,PPARG,SIGLEC9,TLR2	25
Cell Death and Survival	cell death of lymphocytes	9.24E-05	0.479	ARRB1,BCL2,CAMP,CCL5,CD247,CD27,CD28,CD4,CD40LG,CD5,CD59,CD99,CST3,CTLA4,CTSD,DRAM1,EFNA1,ETS2,FASLG,FCAR,GIMAP5,HLA-DRB4,ICOS,IFNG,IL10,IL7R,ITPR3,LGALS2,MAP4K1,PARP1,PPP2R2B,PRKCQ,STOML2,TLR7,TNFRSF17,TNFSF13B	36
Connective Tissue Disorders, Dermatological Diseases and Conditions, Inflammatory Disease, Skeletal and Muscular Disorders	psoriatic arthritis	1.00E-04		BLK,CD27,CD72,CD79B,CD81,CD86,CDC25B,IL11RA,JAK2,LPIN1,LTA,MAP4K1,METTL9,NOD1,POLA1,POLB,POLD1,RUNX3,S100A12,SIGIRR,TCF7,TP53BP1,UBE2G2	23
Lipid Metabolism, Small Molecule Biochemistry	metabolism of eicosanoid	1.08E-04	-1.311	ACSL4,ANXA1,AZU1,CCL5,CCR3,CD4,CD40LG,CD74,CD83,CXCL8,CYP1B1,FADS1,FASN,FCER1G,FPR1,GGT1,HPGD,IFNG,IL10,IL18RAP,IL1R2,IL1RN,JAK2,LTF,OLR1,PPARG,PTGER2,PTGES2,PTGS2,RASGRP4,S1PR3,SIGLEC7,SIGLEC9,SPHK1,SSPN,TLR2	36
Cancer, Hematological Disease, Immunological Disease, Organismal Injury and Abnormalities	B-cell non-Hodgkin's disease	1.09E-04	-1.000	AFAP1L2,AMPH,ATIC,BCL2,BCL6,BIRC3,CARD11,CCDC132,CCND2,CCR7,CD19,CD27,CD58,CD69,CD79A,CD79B,CDC123,CDK6,CECR1,CORO2A,CXCR5,DDX10,ETS1,FKBP1A,HIP1,HIST1H2BK,ID3,IFNG,IL10,IRF8,KDM2B,LONP1,LTA,MCL1,MEF2A,MME,MTMR3,MUM1,MYC,MYOM2,NOP16,PAG1,PIM2,POLA1,POLB,POLD1,POU2F2,PRDM1,PRKDC,RFTN1,RTTN,SGK1,SHMT2,SIGLEC10,SLC9A5,TBC1D31,TCN1,TLR2,TLR7,TPST2,TSHZ2,YWHAZ,ZNF91	63
Cell-To-Cell Signaling and Interaction, Hematological System Development and Function, Tissue Development	interaction of T lymphocytes	1.21E-04	0.037	CCL5,CCR1,CCR3,CD2,CD6,CD86,CTLA4,CXCR3,FUT7,ICOS,ITGA4,JAM3,JMJD6,TLR2	14
Cellular Function and Maintenance	Lymphocyte homeostasis	1.25E-04	-2.023	CD2,CD28,CD3D,CD4,CD6,CTLA4,GATA2,ICOS,IFNG,IL10,IL27,IL2RB,IL7R,LCK,MAPK14,MLLT11,P2RX7,PTPRC,SH2D1A,STAT4,TLR7,TNFRSF4,ZAP70	23
Cell Death and Survival	apoptosis of mononuclear leukocytes	1.26E-04	1.374	ADORA3,ARRB1,BCL2,CCL5,CD247,CD27,CD28,CD4,CD40LG,CD5,CD59,CTLA4,ETS2,FASLG,FCER1A,GIMAP5,ICOS,IFNG,IL10,IL7R,ITPR3,KLF4,LGALS2,LGALS8,MAP4K1,PARP1,PPP2R2B,PRKCQ,PTPRC,STOML2,TLR7,TNFRSF17,TNFSF13B	33
Cellular Development, Hematological System Development and Function, Hematopoiesis	differentiation of myeloid cells	1.26E-04	0.660	BCL2,CAMP,CDC42,CDK6,CSF1R,CSF3R,CST3,CTNNBIP1,FES,GATA2,GNLY,HGF,HRAS,IFNG,IL10,JUN,KMT2A,LAIR1,LEF1,LTF,MMP9,MYB,MYC,PARP1,PPARG,PRDM1,PRKX,RASGRP4,RUNX1,TLR2,TLR4,TLR5,TLR6	33
DNA Replication, Recombination, and Repair	metabolism of DNA	1.41E-04	-1.360	ADM,APEX1,BCL2,BIK,BMX,C10orf2,CAMP,CD28,CDC7,CXCL8,CYCS,DFFA,DNASE1L1,DUT,FASLG,GTPBP4,GZMB,GZMH,GZMM,HMGA1,HRAS,IFNG,IL10,JUN,LIG1,LIG3,MCL1,MCM2,MYC,NME1,NOL8,NRG1,ORC5,PARP1,PCNA,PDGFC,POLA1,POLB,POLD1,POLD2,POLE,PRF1,PRL,PTGS2,PTK2,RAD17,RAN,REXO2,RPA1,RPAIN,S100A11,SET,SNCA,THOC1,TIAM1,TIMELESS,TSPYL2,WRN,XRN2	59
Cell-mediated Immune Response, Cellular Movement, Hematological System Development and Function, Immune Cell Trafficking	transmigration of T lymphocytes	1.45E-04	-2.157	ADAM10,CCL5,CD28,CD47,CD86,PTGDR2,STAB1,ZAP70	8
Cell-To-Cell Signaling and Interaction, Hematological System Development and Function	binding of leukocytes	1.52E-04	0.156	CAMP,CCL5,CCR1,CCR3,CD2,CD4,CD44,CD47,CD6,CD83,CD86,CTLA4,CTSG,CXCL8,CXCR3,ENG,FCGR1A,FUT7,ICOS,IL10,ITGA4,ITGAM,JAM3,JMJD6,LTF,ORM1,SELL,SH2D1A	28
Cell-To-Cell Signaling and Interaction, Tissue Development	cell-cell adhesion of colon cancer cell lines	1.54E-04	-0.324	ARHGAP21,ICOS,LGALS2,LGALS8,NME1,RAP1GAP,SRC	7
Dermatological Diseases and Conditions, Inflammatory Disease	Acne	1.55E-04		C3AR1,CCR1,CCR2,CD163,CD28,CD47,CR1,CXCL8,GZMB,IL10,IL1R2,IL36G,ITGA4,JUN,MME,MMP8,MMP9,NAIP,ODC1,PI3,PLSCR1,PTGS2,SELL,SERPINA1,SGK1,TLR2,TLR4	27
Cellular Development, Hematological System Development and Function, Hematopoiesis, Lymphoid Tissue Structure and Development	development of lymphocytes	1.55E-04	-2.118	CD2,CD28,CD3D,CD4,CD6,CTLA4,FLT3LG,GATA2,ICOS,IFNG,IL10,IL27,IL2RB,IL7R,LCK,MAPK14,MLLT11,P2RX7,SH2D1A,STAT4,TLR7,TNFRSF4,ZAP70	23
Cellular Development, Hematological System Development and Function, Hematopoiesis	differentiation of antigen presenting cells	1.57E-04	0.139	BCL2,CAMP,CD40LG,CDC42,CSF1R,FES,GATA2,GNLY,HGF,HRAS,IFNG,IL10,KMT2A,LAIR1,LTF,MMP9,MYB,P2RX7,PARP1,PPARG,PRDM1,TCF3,TLR2,TLR4,TLR5,TLR6	26
Cell-To-Cell Signaling and Interaction, Cell-mediated Immune Response, Cellular Movement, Hematological System Development and Function, Immune Cell Trafficking, Tissue Development	adhesion of T lymphocytes	1.66E-04	0.508	CD2,CD44,CD47,CD58,CD81,HGF,HRAS,ICAM2,ICOS,IFNG,ITGA4,JAK2,RALGDS,RASGRP1,SELL,TLR4,ZAP70	17
Inflammatory Response	antibody response	1.78E-04		BCL2,BST1,CCR6,CD28,CD83,ICOS,LTF,LY86,POU2AF1,POU2F2,ST6GAL1	11
Hematological Disease, Immunological Disease	immunoglobulin deficiency	1.78E-04		ADA,CD40LG,CD79A,CD79B,FCGR1A,FCGR1B,ICOS,IGLL1/IGLL5,LRRC8A,TNFRSF13B,UNG	11
Cellular Movement, Hematological System Development and Function, Immune Cell Trafficking, Inflammatory Response	cell movement of monocytes	2.08E-04	-1.465	ANXA1,AZU1,CAMP,CCL23,CCL3L1,CCL5,CCR1,CCR2,CD40LG,CD47,CTSG,CXCL8,FPR1,FPR2,HGF,IFNG,IL10,ITGA4,ITGAM,ITGAX,MAPK14,MMP9,PLA2G7,PPARG,PTGDR2,PTPRO,S100A12,TIMP2,VIPR1	29
Organismal Injury and Abnormalities	Cytosis	2.25E-04		ANK1,CSF1R,CSF3R,EPAS1,EPB42,FYN,HAMP,HRH2,IDH2,IL10,IL1RN,IL7R,JAK2,KCNMA1,LCK,mir-223,MMP9,PDE4B,PDE4D,PDGFC,PDGFRB,POLA1,POLB,POLD1,POLE,RASGRP4,RRM1,RUNX1,SLC4A1,SRC,TUBA1A	31
Cell Death and Survival	cell death of lymphoma cell lines	2.35E-04	0.139	BACH2,BCL2,BIK,BIRC3,BMX,CD40LG,CD55,CD59,CD79B,CD99,CNN2,DUT,FASLG,FCER1A,GGT1,HLA-DRB4,IDO1,IFNG,IL10,IRF8,JAK2,JUN,KMT2A,LAIR1,LONP1,LSP1,MCL1,MYC,NCL,PDE4B,PMAIP1,PPARG,PRDM1,PRKRA,PTPRC,RPLP0,RUNX1,ST6GAL1,TIAM1,UGCG,YWHAZ	41
Cell Death and Survival	cell viability	2.46E-04	-3.555	ACKR3,ACVR2A,ADK,AEN,AGTRAP,AKAP7,ALKBH3,ALKBH8,APEX1,AQP3,ARRB1,ASAH1,ATF6,B4GALT5,BAG3,BCL2,BCL2A1,BCL6,BEX2,BMI1,BMP6,BNIP2,CAMK2D,CCL5,CCR1,CCR2,CD40LG,CD44,CD74,CD81,CD82,CD8A,CDC7,CDK6,CHI3L1,CKAP5,COL17A1,CSF1R,CXCL8,CXCR3,DUSP13,DUSP14,DUSP5,DUSP6,EEF2K,EIF3A,EIF3E,EMILIN2,ENG,EPHB4,ETS2,FANCD2,FANCG,FASLG,FBXO9,FKBP5,FLT3LG,FZD2,GAS6,GATA2,GNLY,GSTP1,HGF,HHEX,HIF1A,HIP1,HK3,HMGA1,HNRNPU,…	182
Cell Death and Survival	apoptosis of lymphoma cell lines	2.60E-04	0.008	BACH2,BCL2,BIK,BIRC3,BMX,CD40LG,CD55,CD59,CD79B,CNN2,DUT,FASLG,FCER1A,GGT1,IDO1,IFNG,IRF8,JAK2,JUN,LAIR1,LSP1,MCL1,MYC,NCL,PDE4B,PMAIP1,PPARG,PRDM1,PRKRA,PTPRC,RPLP0,RUNX1,ST6GAL1,TIAM1,UGCG,YWHAZ	36
DNA Replication, Recombination, and Repair	degradation of DNA	2.63E-04	-1.623	ADM,APEX1,BCL2,BIK,BMX,CAMP,CD28,CYCS,DFFA,FASLG,GZMB,GZMH,GZMM,IFNG,JUN,LIG3,MCL1,MYC,NME1,NRG1,PARP1,PRF1,PRL,PTGS2,PTK2,REXO2,SNCA,THOC1,TIAM1,WRN,XRN2	31
Cell Death and Survival	apoptosis of neutrophils	2.70E-04	0.315	ANXA1,CAMP,CXCL8,HCAR2,IFNG,IL1RN,LTF,MAPK14,MCL1,NAMPT,P2RX7,SIGLEC9	12
Cellular Development, Hematological System Development and Function, Hematopoiesis, Lymphoid Tissue Structure and Development	development of leukocytes	2.74E-04	-2.349	ADM,CD2,CD28,CD3D,CD4,CD6,CSF2RA,CTLA4,FASLG,FLT3LG,GATA2,ICOS,IFNG,IL10,IL27,IL2RB,IL7R,LCK,MAPK14,MLLT11,P2RX7,SH2D1A,STAT4,TLR7,TNFRSF4,ZAP70	26
Drug Metabolism, Lipid Metabolism, Small Molecule Biochemistry	synthesis of prostaglandin E2	2.87E-04	-2.481	ACSL4,ANXA1,AZU1,CD40LG,CD83,CXCL8,FASN,FCER1G,HPGD,IFNG,IL10,IL18RAP,IL1R2,IL1RN,JAK2,PPARG,PTGES2,PTGS2,S1PR3,SIGLEC7,SIGLEC9,SPHK1,SSPN	23
Connective Tissue Disorders, Hematological Disease	thrombocytopenia	2.91E-04		AZU1,BCL11B,BCL2,BCL6,CD44,CD8A,CDC42,CDK6,CSF3R,CYCS,DNMT1,EOMES,FASLG,FCGR1A,FCGR1B,GSTP1,IL11RA,IRAK3,JMJD6,LAX1,MMP9,MR1,PPP3CC,PTGS2,RASGRP4,RUNX1,SLC11A1,STK3,VNN1	29
Hematological Disease	hemorrhagic disease	2.95E-04	-1.020	AZU1,BCL11B,BCL2,BCL6,CD44,CD8A,CDC42,CDK6,CSF3R,CYCS,DNMT1,EOMES,F8,FASLG,FCGR1A,FCGR1B,GSTP1,IFNG,IL10,IL11RA,IRAK3,JMJD6,LAX1,LTF,MMP9,MR1,P2RX1,PPP3CC,PTGS2,RASGRP4,RPL18,RPL3,RPL5,RPS6,RUNX1,SLC11A1,STK3,VNN1	38
Cellular Movement	invasion of tumor cell lines	3.03E-04	0.582	ABLIM1,ACSL4,ADAM9,ADM,ALKBH3,ANXA1,APEX1,ARHGAP24,B3GNT1,BCL2,BMP6,CCNA1,CCR1,CCR7,CD40LG,CD44,CD82,CDC25B,CDC42,CDC42BPB,CMTM8,CSE1L,CTNNBIP1,CTSD,CTTN,CXCL8,CYFIP1,CYP1B1,DICER1,DLC1,DRAM1,DVL2,EFNA1,EIF3A,EPHB4,EPHB6,ETS1,ETS2,FASLG,FBLN1,FH,FOXC2,FUT8,GALNT2,GIPC1,GNA12,HGF,HIF1A,HMGA1,IFNG,ILF3,ITGA4,JAM3,JUN,KISS1R,KLF4,LCN2,LDLRAP1,LEF1,LIMA1,LIMK2,LRIG1,LRP1,MAP2K6,MAP4K1,MAPK14,MATK,MER…	117
Cancer, Hematological Disease, Immunological Disease, Organismal Injury and Abnormalities	diffuse B-cell lymphoma	3.21E-04	-1.000	AFAP1L2,AMPH,BCL2,BCL6,CARD11,CCDC132,CCND2,CD27,CD79A,CD79B,CDC123,CDK6,CECR1,CORO2A,DDX10,ETS1,FKBP1A,HIP1,HIST1H2BK,ID3,IL10,IRF8,KDM2B,LONP1,MCL1,MEF2A,MME,MTMR3,MUM1,MYC,MYOM2,NOP16,PAG1,PIM2,POLA1,POLB,POLD1,POU2F2,PRDM1,RFTN1,RTTN,SHMT2,SIGLEC10,SLC9A5,TBC1D31,TCN1,TLR2,TPST2,TSHZ2,YWHAZ,ZNF91	51
Cell-To-Cell Signaling and Interaction, Hematological System Development and Function, Tissue Development	binding of memory T lymphocytes	3.21E-04	-1.000	CCL5,CCR1,CD86,CTLA4	4
Cancer, Hematological Disease, Immunological Disease, Organismal Injury and Abnormalities	refractory precursor T-cell lymphoblastic leukemia-lymphoma	3.21E-04		POLA1,POLB,POLD1,POLE	4
Cancer, Hematological Disease, Immunological Disease, Organismal Injury and Abnormalities	relapsed precursor T-cell lymphoblastic leukemia-lymphoma	3.21E-04		POLA1,POLB,POLD1,POLE	4
Cancer, Cell Death and Survival, Tumor Morphology	cell viability of chronic lymphocytic leukemia cells	3.28E-04	-0.281	CD44,CD74,CXCL8,SELL,TNFRSF13B,TNFRSF17,TNFSF13B	7
Immunological Disease	hemophagocytic lymphohistiocytosis	3.35E-04		IFNG,PRF1,SH2D1A,SIRPA,STX11,STXBP2	6
Hematological Disease	sideroblastic anemia	3.35E-04		ABCB7,ALAS2,DNMT1,JAK2,SLC25A38,YARS2	6
Cellular Development, Hematological System Development and Function, Hematopoiesis, Lymphoid Tissue Structure and Development	development of mononuclear leukocytes	3.44E-04	-2.308	ADM,CD2,CD28,CD3D,CD4,CD6,CTLA4,FLT3LG,GATA2,ICOS,IFNG,IL10,IL27,IL2RB,IL7R,LCK,MAPK14,MLLT11,P2RX7,SH2D1A,STAT4,TLR7,TNFRSF4,ZAP70	24
Cellular Growth and Proliferation, Organismal Development	growth of bacteria	3.55E-04	0.414	AZU1,CAMP,GNLY,GSN,IDO1,IFNG,IL27,LIG1,LTF	9
Dermatological Diseases and Conditions	psoriasis	3.57E-04		ADAM10,ADM,ALDH3A2,ANXA1,ANXA3,AQP3,ARG1,ARPC1B,C1QBP,C3AR1,CAMP,CARD14,CCND2,CCR2,CD2,CD4,CD47,CD63,CD7,CDC25B,CFD,CMAHP,CRIP1,CTLA4,CTNNBIP1,CTSL,CXCL8,CYCS,CYP1B1,DBN1,DDHD2,DDX39A,DSC2,EEF1A1,FADS1,FAR2,FASN,FKBP1A,FMO5,G0S2,GBA,GK,GM2A,GOT1,GOT2,GSN,GSTP1,GZMB,HGF,HIBADH,HIF1A,HSPA8,HSPE1,HSPH1,IDO1,IFITM1,IFNG,IGFBP7,IL10,IL36G,IL4R,JAK2,JUN,JUP,KRT1,KYNU,LAMA5,LCN2,LDLR,LILRB1,LRIG1,LTF,MA…	120
Cell Death and Survival	cell death of cerebral cortex cells	3.87E-04	-1.089	BCL2,EPHX2,ETS2,GBA,GZMB,HYOU1,LRPAP1,NAIP,SH3PXD2A,SNCA,TGFA,UNG	12
Amino Acid Metabolism, Small Molecule Biochemistry	metabolism of L-amino acid	3.87E-04		ALDH18A1,CBS/LOC102724560,CTH,GCLM,GLDC,GOT1,GOT2,HDC,IDO1,MSRA,MTRR,SHMT1	12
Cancer	papillary carcinoma	3.92E-04		ACP5,ARL4C,CCDC6,CD44,CMTM4,CMTM8,CST7,CXXC5,ENG,EPHB6,ETS1,FAM171A1,FCGBP,FH,FKBP1A,HGF,HIST2H2AA3/HIST2H2AA4,HRAS,LCN2,LPAR5,LRIG1,LSM7,MMP9,PDCD2L,PDGFRB,PPARG,PTGS2,PTPN4,PTPRC,RAP1GAP,RECK,RGCC,RNF144B,RUNX2,S100A11,SERPINA1,SORT1,SPHK1,TCN1,TIMP2,TMEM176B,TRIM24,TRO,TSPAN4,URI1	45
Cell Morphology	polarization of cells	3.93E-04	1.434	BMP6,CAST,CCL5,CD47,CDC42,CSE1L,CXCL8,DPYSL2,GNA12,GNAI3,ICOS,IL10,ITGA4,KCNE1,SAMSN1,SIRPA,SPN,TLR2	18
Cellular Movement, Hematological System Development and Function, Immune Cell Trafficking	transmigration of myeloid cells	4.02E-04	-1.483	ADORA2A,CD40LG,CD47,CXCL8,FPR1,ITGA4,ITGAM,JAM3,PPARG,SIRPA,TIMP2	11
Inflammatory Response	inflammation of organ	4.05E-04	0.000	ACVR1,ADA,ADK,ADORA2A,AHNAK,ANXA1,BCL11B,BCL2,C3AR1,CA1,CA4,CA5B,CAMP,CAPG,CAPN3,CCL23,CCL5,CCR2,CCR3,CCR7,CD2,CD40LG,CD44,CD74,CD86,CPVL,CSF2RA,CST3,CTLA4,CTSL,CXCL8,CXCR3,DPYSL2,EEF1A1,EIF3E,FCER1A,FCER1G,FCER2,FCGBP,FCGR1A,FCGR1B,FKBP1A,FLOT1,FUT7,FYN,GADD45A,GOLGA1,GSN,GSR,GSTP1,GZMB,HGF,HIF1A,HLA-DQA1,HLA-DRA,HLA-DRB1,HN1,HNMT,HPGD,HRH2,IDI1,IFNG,IL10,IL10RB,IL1R1,IL1RN,IL25,IL2RB,IL4R,IMPDH…	124
Cell Death and Survival	cell survival	4.38E-04	-3.703	ACKR3,ACVR2A,ADK,AEN,AGTRAP,AKAP7,ALKBH3,ALKBH8,APEX1,AQP3,ARRB1,ASAH1,ATF6,B4GALT5,BAG3,BCL2,BCL2A1,BCL6,BEX2,BMI1,BMP6,BNIP2,CAMK2D,CAMP,CCL5,CCR1,CCR2,CD40LG,CD44,CD74,CD81,CD82,CD8A,CDC7,CDK6,CHI3L1,CKAP5,COL17A1,CSF1R,CSF3R,CXCL8,CXCR3,DUSP13,DUSP14,DUSP5,DUSP6,EEF2K,EIF3A,EIF3E,EMILIN2,ENG,EPHB4,ETS2,FANCD2,FANCG,FASLG,FBXO9,FKBP5,FLT3LG,FZD2,GAS6,GATA2,GNLY,GSTP1,GZMB,HGF,HHEX,HIF1A,HIP1,H…	189
Cell Death and Survival	cell death of T lymphocytes	4.80E-04	-0.191	ARRB1,BCL2,CCL5,CD247,CD28,CD4,CD59,CD99,CST3,CTLA4,CTSD,DRAM1,EFNA1,ETS2,FASLG,GIMAP5,ICOS,IL7R,LGALS2,MAP4K1,PARP1,PPP2R2B,PRKCQ,STOML2,TLR7	25
Cell-To-Cell Signaling and Interaction, Tissue Development	adhesion of lung cells	4.84E-04	-1.420	C1QBP,IFNG,ITGA4,LGALS2,LGALS8,MYO9A,PTPRJ,SERPINA1	8
Cell Death and Survival	cell death of peripheral blood leukocytes	4.84E-04	0.378	CAMP,CD40LG,FASLG,IL10,KLF4,LGALS8,PTPRC,ZAP70	8
Cell Death and Survival, Hematological System Development and Function	cell viability of B lymphocytes	4.84E-04	1.499	BCL2,BCL6,CD40LG,IL10,MYC,SH3KBP1,TNFRSF17,TNFSF13B	8
Cell Death and Survival	cell death of central nervous system cells	5.05E-04	-1.453	BCL2,CXCL8,EPHX2,ETS2,GBA,GZMB,HYOU1,IFNG,LRPAP1,NAIP,PITX2,SH3PXD2A,SNCA,TGFA,UNG	15
Cell-mediated Immune Response, Cellular Function and Maintenance, Hematological System Development and Function	T cell homeostasis	5.22E-04	-2.023	CD2,CD28,CD3D,CD4,CD6,CTLA4,IFNG,IL10,IL27,IL2RB,IL7R,LCK,MAPK14,MLLT11,P2RX7,PTPRC,SH2D1A,STAT4,TLR7,TNFRSF4,ZAP70	21
Cellular Movement	migration of breast cancer cell lines	5.39E-04	0.588	ACSL4,ADAM9,ANKS1A,ANXA1,ARRB1,ARRB2,BMP6,CCL5,CCR2,CD81,CDC42,CHN2,CSE1L,CTSL,CTTN,CXCL8,DNAJA3,ETS1,FOXC1,GIPC1,GRINA,GRK6,GZMB,HGF,HIF1A,HRAS,ILF3,JUN,MAPK14,MATK,MMP9,MYC,NME1,NRG1,OSM,PLCG1,PRKCQ,PRL,PTK2,RAP1A,RAP1GAP,RNF144A,RUVBL1,SDCBP,SMAD3,SRC,SSH1,TGFA,TIAM1,TIMP2,VASP	51
Metabolic Disease	mitochondrial disorder	5.70E-04		AARS2,AGK,BCS1L,BOLA3,C10orf2,C12orf65,COX10,COX20,ELAC2,FARS2,GFM1,LRPPRC,LYRM4,MRPL3,NDUFAF1,NDUFAF2,NDUFAF3,OPA3,PCK2,PPARG,PUS1,SDHAF1,SFXN4,WFS1,YARS2	25
Cellular Movement, Hematological System Development and Function, Immune Cell Trafficking, Inflammatory Response	chemotaxis of phagocytes	6.07E-04	-2.279	ADORA2A,ADORA3,ANXA1,AZU1,C1QBP,CAMP,CCDC88A,CCL23,CCL3L1,CCL5,CCR1,CCR2,CCR3,CCR6,CCR7,CD28,CD4,CSF2RA,CTSG,CXCL8,FASLG,FPR1,FPR2,GNAI3,IFNG,IL10,JAM3,PLA2G7,PTGDR,PTGDR2,PTPRO,S100A12,SERPINA1,SPHK1,TLR4,VEGFB,VIPR1	37
Cell-To-Cell Signaling and Interaction, Hematological System Development and Function, Immune Cell Trafficking, Tissue Development	adhesion of antigen presenting cells	6.28E-04	0.468	CD2,CD44,CD58,ICOS,ITGAM,MAEA,STAB1	7
Infectious Disease	flu	6.35E-04		ANXA1,C15orf52,CYSTM1,CYYR1,GLTSCR2,GPR162,IFNG,LRRFIP2,MMP9,MS4A4A,NRG1,PCOLCE2,PRL,PTPRC,RNF144A,RPL23A,RPS13,RPS23,SAMSN1,SPHK1,STRADB	21
Cellular Movement	homing	6.88E-04	-2.093	ACKR3,ADAM10,ADORA2A,ADORA3,ANXA1,ARRB2,AZU1,C1QBP,CAMP,CCDC88A,CCL23,CCL3L1,CCL5,CCR1,CCR2,CCR3,CCR6,CCR7,CD28,CD4,CDC42,CEACAM1,COL4A3BP,CSF2RA,CTSG,CX3CR1,CXCL8,CXCR3,ENG,EPHB1,FASLG,FPR1,FPR2,FYN,GNA12,GNAI3,HGF,HMGB2,HRAS,IFNG,IL10,JAK2,JAM3,JUN,LCK,LEF1,MAPK14,MMP9,NEDD4,PDGFRB,PIK3CB,PLA2G7,PPARG,PTGDR,PTGDR2,PTGS2,PTPRO,RHOU,S100A12,SERPINA1,SMAD3,SOCS3,SPHK1,SPN,SPTLC1,SRC,TLR2,TLR4,USP1…	71
Cellular Movement	chemotaxis	6.98E-04	-2.116	ACKR3,ADAM10,ADORA2A,ADORA3,ANXA1,ARRB2,AZU1,C1QBP,CAMP,CCDC88A,CCL23,CCL3L1,CCL5,CCR1,CCR2,CCR3,CCR6,CCR7,CD28,CD4,CDC42,CEACAM1,COL4A3BP,CSF2RA,CTSG,CX3CR1,CXCL8,CXCR3,ENG,EPHB1,FASLG,FPR1,FPR2,FYN,GNA12,GNAI3,HGF,HMGB2,HRAS,IFNG,IL10,JAM3,JUN,LCK,LEF1,MAPK14,MMP9,NEDD4,PDGFRB,PIK3CB,PLA2G7,PPARG,PTGDR,PTGDR2,PTGS2,PTPRO,RHOU,S100A12,SERPINA1,SMAD3,SOCS3,SPHK1,SPN,SPTLC1,SRC,TLR2,TLR4,USP14,VEG…	70
Cellular Movement, Hematological System Development and Function, Immune Cell Trafficking	homing of leukocytes	7.01E-04	-2.633	ACKR3,ADAM10,ADORA2A,ADORA3,ANXA1,AZU1,C1QBP,CAMP,CCDC88A,CCL23,CCL3L1,CCL5,CCR1,CCR2,CCR3,CCR6,CCR7,CD28,CD4,CSF2RA,CTSG,CXCL8,CXCR3,FASLG,FPR1,FPR2,FYN,GNA12,GNAI3,IFNG,IL10,JAK2,JAM3,MMP9,PLA2G7,PPARG,PTGDR,PTGDR2,PTPRO,S100A12,SERPINA1,SOCS3,SPHK1,TLR2,TLR4,VEGFB,VIPR1	47
Cell Death and Survival	apoptosis of PBMCs	7.13E-04	1.412	CD40LG,IL10,KLF4,LGALS8,PTPRC	5
Dermatological Diseases and Conditions, Endocrine System Disorders, Hereditary Disorder, Immunological Disease	autoimmune polyendocrine syndrome type 1	7.13E-04		CCR7,CD5,IL7R,PRF1,SELL	5
Cell-mediated Immune Response, Cellular Movement, Hematological System Development and Function, Immune Cell Trafficking	migration of memory T lymphocytes	7.13E-04	-0.447	CD28,HGF,ICOS,PTGDR2,ZAP70	5
Cellular Development, Cellular Growth and Proliferation, Hematological System Development and Function	proliferation of CD4+ T-lymphocytes	7.13E-04	-2.219	BTN3A1,CD28,HSPA1A/HSPA1B,SOCS3,TIGIT	5
Cell-To-Cell Signaling and Interaction, Hematological System Development and Function	response of PBMCs	7.13E-04	1.131	IL10RA,IL1RAP,IRAK4,TLR2,TLR4	5
Cell Death and Survival, Connective Tissue Disorders, Hematological Disease	hemolysis	7.69E-04		ADK,ALDOA,ANK1,ANXA1,C1GALT1C1,CAMP,CD177,CD59,CPOX,CR1,CX3CR1,EPB42,FCGR1A,FCGR1B,GSR,GSS,IMPDH2,PIEZO1,PPP3CC,SLC4A1,STOM	21
Cancer, Cell Death and Survival, Tumor Morphology	cell viability of cancer cells	7.71E-04	0.074	B4GALT5,BCL2,BMP6,CD44,CD74,CXCL8,FLT3LG,IL10,MCL1,SELL,TAF1B,TNFRSF13B,TNFRSF17,TNFSF13B	14
Cell Signaling, Cellular Function and Maintenance, Molecular Transport, Vitamin and Mineral Metabolism	flux of Ca2+	7.71E-04	-0.077	ANXA1,BCL2,CAMP,CCL23,CCL3L1,CCL5,CCR1,CCR2,CD19,CD2,CD28,CD3E,CD7,CD8A,CXCL8,CXCR5,ETS2,FCGR1A,FPR2,GPR183,ITK,JUN,LAT,LAX1,LILRB1,NME2,OSCAR,P2RX7,PKD1,PTPRC,SH3KBP1,SLA2,TLR2,TRPM2	34
Cellular Function and Maintenance, Molecular Transport	flux of ion	7.76E-04	-0.239	ANXA1,BCL2,CAMP,CCL23,CCL3L1,CCL5,CCR1,CCR2,CD19,CD2,CD28,CD3E,CD7,CD8A,CXCL8,CXCR5,ETS2,FCGR1A,FPR2,FYN,GPR183,ITK,JUN,LAT,LAX1,LILRB1,NME2,OSCAR,P2RX7,PKD1,PTPRC,SH3KBP1,SLA2,SLC4A1,SLC9A5,TLR2,TRPM2	37
Cell-mediated Immune Response, Cellular Development, Cellular Function and Maintenance, Hematological System Development and Function, Hematopoiesis, Lymphoid Tissue Structure and Development	T cell development	7.79E-04	-2.118	CD2,CD28,CD3D,CD4,CD6,CTLA4,IFNG,IL10,IL27,IL2RB,IL7R,LCK,MAPK14,MLLT11,P2RX7,SH2D1A,STAT4,TLR7,TNFRSF4,ZAP70	20
Post-Translational Modification	phosphorylation of protein	7.80E-04	-1.785	ACVR1,ACVR1B,ACVR2A,AFAP1L2,BMX,CAMK1,CAMK2D,CARD14,CCDC88C,CCL5,CCND2,CCR3,CD19,CD2,CD244,CD28,CD33,CD4,CD47,CD55,CD81,CD8A,CD8B,CDC25B,CDK6,CDKN2C,CDKN2D,COL4A3BP,CSNK1D,CTLA4,DNAJC10,DYRK2,EEF2K,ENG,EPHB1,EPHB4,EPHB6,FCER1G,FCGR1A,FES,FYN,GALNT2,GAS6,HIP1,IBTK,IRAK3,ITGAM,JAK2,LCK,LIMK2,MAP2K6,MAP4K1,MAP4K5,MATK,MCM7,MERTK,MKNK1,PAG1,PASK,PDGFRB,PID1,PIM2,PIM3,PRKCQ,PRKX,PRL,PTK2,PTPN1,PTPN22,…	84
Infectious Disease	replication of HIV	7.94E-04	1.556	AGFG1,CAPN3,CCL3L1,CCL5,CD28,CD4,CXCL8,EPAS1,EXOSC5,LCK,MYC,NCR3,P2RX1,P2RX7,PKD1,PLIN3,PTPRC,PVALB,S100A12,SOCS3,STXBP2,TLR2,TLR4,TLR8,WRN	25
Dermatological Diseases and Conditions	active stage psoriasis	8.07E-04		ADM,ANXA3,CXCL8,DSC2,G0S2,NAMPT,PTGS2,S100P	8
Cancer, Cell Death and Survival, Tumor Morphology	cell viability of leukemia cells	8.07E-04	-0.542	CD44,CD74,CXCL8,FLT3LG,SELL,TNFRSF13B,TNFRSF17,TNFSF13B	8
Cell-To-Cell Signaling and Interaction, Tissue Development	adhesion of tumor cell lines	8.77E-04	-0.391	ACP1,ADAM10,ADAM9,ANXA1,ARHGAP21,BMI1,C1QBP,CD28,CD44,CD47,CD55,CD59,CD81,CD82,CD99,CDC42,CXCL8,DYSF,ETS1,FES,FUT7,GRK6,HGF,HRAS,ICOS,ITGA4,ITGAM,ITGAX,JAM3,LAT,LGALS2,LGALS8,LTF,NME1,NOV,NRG1,PITX2,PLCG1,PPARG,PTK2,PVRL2,RALGDS,RAP1GAP,RHOU,RPSA,S100P,SKAP1,SLC4A1,SMAD3,SRC,ST6GAL1,TIAM1,TLR2,VCAN,ZAP70	55
Cellular Development, Hematopoiesis	maturation of dendritic cells	8.94E-04	-0.771	AES,CD40LG,CD44,CD47,CD83,HSPA1A/HSPA1B,HSPD1,IFNG,IL10,IL36G,MAP2K6,TLR2,TLR4	13
Hematological System Development and Function, Tissue Morphology	quantity of leukocytes	8.99E-04	-0.420	BCL2,CD19,CD28,CD83,CTLA4,CXCL8,FCGR1A,FLT3LG,FPR1,GATA2,ICOS,IFNG,IL10,IL18BP,LCK,MMP9,PPARG,PRL,TNFRSF13B,TNFRSF17,TNFSF13B,ZAP70	22
Cellular Function and Maintenance, Molecular Transport	flux of inorganic cation	9.16E-04	0.150	ANXA1,BCL2,CAMP,CCL23,CCL3L1,CCL5,CCR1,CCR2,CD19,CD2,CD28,CD3E,CD7,CD8A,CXCL8,CXCR5,ETS2,FCGR1A,FPR2,GPR183,ITK,JUN,LAT,LAX1,LILRB1,NME2,OSCAR,P2RX7,PKD1,PTPRC,SH3KBP1,SLA2,SLC9A5,TLR2,TRPM2	35
Cellular Function and Maintenance	cellular homeostasis	9.32E-04	-0.895	ADAM10,ADM,ALDOA,ANXA1,AQP3,AZU1,BAG3,BCL2,C3AR1,CAMP,CAPN3,CCL23,CCL3L1,CCL5,CCR1,CCR2,CCR3,CCR6,CCR7,CD19,CD2,CD27,CD28,CD3D,CD3E,CD4,CD47,CD52,CD55,CD6,CD7,CD8A,CDKN2D,CHMP5,CISD2,CTLA4,CTSL,CXCL8,CXCR5,CYB5A,DICER1,DRAM1,EBAG9,EEF2K,ETS2,FCGR1A,FGGY,FPR2,FYN,GATA2,GNAI3,GNLY,GPR18,GPR183,GSN,GZMA,GZMB,GZMK,GZMM,HGF,HIF1A,HSPD1,ICOS,IFNG,IL10,IL27,IL2RB,IL7R,ITK,JUN,KCNMA1,KIF5B,LAT,LAX1,LCK,L…	128
Cell Death and Survival	killing of cells	9.33E-04	0.167	AZU1,BCL2,CAMP,CD247,CD28,CD47,FANCG,FASLG,FASN,FCER2,GSTP1,IFNG,LTA,LTF,LYAR,MCL1,MGMT,MYC,NCR3,NUP43,POR,PRF1,SIRPA,SLC25A28,TIGIT	25
Cellular Development	maturation of blood cells	9.52E-04	-1.504	AES,CCND2,CD40LG,CD44,CD47,CD83,FLT3LG,HRAS,HSPA1A/HSPA1B,HSPD1,ICOS,IFNG,IL10,IL36G,MAP2K6,RPS6,TLR2,TLR4	18
Cell Death and Survival, Connective Tissue Disorders, Hematological Disease	hemolytic anemia	9.54E-04		ADK,ALDOA,ANK1,ANXA1,C1GALT1C1,CD177,CD59,CPOX,CX3CR1,EPB42,FCGR1A,FCGR1B,GSR,GSS,IMPDH2,PIEZO1,PPP3CC,SLC4A1,STOM	19
Infectious Disease	replication of RNA virus	1.00E-03	-1.212	ABLIM3,ACVR2A,AGFG1,AGTRAP,AMPH,ARHGAP21,BCL2,BNIP2,CAPN3,CCL3L1,CCL5,CD28,CD4,CD58,CD81,CDC42,CDC42BPB,CEL,CLUH,CSE1L,CST3,CTSW,CXCL8,CXCR6,DICER1,EEF1A1,EIF3A,EPAS1,EPHB6,EXOSC5,FANCG,FASLG,FCGR1A,GRK6,HPGD,HRAS,HSPD1,IFITM1,IFNG,ILF3,JAK2,JUN,LCK,LONP1,MAP3K7CL,MYC,NCL,NCR3,NEK8,NTHL1,NUP205,OPTN,P2RX1,P2RX7,PKD1,PLIN3,POLR2H,PTPMT1,PTPN1,PTPRC,PVALB,RARRES3,RETN,RPL13A,RPL35,RPS14,RPS5,RPS6,R…	93
Cell-To-Cell Signaling and Interaction	communication of cells	1.03E-03	-1.961	ACVR1,ACVR1B,ADM,ADORA2A,ADORA3,AKAP11,AKAP7,ANXA1,APOL3,ATF6,BIRC3,BLK,BMX,CACNA1I,CAMP,CAPN3,CBLB,CCDC50,CCL23,CCR1,CCR6,CCR7,CD160,CD19,CD2,CD244,CD28,CD33,CD3E,CD3G,CD4,CD44,CD59,CD69,CD74,CD79B,CD83,CDC42BPB,CDC42EP3,CELSR3,CHN2,CLEC2D,CLEC5A,CLIC3,CORO2A,CSF1R,CSNK1D,CXCL8,CXCR3,CXXC5,DAG1,DLG4,DOK2,DPYSL2,EFNA1,EMR1,EMR3,ENG,EXT1,FASLG,FCGR1A,FFAR2,FFAR3,FGF13,FLT3LG,FPR1,FYN,GAS6,GNA12,GN…	195
Cellular Movement, Hematological System Development and Function, Immune Cell Trafficking, Inflammatory Response	chemotaxis of leukocytes	1.04E-03	-2.770	ACKR3,ADAM10,ADORA2A,ADORA3,ANXA1,AZU1,C1QBP,CAMP,CCDC88A,CCL23,CCL3L1,CCL5,CCR1,CCR2,CCR3,CCR6,CCR7,CD28,CD4,CSF2RA,CTSG,CXCL8,CXCR3,FASLG,FPR1,FPR2,FYN,GNA12,GNAI3,IFNG,IL10,JAM3,MMP9,PLA2G7,PPARG,PTGDR,PTGDR2,PTPRO,S100A12,SERPINA1,SOCS3,SPHK1,TLR2,TLR4,VEGFB,VIPR1	46
Cancer, Hematological Disease, Immunological Disease, Organismal Injury and Abnormalities	mature B-cell lymphoma	1.07E-03	-1.000	AFAP1L2,AMPH,BCL2,BCL6,BIRC3,CARD11,CCDC132,CCND2,CD79A,CD79B,CDC123,CECR1,CORO2A,DDX10,ETS1,FKBP1A,HIP1,HIST1H2BK,IFNG,IL10,IRF8,KDM2B,LTA,MME,MTMR3,MUM1,MYC,MYOM2,PIM2,POU2F2,PRDM1,SHMT2,SIGLEC10,SLC9A5,TBC1D31,TCN1,TLR7,TSHZ2,YWHAZ,ZNF91	40
Cancer, Hematological Disease, Immunological Disease, Organismal Injury and Abnormalities	large-cell diffuse lymphoma	1.07E-03	-1.000	AFAP1L2,AMPH,BCL2,BCL6,CARD11,CCDC132,CCND2,CD79A,CD79B,CDC123,CECR1,CORO2A,DDX10,ETS1,FKBP1A,HIP1,HIST1H2BK,IRF8,KDM2B,LONP1,MME,MTMR3,MUM1,MYC,MYOM2,PIM2,POU2F2,PRDM1,SHMT2,SIGLEC10,SLC9A5,TBC1D31,TCN1,TSHZ2,YWHAZ,ZNF91	36
Cell-To-Cell Signaling and Interaction	response of mononuclear leukocytes	1.08E-03	-0.354	CTLA4,HLA-DRB1,HLA-DRB4,IFNG,IL10,IL10RA,IL12RB1,IL1RAP,IRAK4,MAPK14,NCR3,SH2D1A,SLA2,TLR2,TLR4	15
Cancer, Hematological Disease	hematological neoplasia	1.15E-03	-0.816	ACAD11,ADA,ADAM10,ADAM9,ADK,ADORA2A,ADORA3,AFAP1L2,AIG1,ALDH1A1,AMPH,ANXA1,ATIC,BCAT1,BCL11B,BCL2,BCL6,BCOR,BIRC3,C9orf91,CARD11,CARD9,CCDC132,CCL5,CCND2,CCNDBP1,CCPG1,CCR7,CD160,CD19,CD2,CD244,CD247,CD27,CD28,CD33,CD4,CD40LG,CD44,CD52,CD58,CD69,CD74,CD79A,CD79B,CD86,CDC123,CDK6,CECR1,CECR6,COL17A1,CORO2A,CSE1L,CSF1R,CSF2RA,CSF3R,CSGALNACT2,CSNK1E,CTSL,CXCL8,CXCR3,CXCR5,DDX10,DDX51,DLC1,DNMT1,DUS…	227
Cancer, Hematological Disease, Immunological Disease, Organismal Injury and Abnormalities	refractory acute lymphocytic leukemia	1.18E-03		ADORA2A,ADORA3,CSF1R,FYN,LCK,PDGFRB,POLA1,POLB,POLD1,POLE,RRM1,SRC,TUBA1A	13
Cell-mediated Immune Response, Cellular Movement, Hematological System Development and Function, Immune Cell Trafficking	cell movement of T lymphocytes	1.21E-03	-2.332	ACKR3,ADAM10,ADORA2A,CAMP,CCL23,CCL5,CCR1,CCR7,CD28,CD47,CD86,CTSG,CXCL8,CXCR3,FYN,HGF,ICOS,IL18BP,JAK2,PTGDR2,SOCS3,STAB1,ZAP70	23
Cell-To-Cell Signaling and Interaction, Hematological System Development and Function, Immune Cell Trafficking, Tissue Development	adhesion of mononuclear leukocytes	1.27E-03	0.833	CD2,CD40LG,CD44,CD47,CD58,CD81,HGF,HRAS,ICAM2,ICOS,IFNG,ITGA4,ITGAM,ITGAX,JAK2,PPARG,PRDX2,RALGDS,RASGRP1,SELL,TLR4,ZAP70	22
Lipid Metabolism, Small Molecule Biochemistry	synthesis of prostaglandin	1.27E-03	-2.299	ACSL4,ANXA1,AZU1,CD40LG,CD74,CD83,CXCL8,FASN,FCER1G,HPGD,IFNG,IL10,IL18RAP,IL1R2,IL1RN,JAK2,PPARG,PTGES2,PTGS2,RASGRP4,S1PR3,SIGLEC7,SIGLEC9,SPHK1,SSPN	25
Developmental Disorder, Hereditary Disorder, Immunological Disease	severe combined immunodeficiency	1.29E-03		ADA,CD247,CD3D,FCGR1A,FCGR1B,GATA2,IL1R1,IL7R,POLA1,PRIM1,PTPRC,RFX5,RRM1,ZAP70	14
Dermatological Diseases and Conditions	chronic psoriasis	1.32E-03		ALDH3A2,ARG1,C1QBP,CD2,CD47,CDC25B,CRIP1,CTSL,DDX39A,GOT1,GOT2,GSTP1,HIF1A,HSPA8,HSPE1,HSPH1,IFITM1,IL4R,KYNU,LCN2,LDLR,METAP2,PGAM1,PGD,PHB,PI3,PLSCR1,POR,S100A11,S100A12,SRM,TAGLN,TCN1,TGM3,UPP1	35
Cellular Movement	cell movement of tumor cell lines	1.33E-03	-0.496	ACKR3,ACSL4,ADAM10,ADAM9,AGK,AKAP11,ANKS1A,ANXA1,ARHGAP21,ARPC1B,ARRB1,ARRB2,B3GNT1,BMI1,BMP6,C1QBP,CAMP,CCDC88A,CCL23,CCL5,CCR2,CCR7,CD28,CD44,CD47,CD81,CD82,CD99,CDC25B,CDC42,CHN2,CMTM8,COL4A3BP,CRY1,CSE1L,CSF1R,CTNNBIP1,CTSL,CTTN,CXCL8,DGCR6L,DLC1,DNAJA3,DPYSL2,DRAM1,DVL2,EFNA1,EIF3A,ENG,ETS1,FASLG,FERMT2,FGD4,FH,FOXC1,FPR2,FUT7,FYN,GALNT2,GIPC1,GNAI3,GRINA,GRK6,GZMB,HES6,HGF,HIF1A,HPGD,HRAS,I…	150
Cell Death and Survival	apoptosis of granulocytes	1.37E-03	0.776	ANXA1,CAMP,CXCL8,FCGR1A,HCAR2,IFNG,IL1RN,ITGAM,JAK2,LTF,MAPK14,MCL1,NAMPT,P2RX7,SIGLEC9	15
Neurological Disease, Skeletal and Muscular Disorders	neuromuscular disease	1.40E-03		ADAM10,ADORA2A,ADORA3,AIG1,ANXA1,ARRB1,B3GNT1,B3GNT2,B4GALT5,BCL11B,BCL2,BCL6,BTN3A1,CAB39,CACNA2D3,CAPN3,CCL5,CD160,CD44,CD47,CD52,CD74,CHI3L1,COLQ,COX10,CSE1L,CST3,CTLA4,CYCS,DAAM2,DBP,DHCR7,DNAJC13,DUSP5,EEF1A1,ENO2,EPHX2,FAM173A,FAM3C,FCGR1A,FCGR1B,FGF13,FKBP1A,FLOT1,GBA,GNG7,GSTP1,GYPC,HADH,HLA-DMA,HLA-DMB,HLA-DQA1,HLA-DQB1,HLA-DRA,HLA-DRB1,HLA-DRB3,HMGB2,HNRNPDL,HNRNPU,HP,HRAS,HSPA1A/HSPA1B…	160
Cell-mediated Immune Response, Cellular Development, Cellular Function and Maintenance, Hematological System Development and Function, Hematopoiesis, Lymphoid Tissue Structure and Development	differentiation of T lymphocytes	1.41E-03	-1.701	CD28,CD3D,CD4,CTLA4,IFNG,IL10,IL27,IL2RB,LCK,MAPK14,MLLT11,P2RX7,STAT4,TLR7,TNFRSF4,ZAP70	16
Cell-To-Cell Signaling and Interaction	interaction of cells	1.41E-03	-0.086	CCL5,CCR1,CCR3,CD2,CD40LG,CD6,CD86,CTLA4,CXCR3,DAG1,FUT7,ICOS,ITGA4,JAM3,JMJD6,TLR2	16
Developmental Disorder, Hematological Disease, Hereditary Disorder	hereditary sideroblastic anemia	1.43E-03		ABCB7,ALAS2,SLC25A38,YARS2	4
Developmental Disorder, Hereditary Disorder, Ophthalmic Disease	irido-corneo-trabecular dysgenesis	1.43E-03		B3GALTL,CYP1B1,FOXC1,PITX2	4
Cell Morphology, Cellular Assembly and Organization	polarization of membrane rafts	1.43E-03		CD2,CD28,CD86,MAL	4
Antimicrobial Response, Inflammatory Response	antimicrobial response	1.44E-03	-1.677	ABCE1,ANXA3,AZU1,BIRC3,CAMP,CCL5,CD40LG,CD55,CLEC5A,CREBZF,DEFA4,HIST1H2BK,HYAL2,IFNG,IFNLR1,IL12RB1,LAMTOR5,LILRB1,LTF,NLRC4,NOD1,OSM,PGLYRP2,PRKRA,S100A12,SPN,STAB1,TLR4,TLR8,TRIM22,URI1	31
Cell-To-Cell Signaling and Interaction, Respiratory System Development and Function, Tissue Development	adhesion of lung cell lines	1.45E-03	-0.915	IFNG,LGALS2,LGALS8,MYO9A,PTPRJ,SERPINA1	6
Cell-To-Cell Signaling and Interaction, Hematological System Development and Function, Hematopoiesis	binding of red blood cells	1.45E-03	-0.161	CD2,CR1,CXCL8,ITGAM,LTF,SIGLEC5	6
Cell-To-Cell Signaling and Interaction, Hematological System Development and Function, Immune Cell Trafficking, Inflammatory Response	activation of phagocytes	1.48E-03	-1.238	ADAM10,ADAM9,AZU1,CAMP,CCL5,CD163,CD40LG,CXCL8,F5,FASLG,FCAR,FKBP1A,HRH2,HSPD1,HYAL2,IFNG,IL10,ITGAM,LTA,LTB4R,PVRL2,S100A12,TLR2,TLR4,TLR7	25
Cellular Movement, Hematological System Development and Function, Immune Cell Trafficking	cell movement of PBMCs	1.57E-03	-1.330	CCL5,CCR1,CCR7,CTSG,CXCL8,FPR1,FPR2,IL10,ITGAM,PPARG,TLR2	11
Free Radical Scavenging	production of reactive oxygen species	1.64E-03	-1.862	BCL2,CAMP,CCL5,CD28,CD52,CDC42,CTTN,CXCL8,ETS1,FPR1,FPR2,GGT1,GSN,GZMA,GZMB,GZMK,GZMM,HRAS,HVCN1,IFNG,IL10,ITGAM,ITGAX,KL,LAT,LDHA,LTF,NDUFAF1,PLCG1,PRDX2,PRF1,PRKCQ,PRSS23,PTGS2,RALGDS,SRC,TGFA,TLR2,YWHAZ,ZAP70	40
Infectious Disease	replication of virus	1.66E-03	-0.818	ABLIM3,ACVR2A,AGFG1,AGTRAP,AMPH,ARHGAP21,BCL2,BIRC3,BNIP2,CAPN3,CCL3L1,CCL5,CD28,CD4,CD58,CD81,CDC42,CDC42BPB,CEL,CLUH,CSE1L,CST3,CTSW,CXCL8,CXCR6,DICER1,EEF1A1,EIF3A,EPAS1,EPHB6,EXOSC5,FANCG,FASLG,FCGR1A,FKBP1A,GRK6,HPGD,HRAS,HSPD1,IFITM1,IFNG,ILF3,JAK2,JUN,LCK,LONP1,MAP3K7CL,MKNK1,MYC,NCL,NCR3,NEK8,NTHL1,NUP205,OPTN,P2RX1,P2RX7,PKD1,PLIN3,POLA1,POLR2H,PTPMT1,PTPN1,PTPRC,PVALB,RARRES3,RETN,RPL13…	97
Cancer, Hematological Disease	blood tumor	1.67E-03	-0.816	ACAD11,ADA,ADAM10,ADAM9,ADK,ADORA2A,ADORA3,AFAP1L2,AIG1,ALDH1A1,AMPH,ANXA1,ATIC,BCAT1,BCL11B,BCL2,BCL6,BCOR,BIRC3,BMP6,C9orf91,CARD11,CARD9,CCDC132,CCL5,CCND2,CCNDBP1,CCPG1,CCR7,CD160,CD19,CD2,CD244,CD247,CD27,CD28,CD33,CD4,CD40LG,CD44,CD52,CD58,CD69,CD74,CD79A,CD79B,CD86,CDC123,CDK6,CECR1,CECR6,COL17A1,CORO2A,CSE1L,CSF1R,CSF2RA,CSF3R,CSGALNACT2,CSNK1E,CTSL,CXCL8,CXCR3,CXCR5,DDX10,DDX51,DLC1,DNMT…	227
Hereditary Disorder, Immunological Disease	familial hemophagocytic lymphohistiocytosis	1.69E-03		IFNG,PRF1,SIRPA,STX11,STXBP2	5
Cellular Function and Maintenance, Hematological System Development and Function	function of regulatory T lymphocytes	1.69E-03	-0.000	CD28,CTLA4,HSPD1,TLR2,TNFRSF4	5
Cellular Development, Hematopoiesis	maturation of leukocytes	1.72E-03	-1.176	AES,CD40LG,CD44,CD47,CD83,FLT3LG,HSPA1A/HSPA1B,HSPD1,ICOS,IFNG,IL10,IL36G,MAP2K6,TLR2,TLR4	15
Infectious Disease	sepsis	1.72E-03		ADM,ANXA1,BCL2,CD163,CD55,CD81,CXCL8,F5,F8,FCGR1A,FCGR1B,GAS6,IFNG,IL10,IL1R1,IL1R2,IL1RN,IL27,ITGA4,ITGAM,LRP1,MMP9,PDE4B,PDE4D,PPARG,SPHK1,TLR4	27
Cellular Development, Hematological System Development and Function, Hematopoiesis	differentiation of monocytes	1.73E-03	1.288	CAMP,CSF1R,CST3,CTNNBIP1,GNLY,HGF,HRAS,IFNG,IL10,LAIR1,LTF,MYC,PPARG,PRKX,TLR2,TLR4,TLR5,TLR6	18
Cell-To-Cell Signaling and Interaction	signal transduction	1.74E-03	-2.335	ACVR1,ACVR1B,ADM,ADORA3,AKAP11,AKAP7,ANXA1,APOL3,ATF6,BIRC3,BLK,BMX,CACNA1I,CAPN3,CBLB,CCL23,CCR1,CCR6,CCR7,CD160,CD19,CD2,CD244,CD28,CD33,CD3E,CD3G,CD4,CD59,CD69,CD74,CD79B,CD83,CDC42BPB,CDC42EP3,CELSR3,CHN2,CLEC2D,CLEC5A,CLIC3,CORO2A,CSF1R,CSNK1D,CXCL8,CXCR3,CXXC5,DLG4,DOK2,DPYSL2,EMR1,EMR3,ENG,EXT1,FASLG,FCGR1A,FFAR2,FFAR3,FGF13,FLT3LG,FPR1,FYN,GAS6,GNA12,GNG10,GPR114,GPR56,GRAP,GRAP2,HIF1A,HL…	176
Cell Death and Survival	cell death of macrophages	1.75E-03	0.277	BIRC3,CCL5,FASLG,IFNG,IL10,MCL1,P2RX7,PMAIP1,PPARG,TLR2	10
Cancer	papillary adenocarcinoma	1.77E-03		ACP5,ARL4C,CCDC6,CMTM4,CMTM8,CST7,CXXC5,ENG,EPHB6,ETS1,FAM171A1,FCGBP,HGF,HIST2H2AA3/HIST2H2AA4,LCN2,LPAR5,LRIG1,LSM7,PDCD2L,PDGFRB,PPARG,PTPN4,PTPRC,RAP1GAP,RECK,RGCC,RNF144B,RUNX2,S100A11,SERPINA1,SORT1,SPHK1,TCN1,TMEM176B,TRIM24,TRO,TSPAN4,URI1	38
Neurological Disease	progressive motor neuropathy	1.81E-03		ADAM10,ADORA2A,ADORA3,AKAP11,ALDH5A1,AMPD3,ANXA1,ARRB1,BCL2,C9orf72,CAPN3,CD47,CD52,CD74,CDC42EP3,CHCHD10,CHMP2B,CSE1L,CST3,DNAJC13,EEF1A1,ENO2,ETS2,FBLN1,FCGR1A,FCGR1B,FHDC1,FIG4,FLOT1,FUCA1,GADD45A,GBA,GSN,GSTP1,HLA-DMA,HLA-DMB,HLA-DQA1,HLA-DQB1,HLA-DRA,HLA-DRB1,HLA-DRB3,HN1,HNRNPDL,IFNG,IL10,IL7R,IMPDH2,ITGA4,KCNMA1,KIF1B,LDHA,LDHB,LTF,MAGED1,MERTK,MXD3,MYH3,NEDD4,NQO2,NRG1,OPTN,P2RX7,PCNA,PDE…	102
Cellular Movement, Hematological System Development and Function, Immune Cell Trafficking	transmigration of granulocytes	1.84E-03	-0.279	ADORA2A,CD47,CXCL8,FPR1,ITGAM,JAM3,SIRPA	7
Cardiovascular Disease	peripheral arterial occlusive disease	1.86E-03		AMPH,ARID5A,ARL4C,BAG3,BEX4,C3AR1,CAPG,CCDC109B,CCR1,CD163,CD83,CECR1,CHMP2B,CPVL,CTSC,DDX56,EBNA1BP2,EEF1B2,FCGR1A,FERMT2,FPR1,HLA-DRB1,HSPA1A/HSPA1B,HSPH1,IRF8,ITGA4,KLF4,LAIR1,MBNL2,NXT1,PIK3IP1,PTGER2,PTGER4,RASGRP3,RPL9,RUNX1,RUSC1,SAMSN1,SGK1,SLA,SLC2A3,ST6GAL1,TLR7,TMEM176B,TNIK,TOMM70A,UBE2H,VWA5A	48
Cellular Development, Hematological System Development and Function, Hematopoiesis	differentiation of lymphocytes	1.86E-03	-1.524	BCL6,CD28,CD3D,CD4,CD40LG,CTLA4,GATA2,ICOS,IFNG,IL10,IL27,IL2RB,LCK,MAPK14,MLLT11,P2RX7,STAT4,TLR7,TNFRSF4,TNFSF13B,ZAP70	21
Cancer, Hematological Disease, Immunological Disease, Organismal Injury and Abnormalities	diffuse large B-cell lymphoma	1.86E-03	-1.000	AFAP1L2,AMPH,BCL2,BCL6,CARD11,CCDC132,CCND2,CD79A,CD79B,CDC123,CECR1,CORO2A,DDX10,ETS1,FKBP1A,HIP1,HIST1H2BK,IRF8,KDM2B,MME,MTMR3,MUM1,MYC,MYOM2,PIM2,POU2F2,PRDM1,SHMT2,SIGLEC10,SLC9A5,TBC1D31,TCN1,TSHZ2,YWHAZ,ZNF91	35
Cell Death and Survival	cell death of cortical neurons	1.90E-03	-1.675	BCL2,EPHX2,ETS2,GBA,GZMB,NAIP,SH3PXD2A,SNCA,TGFA	9
Cellular Movement	chemotaxis of cells	1.91E-03	-2.116	ACKR3,ADAM10,ADORA2A,ADORA3,ANXA1,ARRB2,AZU1,C1QBP,CAMP,CCDC88A,CCL23,CCL3L1,CCL5,CCR1,CCR2,CCR3,CCR6,CCR7,CD28,CD4,CDC42,CEACAM1,COL4A3BP,CSF2RA,CTSG,CXCL8,CXCR3,ENG,EPHB1,FASLG,FPR1,FPR2,FYN,GNA12,GNAI3,HGF,HMGB2,IFNG,IL10,JAM3,JUN,LCK,LEF1,MMP9,NEDD4,PDGFRB,PIK3CB,PLA2G7,PPARG,PTGDR,PTGDR2,PTGS2,PTPRO,RHOU,S100A12,SERPINA1,SMAD3,SOCS3,SPHK1,SPTLC1,SRC,TLR2,TLR4,VEGFB,VIPR1	65
Hematological Disease, Immunological Disease	hypogammaglobulinemia	1.96E-03		ADA,CD79A,CD79B,FCGR1A,FCGR1B,ICOS,IGLL1/IGLL5,LRRC8A	8
Behavior	invasive behavior	1.96E-03	-0.113	ADAM9,CAPN12,FAM43A,GNAI3,IFITM1,INSIG2,NAA15,NOV	8
Metabolic Disease	oxidative phosphorylation deficiency	1.96E-03		AARS2,C12orf65,ELAC2,FARS2,GFM1,LYRM4,MRPL3,SFXN4	8
Cell Death and Survival	cell death of brain cells	1.97E-03	-1.259	BCL2,EPHX2,ETS2,GBA,GZMB,HYOU1,LRPAP1,NAIP,PITX2,SH3PXD2A,SNCA,TGFA,UNG	13
Digestive System Development and Function, Gastrointestinal Disease, Hepatic System Development and Function, Hepatic System Disease, Inflammatory Disease, Inflammatory Response, Organ Development	inflammation of liver	2.01E-03		ADK,ADORA2A,CCL5,CCR7,CTLA4,CXCL8,CXCR3,FCGR1A,FCGR1B,FKBP1A,GSTP1,HGF,IFNG,IL10,IL10RB,IMPDH2,MGAM,MMP9,PDE4B,PDE4D,PEMT,POLA1,POLB,POLD1,POR,PPARG,PPP3CC,PTPRC,STAB1,THOP1	30
Cellular Movement	homing of cells	2.02E-03	-2.093	ACKR3,ADAM10,ADORA2A,ADORA3,ANXA1,ARRB2,AZU1,C1QBP,CAMP,CCDC88A,CCL23,CCL3L1,CCL5,CCR1,CCR2,CCR3,CCR6,CCR7,CD28,CD4,CDC42,CEACAM1,COL4A3BP,CSF2RA,CTSG,CXCL8,CXCR3,ENG,EPHB1,FASLG,FPR1,FPR2,FYN,GNA12,GNAI3,HGF,HMGB2,IFNG,IL10,JAK2,JAM3,JUN,LCK,LEF1,MMP9,NEDD4,PDGFRB,PIK3CB,PLA2G7,PPARG,PTGDR,PTGDR2,PTGS2,PTPRO,RHOU,S100A12,SERPINA1,SMAD3,SOCS3,SPHK1,SPTLC1,SRC,TLR2,TLR4,VEGFB,VIPR1	66
Cell Death and Survival	cell death of antigen presenting cells	2.08E-03	0.155	BIRC3,CCL5,CD40LG,FASLG,IFNG,IL10,LILRB1,MCL1,OSCAR,P2RX7,PMAIP1,PPARG,TLR2,TLR4	14
Cancer, Hematological Disease, Immunological Disease	refractory leukemia	2.08E-03		ADORA2A,ADORA3,CD52,CSF1R,FYN,LCK,PDGFRB,POLA1,POLB,POLD1,POLE,RRM1,SRC,TUBA1A	14
Cell Morphology, Cellular Function and Maintenance	transmembrane potential	2.08E-03	1.561	BCL2,CAMP,CD2,CD27,CD4,CD47,CHMP5,CISD2,EBAG9,GNLY,GSN,GZMA,GZMB,GZMK,GZMM,HGF,HSPD1,IFNG,KCNMA1,KIF5B,LCK,LDHA,LGALS2,MCL1,MYC,NEDD4,PARP1,PHB,PMAIP1,PPARG,PRF1,SLC25A6,STOML2,TRIB2,WWP2	35
Cellular Development, Tissue Development	differentiation of connective tissue	2.24E-03	1.571	ACVR1,ACVR1B,ACVR2A,ALPL,BCL2,BMP6,CAST,CDK6,CST3,CTNNBIP1,CXCL8,DNAJC13,ETS1,FASN,FBL,GADD45B,GAS7,GTPBP4,HMGB2,HNRNPU,HRAS,HSPA1A/HSPA1B,HSPE1,IARS,IFNG,IL32,JAK2,LILRB3,LTF,MAFG,MYB,MYC,PHB,PPARG,PTK2,PTPN1,PTPRC,RDH14,RPS14,RPS15,RSL1D1,RUNX2,SLC25A38,SMAD3,TRIB2,TRIB3,VCAN	47
Cellular Movement	invasion of breast cancer cell lines	2.26E-03	-0.135	ACSL4,ARHGAP24,BMP6,CCR7,CD44,CD82,CDC42BPB,CSE1L,CTTN,EIF3A,EPHB4,EPHB6,FASLG,FOXC2,GIPC1,HGF,HIF1A,ILF3,JUN,KISS1R,LCN2,LIMK2,LRP1,MATK,mir-9,MMP9,MYC,NAMPT,NRG1,PLCG1,PRKCQ,PRL,PTGER2,PTGS2,PTK2,RAP1A,RNF144A,RUVBL1,SDCBP,SERPINA1,SMAD3,SP100,SRC,TIAM1	44
Cell Signaling, Molecular Transport, Small Molecule Biochemistry, Vitamin and Mineral Metabolism	release of Ca2+	2.29E-03	0.170	ANXA1,ASPH,BIK,CD19,CD28,CD4,CD5,CERS6,CSF1R,FCER1G,FCGR1A,FKBP1A,FPR1,FYN,GRK6,IBTK,LCK,OSM,PKD2,PLCG1,PMAIP1,RAB32,SPHK1,SRC,ZAP70	25
Cell-To-Cell Signaling and Interaction	activation of leukemia cell lines	2.35E-03	-0.993	CD247,CD28,CD8A,CTLA4,CXCL8,IFNG,LAT,NCOR2,P2RX7,PIK3IP1,PLEKHO1,ZAP70	12
Cellular Development, Hematological System Development and Function, Hematopoiesis	development of blood cells	2.37E-03	-2.146	ADM,CD2,CD28,CD3D,CD4,CD6,CSF1R,CSF2RA,CTLA4,FASLG,FLT3LG,GATA2,ICOS,IFNG,IL10,IL27,IL2RB,IL7R,LCK,MAPK14,MLLT11,P2RX7,RUNX1,SH2D1A,STAT4,TLR7,TNFRSF4,ZAP70	28
Cell-To-Cell Signaling and Interaction, Tissue Development	adhesion of lymphoblastoid cell lines	2.40E-03		CD28,CXCL8,NRG1	3
Cell Death and Survival	cell death of peripheral blood monocytes	2.40E-03		CD40LG,FASLG,IL10	3
Cell-To-Cell Signaling and Interaction, Tissue Development	cell-cell adhesion of hepatoma cell lines	2.40E-03		C1QBP,ICOS,NME1	3
Cell Cycle, Cell-To-Cell Signaling and Interaction, Cell-mediated Immune Response, Cellular Function and Maintenance, Cellular Growth and Proliferation, Hematological System Development and Function	contact growth inhibition of T lymphocytes	2.40E-03		LCK,PTPRC,ZAP70	3
Infectious Disease	infection by hepatitis B virus	2.40E-03		POLA1,POLB,POLD1	3
Cell Morphology, Hematological System Development and Function	polarization of leukocyte cell lines	2.40E-03		CD47,ITGA4,SIRPA	3
RNA Post-Transcriptional Modification	production of siRNA	2.40E-03		DICER1,PRKRA,TARBP2	3
Developmental Disorder, Hematological Disease, Hereditary Disorder, Metabolic Disease	protoporphyria	2.40E-03		ALAS2,FECH,UROS	3
Cellular Assembly and Organization	rearrangement of microtubule organizing centers	2.40E-03		CD247,CD3E,LCK	3
Infectious Disease	replication of Coxsackievirus B3	2.40E-03		BNIP2,LCK,PTPRC	3
DNA Replication, Recombination, and Repair	replication of DNA lesion	2.40E-03		PCNA,POLD1,POLL	3
Cell-To-Cell Signaling and Interaction, Hematological System Development and Function	response of peripheral T lymphocyte	2.40E-03		HLA-DRB1,HLA-DRB4,IL10RA	3
Free Radical Scavenging, Molecular Transport	secretion of superoxide	2.40E-03		FPR1,FPR2,GSN	3
Developmental Disorder, Hereditary Disorder, Immunological Disease	severe combined immunodeficiency, autosomal recessive, T cell-negative, B cell-positive, NK cell-positive	2.40E-03		ADA,IL7R,PTPRC	3
Infectious Disease	replication of HIV-1	2.42E-03	1.063	AGFG1,CAPN3,CCL3L1,CCL5,CD28,CD4,CXCL8,EPAS1,EXOSC5,LCK,MYC,NCR3,P2RX1,P2RX7,PKD1,PTPRC,PVALB,S100A12,SOCS3,STXBP2,TLR2,WRN	22
Gene Expression	binding of DNA	2.45E-03	1.944	APEX1,BCAT2,BCL2,CARM1,CD2,CD28,CD40LG,CYP1B1,EPAS1,ETS1,ETS2,GSTP1,HEY1,HGF,HIF1A,HMGA1,HMGB2,HP,HRAS,HSPA1A/HSPA1B,ID3,IFNG,IL10,IL1R1,IL32,IL4R,ITGAM,JUN,JUP,LTF,MAPK14,MGMT,MYB,MYC,NFKBIE,NR2C1,NR2C2AP,NR3C2,NRG1,OLR1,OSM,PARP1,PBXIP1,PCNA,PDGFRB,PHB,PLCG1,POR,PPARG,PRDM1,PRDX4,PRKDC,PRL,RBPJ,RPS6KA5,RUNX1,SOCS2,SOCS3,SP100,SPN,SRC,SREBF1,SUV39H1,TAGLN,TGFA,TNFSF13B,TRIM28,TSNAX,VOPP1,YWHAZ	70
Cellular Movement, Hematological System Development and Function, Immune Cell Trafficking, Inflammatory Response	transmigration of neutrophils	2.57E-03	-0.816	ADORA2A,CD47,CXCL8,FPR1,ITGAM,JAM3	6
Hematological Disease, Immunological Disease	eosinophilia	2.64E-03		CAPN3,CD247,CD3G,CD4,CD40LG,CD5,CD7,CPA3,FCER1A,FCER2,IFNG,JAK2,NFATC3,PDGFRB,TNFRSF4	15
Cardiovascular Disease, Organismal Injury and Abnormalities, Reproductive System Disease	preeclampsia	2.71E-03		ABCF2,ABLIM1,ACACB,ACTR5,ALDH3A2,ALG8,ALKBH3,ANKRD55,APOL3,ATF6,ATL3,ATP8B2,BAZ1A,BNIP2,CCDC50,CDC7,CHN2,CLCN6,CLDN23,CORO2A,DAAM2,DBNDD2,DBP,DSC2,ELAC2,F5,FBXO32,FGGY,FHL1,FOXC1,GNAI3,GOLGA1,GSN,GSR,GSTP1,IFITM1,KCTD15,KIAA0020,KIAA1147,KIAA1598,KREMEN1,KYNU,LDLR,LRIG1,LRRC14,LUC7L,MAOA,MCL1,MMP23B,MYO10,NAA15,NCAPD3,NFIX,NKRF,NOD1,NR3C2,NSMF,OSBPL7,PARP1,PDZD4,PGM2,PLA2G7,PLCG1,PMP22,PNMA3,POLR…	86
Hereditary Disorder	autosomal recessive disease	2.83E-03		AARS2,ADA,ADCK4,ADK,AFG3L2,AGK,AHNAK,ALDH18A1,AMPD3,ANK1,ANO10,APRT,B3GNT1,BCL2,BIN1,C10orf2,C12orf65,C1QB,C21orf59,CAPN3,CARD11,CARD9,CATSPER1,CBS/LOC102724560,CCDC65,CCDC88C,CCR7,CD27,CD5,CD59,CD79A,CD79B,CD8A,CDH23,CDK5RAP2,CECR1,CEP83,CFD,CISD2,CRADD,CRTAP,CTSF,CTSG,CYP1B1,DAG1,DDHD2,DYSF,EFEMP2,EIF2B5,ELAC2,FAM20A,FANCD2,FARS2,FASLG,FGD4,FIG4,FTO,FUCA1,G6PC3,GALT,GAMT,GBA,GCH1,GFM1,GSS,HADH,…	166
Cell-To-Cell Signaling and Interaction, Hematological System Development and Function, Immune Cell Trafficking, Tissue Development	binding of antigen presenting cells	2.88E-03	0.266	CAMP,CD4,CD6,CD83,FCGR1A,IL10,ITGA4,ORM1	8
RNA Post-Transcriptional Modification	processing of RNA	2.89E-03	0.647	AARS,ADARB1,C1QBP,CTDP1,DDX39A,DDX47,DICER1,DKC1,EPB41,EXOSC7,FARS2,GEMIN2,GEMIN4,HNRNPF,HNRNPU,INTS2,LAS1L,MBNL2,NCBP2,NOL8,NOLC1,NOP56,NOP58,PABPC4,PPAN,PRPF19,RBMS1,RP9,RPL14,RPL5,RPL7,RPS15,RPS17,RPS28,RPS6,SF3A3,SF3B3,SNRPA,SNRPD2,SNRPF,SNRPN,SRPK1,SRSF7,TCERG1,THOC1,TSEN54,WDR75,XRN2	48
Cellular Movement, Hematological System Development and Function, Immune Cell Trafficking	homing of mononuclear leukocytes	2.90E-03	-1.859	ACKR3,ADAM10,ADORA2A,ANXA1,AZU1,CAMP,CCL23,CCL3L1,CCL5,CCR1,CCR2,CCR3,CCR7,CTSG,CXCL8,FPR1,FPR2,FYN,GNA12,IL10,JAK2,MMP9,PLA2G7,PTGDR,PTGDR2,PTPRO,S100A12,SOCS3,TLR2,VIPR1	30
Cell Death and Survival	killing of leukemia cell lines	2.90E-03	-2.348	CAMP,CD247,CD28,IFNG,LTA,NCR3,PRF1	7
Cancer, Organismal Injury and Abnormalities	lymphatic neoplasia	2.92E-03	-1.342	ACAD11,ADA,ADORA2A,ADORA3,AFAP1L2,AIG1,ALDH1A1,AMPH,ANXA1,ATIC,BCL11B,BCL2,BCL6,BCOR,BIRC3,C9orf91,CARD11,CARD9,CCDC132,CCND2,CCPG1,CCR7,CD160,CD19,CD2,CD244,CD27,CD33,CD4,CD40LG,CD44,CD52,CD58,CD69,CD74,CD79A,CD79B,CD86,CDC123,CDK6,CECR1,CECR6,COL17A1,CORO2A,CSE1L,CSF1R,CSF2RA,CSF3R,CSNK1E,CXCL8,CXCR3,CXCR5,DDX10,DDX51,DLC1,DNMT1,DUSP5,DVL2,EEF1A1,EMR1,EPAS1,ETS1,FAIM3,FAM129B,FKBP1A,FYN,GADD45A…	186
Cell Death and Survival	apoptosis of lymphocytes	2.92E-03	0.604	ARRB1,BCL2,CCL5,CD247,CD27,CD28,CD4,CD5,CD59,CTLA4,ETS2,FASLG,GIMAP5,ICOS,IFNG,IL10,IL7R,ITPR3,LGALS2,MAP4K1,PARP1,PPP2R2B,PRKCQ,STOML2,TLR7,TNFRSF17,TNFSF13B	27
Lipid Metabolism, Small Molecule Biochemistry	synthesis of lipid	2.95E-03	-0.516	ACER3,ACOT7,ACSL4,ACSS1,ADM,AGK,ANXA1,ASAH1,AZU1,BCL2,BMP6,CCL5,CCR3,CD4,CD40LG,CD74,CD81,CD82,CD83,CDC42,CXCL8,CYP19A1,CYP1B1,CYP2R1,DHCR7,DHRS9,DOLK,ETNK1,FADS1,FASN,FCER1G,FPR1,GBA,GGT1,HGF,HPGD,HSD17B8,HSD3B7,HSPA8,IDI1,IFNG,IL10,IL18RAP,IL1R2,IL1RN,JAK2,LSS,LTF,OLR1,PDGFRB,PDSS1,PIGU,PMVK,PPARG,PRDX2,PRL,PTGER2,PTGES2,PTGS2,RASGRP4,RUNX2,S1PR3,SERPINA1,SIGLEC7,SIGLEC9,SLC27A1,SLC27A2,SPHK1,S…	76
Cancer, Hematological Disease	hematologic cancer	2.99E-03	-0.816	ACAD11,ADA,ADAM10,ADAM9,ADK,ADORA2A,ADORA3,AFAP1L2,AIG1,ALDH1A1,AMPH,ANXA1,ATIC,BCAT1,BCL11B,BCL2,BCL6,BCOR,BIRC3,C9orf91,CARD11,CARD9,CCDC132,CCL5,CCND2,CCNDBP1,CCPG1,CCR7,CD160,CD19,CD2,CD244,CD247,CD27,CD28,CD33,CD4,CD40LG,CD44,CD52,CD58,CD69,CD74,CD79A,CD79B,CD86,CDC123,CDK6,CECR1,CECR6,COL17A1,CORO2A,CSE1L,CSF1R,CSF2RA,CSF3R,CSGALNACT2,CSNK1E,CTSL,CXCL8,CXCR3,CXCR5,DDX10,DDX51,DLC1,DNMT1,DUS…	222
Cell Death and Survival	apoptosis of antigen presenting cells	3.02E-03	0.586	BIRC3,CCL5,CD40LG,FASLG,IFNG,IL10,LILRB1,OSCAR,P2RX7,PPARG,TLR2,TLR4	12
Cellular Movement, Hematological System Development and Function, Immune Cell Trafficking	migration of myeloid cells	3.09E-03	-1.800	ADORA2A,CAMP,CCL5,CCR1,CCR3,CD40LG,CD47,CXCL8,FPR1,ITGA4,ITGAM,JAM3,PPARG,PTGDR2,SIRPA,TIMP2,VASP	17
Hematological System Development and Function, Tissue Morphology	quantity of mononuclear leukocytes	3.09E-03	-0.267	BCL2,CD19,CD28,CXCL8,FLT3LG,GATA2,ICOS,IFNG,IL10,LCK,MMP9,PPARG,PRL,TNFRSF13B,TNFRSF17,TNFSF13B,ZAP70	17
Cancer, Organismal Injury and Abnormalities	lymphoid cancer	3.13E-03	-1.342	ACAD11,ADA,ADORA2A,ADORA3,AFAP1L2,AIG1,ALDH1A1,AMPH,ANXA1,ATIC,BCL11B,BCL2,BCL6,BCOR,BIRC3,C9orf91,CARD11,CARD9,CCDC132,CCND2,CCPG1,CCR7,CD160,CD19,CD2,CD244,CD27,CD33,CD4,CD40LG,CD44,CD52,CD58,CD69,CD74,CD79A,CD79B,CD86,CDC123,CDK6,CECR1,CECR6,COL17A1,CORO2A,CSE1L,CSF1R,CSF2RA,CSF3R,CSNK1E,CXCL8,CXCR3,CXCR5,DDX10,DDX51,DLC1,DNMT1,DUSP5,DVL2,EEF1A1,EMR1,EPAS1,ETS1,FAIM3,FAM129B,FKBP1A,FYN,GADD45A…	185
Cellular Growth and Proliferation, Hematological System Development and Function, Hematopoiesis	colony formation of colony-forming erythroid cells	3.39E-03	0.000	CCL23,CD4,HRAS,MAPK14,RPS6KA5	5
Cell-To-Cell Signaling and Interaction, Cellular Growth and Proliferation	induction of tumor cell lines	3.39E-03	-1.342	BCL2,FASLG,HGF,HRAS,IFNG	5
Amino Acid Metabolism, Small Molecule Biochemistry	metabolism of essential amino acids	3.39E-03		CTH,HDC,IDO1,MSRA,MTRR	5
Hematological Disease, Metabolic Disease	porphyria	3.39E-03		ALAS2,CPOX,FECH,HMBS,UROS	5
Cellular Movement	migration of tumor cell lines	3.50E-03	-1.630	ACKR3,ACSL4,ADAM10,ADAM9,AGK,AKAP11,ANKS1A,ANXA1,ARHGAP21,ARRB1,ARRB2,B3GNT1,BMI1,BMP6,C1QBP,CAMP,CCDC88A,CCL5,CCR2,CCR7,CD44,CD47,CD81,CD82,CD99,CDC25B,CDC42,CHN2,CMTM8,CRY1,CSE1L,CTSL,CTTN,CXCL8,DGCR6L,DNAJA3,DPYSL2,DVL2,ENG,ETS1,FH,FOXC1,FYN,GALNT2,GIPC1,GNAI3,GRINA,GRK6,GZMB,HES6,HGF,HIF1A,HPGD,HRAS,IFNG,ILF3,ITGA4,JAK2,JUN,KANK1,KISS1R,KL,KLF4,LCK,LRP1,MAPK14,MATK,MERTK,MME,MMP9,MYC,MYO10,NC…	124
Immunological Disease	primary immunodeficiency disorder	3.50E-03		ADA,CD19,CD247,CD3D,CD81,FASLG,FCER2,FCGR1A,FCGR1B,GATA2,IL1R1,IL4R,IL7R,IRF8,NCF4,POLA1,PRIM1,PTPRC,RASGRP1,RFX5,RRM1,SH2D1A,ZAP70	23
Hematological Disease, Immunological Disease	lymphoproliferative disorder	3.57E-03	-1.000	ACAD11,ADA,ADORA2A,ADORA3,AFAP1L2,AIG1,ALDH1A1,AMPH,ATIC,BCL11B,BCL2,BCL6,BIRC3,C9orf91,CARD11,CCDC132,CCND2,CCPG1,CCR7,CD160,CD19,CD2,CD244,CD27,CD4,CD52,CD58,CD69,CD74,CD79A,CD79B,CD86,CDC123,CDK6,CECR1,CECR6,COL17A1,CORO2A,CSF1R,CSNK1E,CXCL8,CXCR5,DDX10,DDX51,DLC1,DVL2,EMR1,EPAS1,ETS1,FAIM3,FAM129B,FASLG,FKBP1A,FYN,GAMT,HIP1,HIST1H2BK,ID3,IDH2,IFNG,IFNLR1,IL10,IL7R,IRF8,ITGA4,ITK,JAK2,KDM2B,KM…	139
Cellular Assembly and Organization	binding of chromatin	3.70E-03	-1.868	CDC7,DNMT1,ITGA7,LBR,MYC,PARP1,PHB,RPA1,SUV39H1	9
Hematological System Development and Function, Inflammatory Response, Tissue Morphology	quantity of phagocytes	3.70E-03	-1.257	CD83,CTLA4,CXCL8,FCGR1A,FLT3LG,FPR1,IFNG,IL10,IL18BP	9
Connective Tissue Disorders, Hematological Disease, Immunological Disease	immune thrombocytopenia	3.72E-03		AZU1,BCL11B,BCL6,CD44,CD8A,CDC42,CDK6,CSF3R,EOMES,FCGR1A,FCGR1B,IRAK3,JMJD6,LAX1,MMP9,PPP3CC,RASGRP4,SLC11A1,STK3,VNN1	20
Cellular Development	maturation of cells	3.72E-03	-1.079	AES,CCND2,CD40LG,CD44,CD47,CD83,FLT3LG,HRAS,HSPA1A/HSPA1B,HSPD1,ICOS,IFNG,IL10,IL36G,MAP2K6,MYC,PPARG,RPS6,TLR2,TLR4	20
Inflammatory Response	proinflammatory response	3.85E-03	-0.152	MCL1,MOK,TLR2,TLR4	4
Hematological System Development and Function, Inflammatory Response, Tissue Morphology	quantity of dendritic cells	3.85E-03	-1.126	CD83,CTLA4,FLT3LG,IL10	4
DNA Replication, Recombination, and Repair	excision repair	3.93E-03	-1.985	APEX1,ERCC1,HMGA1,HMGB2,HNRNPU,LIG3,PCNA,POLB,POLD1,POLE,POLL,PRMT6,RPA1,THOC1,WRN	15
Cell-To-Cell Signaling and Interaction, Hematological System Development and Function, Humoral Immune Response, Immune Cell Trafficking, Inflammatory Response	activation of B lymphocytes	4.12E-03	0.447	CD19,CD40LG,HSPD1,LAT2,LAX1,SLA2,TNFRSF13B,TNFSF13B	8
Cellular Development, Cellular Growth and Proliferation, Nervous System Development and Function	proliferation of neuroglia	4.12E-03	-0.905	CCL5,CCR1,HIF1A,HRAS,IFNG,NRG1,PRKCH,PTPRC	8
Cellular Movement, Hematological System Development and Function, Immune Cell Trafficking, Inflammatory Response	transmigration of monocytes	4.12E-03	-1.254	CD40LG,CD47,IFNG,ITGA4,ITGAX,MMP9,PPARG,TIMP2	8
Cardiovascular Disease	occlusion of artery	4.12E-03		ABCG1,ADA,ADORA2A,ADORA3,AGPAT5,ALDH5A1,AMPH,ARID5A,ARL4C,BAG3,BEX4,BIRC3,C3AR1,CACNA1E,CACNB3,CAPG,CCDC109B,CCR1,CD163,CD40LG,CD47,CD55,CD83,CECR1,CERS6,CHMP2B,CORO2A,CPVL,CST3,CTSC,DDX56,EBNA1BP2,EEF1B2,ETNK1,FCGR1A,FERMT2,FKBP1A,FOSB,FPR1,GBE1,GSS,HLA-DRB1,HSPA1A/HSPA1B,HSPH1,IL1R1,IMPDH2,IRF8,ITGA4,ITGAM,JUN,JUP,KDM1A,KIAA0319L,KL,KLF4,LAIR1,LDLR,LRIG1,LRP1,LRPAP1,MBNL2,MEF2A,MGAM,MMP8,MMP9,M…	105
DNA Replication, Recombination, and Repair	repair of DNA	4.23E-03	-1.964	ACTR5,ALKBH3,APEX1,ASF1A,BMI1,CHD1L,CSNK1D,ERCC1,FBXO6,FTO,GADD45A,HGF,HMGA1,HMGB2,HNRNPU,HRAS,IFNG,LIG1,LIG3,MGMT,NABP1,NABP2,PARP1,PARP3,PCNA,POLA1,POLB,POLD1,POLE,POLL,PRKDC,PRMT6,PRPF19,RAD51C,RPA1,RPAIN,RRM1,SMAD3,SUV39H1,THOC1,TP53BP1,TRIM28,UNG,WRN	44
Hematological System Development and Function, Humoral Immune Response, Tissue Morphology	quantity of B lymphocytes	4.24E-03	-1.452	CD19,FLT3LG,ICOS,IL10,TNFRSF13B,TNFRSF17	6
Cellular Movement, Renal and Urological System Development and Function	homing of kidney cell lines	4.28E-03	0.494	ARRB2,CAMP,CCL5,CCR2,CDC42,CXCL8,FPR2,PTGDR2,SRC,TLR2	10
Cell-To-Cell Signaling and Interaction, Hematological System Development and Function, Immune Cell Trafficking, Inflammatory Response	activation of myeloid cells	4.33E-03	-1.549	ADAM10,ADAM9,AZU1,CAMP,CCL5,CD163,CD40LG,CXCL8,F5,FCAR,FKBP1A,HSPD1,HYAL2,IFNG,ITGAM,LTB4R,PTGDR2,PVRL2,S100A12,TLR4	20
Digestive System Development and Function, Gastrointestinal Disease, Hepatic System Development and Function, Hepatic System Disease, Inflammatory Disease, Inflammatory Response, Organ Development, Organismal Injury and Abnormalities	chronic hepatitis	4.33E-03		ADK,CCL5,CCR7,CXCL8,CXCR3,FKBP1A,HGF,IL10,IMPDH2,MGAM,MMP9,POLA1,POLB,POLD1,POR,PPARG,PPP3CC,PTPRC,STAB1,THOP1	20
Hematological Disease, Hereditary Disorder, Immunological Disease	agammaglobulinemia	4.37E-03		ADA,CD79A,CD79B,FCGR1A,FCGR1B,IGLL1/IGLL5,LRRC8A	7
Inflammatory Disease, Neurological Disease	chronic inflammatory demyelinating polyradiculoneuropathy	4.37E-03		CD59,CST3,FCGR1A,FCGR1B,PMP22,S1PR3,S1PR5	7
Cellular Movement, Hematological System Development and Function, Immune Cell Trafficking, Inflammatory Response	migration of phagocytes	4.45E-03	-0.755	ADORA2A,CAMP,CCL5,CCR1,CCR7,CD40LG,CD44,CD47,CD81,CXCL8,FPR1,HGF,ICOS,IFNG,ITGA4,ITGAM,ITGAX,JAM3,MAPK14,MMP9,PPARG,PTGDR,SEMA4A,STAB1,TIMP2	25
Cellular Movement, Hematological System Development and Function, Immune Cell Trafficking, Inflammatory Response	chemotaxis of mononuclear leukocytes	4.48E-03	-2.034	ACKR3,ADAM10,ADORA2A,ANXA1,AZU1,CAMP,CCL23,CCL3L1,CCL5,CCR1,CCR2,CCR3,CCR7,CTSG,CXCL8,FPR1,FPR2,FYN,GNA12,IL10,MMP9,PLA2G7,PTGDR,PTGDR2,PTPRO,S100A12,SOCS3,TLR2,VIPR1	29
Cancer, Hematological Disease, Immunological Disease, Organismal Injury and Abnormalities	chronic myeloid leukemia	4.62E-03		ADA,CSF1R,DNMT1,FYN,GATA2,IDH2,IL1RAP,IRF8,JAK2,JUN,LCK,PDGFRB,POLA1,POLB,POLD1,RPL3,RRM1,RUNX1,SRC	19
Cell Morphology, Cellular Function and Maintenance	transmembrane potential of mitochondria	4.65E-03	1.541	BCL2,CAMP,CD2,CD27,CD4,CD47,CHMP5,CISD2,EBAG9,GNLY,GSN,GZMA,GZMB,GZMK,GZMM,HGF,HSPD1,IFNG,LCK,LDHA,LGALS2,MCL1,MYC,PARP1,PHB,PMAIP1,PPARG,PRF1,SLC25A6,STOML2,TRIB2	31
Digestive System Development and Function, Gastrointestinal Disease, Hepatic System Development and Function, Hepatic System Disease, Infectious Disease, Inflammatory Disease, Inflammatory Response, Organ Development	viral hepatitis	4.68E-03		ADK,CCL5,CCR7,CXCL8,CXCR3,FCGR1A,FCGR1B,FKBP1A,HGF,IL10,IL10RB,IMPDH2,MGAM,MMP9,POLA1,POLB,POLD1,POR,PPARG,PPP3CC,PTPRC	21
Cell Death and Survival	cell death of B lymphocytes	4.83E-03	1.493	BCL2,CD27,CD40LG,CD5,FASLG,FCAR,HLA-DRB4,IFNG,IL10,ITPR3,TNFRSF17,TNFSF13B	12
Cellular Movement	invasion of ovarian cancer cell lines	4.83E-03	0.089	CD44,DLC1,ETS1,FASLG,HGF,HIF1A,MAPK14,MMP9,NME2,PLA2G16,SRC,VCAN	12
Cell Death and Survival, DNA Replication, Recombination, and Repair	fragmentation of DNA	4.84E-03	-1.502	ADM,APEX1,BCL2,BIK,BMX,CAMP,CD28,CYCS,DFFA,FASLG,GZMB,GZMM,IFNG,JUN,MCL1,NRG1,PARP1,PRF1,PRL,PTGS2,PTK2,SNCA,THOC1,TIAM1	24
Cell Death and Survival, Cellular Compromise	cytotoxicity of T lymphocytes	5.00E-03	-0.521	CBLB,CCL5,CCR3,FASLG,HLA-DRB1,KLRC1,KLRD1,LAIR1,PRF1	9
Cellular Function and Maintenance	function of leukocytes	5.00E-03	-0.851	CCL5,CD28,CTLA4,GATA2,HSPD1,IL10,IL27,TLR2,TNFRSF4	9
Cell-To-Cell Signaling and Interaction, Hematological System Development and Function	response of lymphocytes	5.00E-03	-0.516	CTLA4,HLA-DRB1,HLA-DRB4,IL10,IL10RA,IL12RB1,MAPK14,NCR3,SH2D1A	9
Cell Death and Survival	apoptosis of T lymphocytes	5.03E-03	-0.085	ARRB1,BCL2,CCL5,CD247,CD28,CD4,CD59,CTLA4,ETS2,FASLG,GIMAP5,ICOS,IL7R,LGALS2,MAP4K1,PARP1,PPP2R2B,PRKCQ,STOML2,TLR7	20
Cardiovascular Disease	vascular disease	5.16E-03		ABCG1,ADA,ADM,ADORA2A,ADORA3,AGPAT5,ALDH5A1,AMPH,ARID5A,ARL4C,BAG3,BCL6,BEX4,BIRC3,C3AR1,CA4,CACNA1E,CACNB3,CAPG,CCDC109B,CCR1,CD163,CD40LG,CD47,CD52,CD55,CD83,CD86,CECR1,CERS6,CHMP2B,CKAP4,CORO2A,CPVL,CSF2RA,CST3,CTSC,CTSL,CX3CR1,CXCL8,DDX56,EBNA1BP2,EEF1B2,EIF2A,ENG,ETNK1,ETS2,F5,FCGR1A,FERMT2,FHL1,FKBP1A,FOSB,FPR1,G6PC3,GBE1,GSS,GZMB,HIST2H2AA3/HIST2H2AA4,HLA-DRB1,HSPA1A/HSPA1B,HSPH1,HTRA1,IGF…	146
Developmental Disorder, Hereditary Disorder, Metabolic Disease	lysosomal storage disease	5.20E-03		ALDH3A2,ASAH1,CD47,CD55,CTSD,CTSF,DNAJC5,FUCA1,GBA,GM2A,GNS,IDUA,LIPA,LRP1,NAGA,SGSH,UGCG	17
Cellular Assembly and Organization	binding of chromosome components	5.57E-03	-1.537	CDC7,DNMT1,ITGA7,LBR,MYC,PARP1,PHB,PRMT1,RPA1,SUV39H1	10
Cell-To-Cell Signaling and Interaction, Tissue Development	cell-cell adhesion of tumor cell lines	5.57E-03	-0.711	ARHGAP21,C1QBP,CDC42,HGF,ICOS,LGALS2,LGALS8,NME1,RAP1GAP,SRC	10
Cell Death and Survival	apoptosis of macrophages	5.72E-03	0.761	BIRC3,CCL5,FASLG,IFNG,IL10,P2RX7,PPARG,TLR2	8
Cell-To-Cell Signaling and Interaction	binding of colon cancer cell lines	5.72E-03	0.728	CD82,FERMT2,HRAS,LAMA5,RAP1GAP,S100A10,ST6GAL1,VIPR1	8
Cell Signaling, DNA Replication, Recombination, and Repair, Nucleic Acid Metabolism, Small Molecule Biochemistry	hydrolysis of GTP	5.72E-03	-0.759	ENTPD7,HRH2,IPO5,RALGAPA1,RAN,RANGAP1,RAP1GAP,RGS10	8
Inflammatory Disease, Inflammatory Response, Ophthalmic Disease	keratitis	5.72E-03		ADA,ANXA1,CA1,CA4,CA5B,POLA1,POLB,POLD1	8
Hematological Disease, Immunological Disease	leukopenia	5.72E-03		CSF3R,DNMT1,G6PC3,ICOS,IL10,MR1,NQO2,VPS45	8
Cellular Function and Maintenance	ion homeostasis of cells	5.79E-03	-0.408	ADM,ANXA1,BCL2,C3AR1,CAMP,CCL23,CCL3L1,CCL5,CCR1,CCR2,CCR3,CCR6,CCR7,CD19,CD2,CD28,CD3E,CD52,CD55,CD7,CD8A,CXCL8,CXCR5,ETS2,FCGR1A,FPR2,FYN,GPR183,ITK,JUN,KCNMA1,LAT,LAX1,LILRB1,MYC,NME2,NUBP1,OSCAR,P2RX7,PKD1,PTPRC,S1PR3,SH3KBP1,SLA2,SLC11A1,SLC4A1,SLC9A5,STOML2,TLR2,TRPM2	50
Cell-To-Cell Signaling and Interaction	binding of tumor cell lines	5.82E-03	-0.032	CD177,CD44,CD47,CD82,CR1,EPHB6,FCER2,FERMT2,FUT7,GAS6,HGF,HRAS,IFNG,IL1R2,ITGA4,JAK2,JAM3,LAMA5,LCK,LRP1,LTF,NCL,OSM,PCSK9,RAP1GAP,S100A10,SELL,SH2D1A,SIGMAR1,SPN,ST6GAL1,TNFRSF13B,VIPR1	33
Antimicrobial Response, Inflammatory Response	antibacterial response	5.88E-03		ANXA3,AZU1,CAMP,CD40LG,DEFA4,HIST1H2BK,LTF,NLRC4,NOD1,PGLYRP2,S100A12,SPN,STAB1,TLR4	14
Cell Death and Survival	apoptosis of breast cancer cell lines	5.90E-03	-1.120	ADM,AIM2,BAG3,BCL2,BEX2,BIK,BIRC3,BMX,CD40LG,CD44,CEACAM1,CHMP5,CSE1L,CYB5A,CYCS,ETS2,FASLG,FASN,FBLN1,FBXO32,GADD45A,HCAR2,HGF,HIF1A,HSPD1,IFNG,JUN,MAP2K6,MAPK14,MCL1,MKNK1,NLRC4,NME1,NOD1,NRG1,PARP1,PDCD4,PDE4D,PEA15,PEBP1,PHB,PI3,PIK3CB,PLCG1,PMAIP1,PPARG,PTGS2,PTK2,SDHC,SPHK1,SRC,SRPK1,TGFBR3,THOC1,TNFRSF25,UGCG	56
Cancer, Hematological Disease, Immunological Disease, Organismal Injury and Abnormalities	large-cell lymphoma	6.00E-03	-1.000	AFAP1L2,AMPH,BCL2,BCL6,CARD11,CCDC132,CCND2,CD52,CD79A,CD79B,CDC123,CECR1,CORO2A,CXCL8,DDX10,ETS1,FKBP1A,HIP1,HIST1H2BK,IRF8,JUN,KDM2B,LONP1,MME,MMP9,MTMR3,MUM1,MYC,MYOM2,PIM2,POLE,POU2F2,PRDM1,RRM1,SHMT2,SIGLEC10,SLC9A5,TBC1D31,TCN1,TSHZ2,TUBA1A,YWHAZ,ZNF91	43
Cellular Movement, Hematological System Development and Function, Immune Cell Trafficking	cell movement of peripheral blood leukocytes	6.01E-03	-1.337	CCL5,CCR1,CCR7,CTSG,CXCL8,CXCR3,FPR1,FPR2,IL10,ITGAM,PPARG,TLR2	12
Neurological Disease	ataxic syndrome	6.03E-03		AFG3L2,C10orf2,DNMT1,SIL1,WDR81	5
Cell-To-Cell Signaling and Interaction, Hematological System Development and Function	binding of leukocyte cell lines	6.03E-03	-1.000	CD2,CD47,ENG,ITGA4,TNFRSF17	5
Cell Death and Survival	killing of E. coli	6.03E-03	-0.497	AZU1,CAMP,IFNG,LTF,MGMT	5
Cell-To-Cell Signaling and Interaction, Molecular Transport, Small Molecule Biochemistry	release of 5-hydroxytryptamine	6.03E-03	0.000	GNAQ,KLRC1,SIGLEC7,SIGLEC9,STXBP2	5
Cell-To-Cell Signaling and Interaction	response of endothelial cells	6.03E-03	0.555	MOK,SPHK1,TLR2,TLR4,VASP	5
Gastrointestinal Disease, Immunological Disease, Ophthalmic Disease	Sjogren's syndrome	6.11E-03		CCR7,CD6,CD69,CXCR5,FASLG,IFITM1,IL4R,MATK,PCNA,PPP3CC,SOCS3,STAT4,TLR2,TLR4,TLR8,TNFRSF17,TNFSF13B	17
Protein Synthesis	translation	6.24E-03	0.268	ABCF1,APEX1,CSNK1E,DICER1,EEF1A1,EEF2K,EIF2A,EIF2B5,EIF3B,EIF3E,EIF5B,EPRS,GATB,HSPA1A/HSPA1B,IFNG,IGF2BP2,IGF2BP3,MKNK1,MRPL41,NCBP2,PABPC4,PRKRA,RPL13A,RPL23,RPS14,RPS4X,RPS5,RPS6,ZNF540	29
Cellular Development, Hematological System Development and Function, Hematopoiesis, Tissue Development	differentiation of red blood cells	6.47E-03	1.739	ACVR1B,ACVR2A,BCL2,CDK6,ETS1,HMGB2,HRAS,HSPA1A/HSPA1B,IFNG,JAK2,MYB,MYC,PTPN1,PTPRC,RPS14,SLC25A38	16
Hematological System Development and Function, Tissue Development	accumulation of blood cells	6.59E-03	-1.041	CCL5,CTSC,CX3CR1,CXCL8,FLT3LG,MLLT11	6
Cell Death and Survival, Connective Tissue Disorders, Developmental Disorder, Hematological Disease	congenital hemolytic anemia	6.59E-03		ALDOA,ANK1,CPOX,EPB42,PIEZO1,SLC4A1	6
Cellular Movement	invasion of kidney cancer cell lines	6.59E-03	0.605	FASLG,FH,HIF1A,RAP1GAP,RUNX3,TGFBI	6
Cellular Movement, Renal and Urological System Development and Function	chemotaxis of kidney cell lines	6.62E-03	0.827	ARRB2,CAMP,CCL5,CCR2,CDC42,CXCL8,FPR2,PTGDR2,TLR2	9
Amino Acid Metabolism, Small Molecule Biochemistry	degradation of amino acids	6.62E-03		ALDH5A1,ARG1,CBS/LOC102724560,DDAH2,GOT1,GOT2,HIBADH,IFNG,SHMT1	9
Cellular Movement, Embryonic Development	homing of embryonic cell lines	6.62E-03	0.494	ARRB2,CAMP,CCL5,CCR2,CDC42,FPR2,PTGDR2,SRC,TLR2	9
Cellular Movement, Hair and Skin Development and Function	homing of epithelial cell lines	6.62E-03	0.494	ARRB2,CAMP,CCL5,CCR2,CDC42,FPR2,PTGDR2,SRC,TLR2	9
Cellular Movement, Hematological System Development and Function, Immune Cell Trafficking	cell movement of antigen presenting cells	6.68E-03	-1.008	ADORA3,CAMP,CCDC88A,CCL5,CCR1,CCR2,CCR3,CCR6,CCR7,CD44,CD81,FCAR,GNAI3,ICOS,IFNG,IL10,PTGDR,SEMA4A,SPHK1,STAB1	20
Cellular Movement	migration of colon cancer cell lines	6.68E-03	-1.267	ARHGAP21,ARRB1,CAMP,CCDC88A,CD44,CD47,CD82,CRY1,CXCL8,GNAI3,HGF,IFNG,KLF4,MYC,RAP1GAP,SRC,ST6GAL1,TIAM1,TLR4,VEGFB	20
Cellular Movement, Hematological System Development and Function, Immune Cell Trafficking, Inflammatory Response	chemotaxis of monocytes	6.70E-03	-1.414	ANXA1,AZU1,CAMP,CCL23,CCL3L1,CCL5,CCR1,CCR2,CTSG,CXCL8,FPR1,FPR2,IL10,PLA2G7,PTGDR2,PTPRO,S100A12,VIPR1	18
Cancer, Organismal Injury and Abnormalities, Reproductive System Disease	mammary tumor	6.80E-03	0.895	ACACB,ACP5,ADAM9,ADCY3,AGAP6 (includes others),AGTPBP1,AIG1,AKR7A2,ALDH1A1,ALDOA,ANKRD22,ANXA1,AP3M2,AQP12A/AQP12B,ARRB1,ASGR1,ATL3,ATP8B2,AXIN2,B3GALTL,BCAT1,BCL2,BCL6,BEX2,BIN1,BMI1,BTN3A1,C14orf159,CACNA2D3,CAMP,CCDC66,CCND2,CCR2,CCR6,CCR7,CCT3,CD44,CD69,CDC25B,CDK6,CDKN2C,CEL,CEP131,CHI3L1,CHST7,CIRH1A,CKAP5,CLNS1A,COL4A3BP,CRTAP,CSE1L,CSF1R,CSF3R,CSNK1E,CTLA4,CTSD,CTSF,CTTN,CXCL8,CXCR3,CXXC5…	282
Cell Death and Survival	cell viability of tumor cell lines	6.87E-03	-3.172	ACKR3,ACVR2A,ADK,AEN,AGTRAP,AKAP7,ALKBH3,APEX1,AQP3,ARRB1,ASAH1,ATF6,BAG3,BCL2,BCL2A1,BCL6,BEX2,BMI1,BNIP2,CAMK2D,CCR2,CD40LG,CD44,CD81,CD82,CDK6,CKAP5,CXCL8,DUSP13,DUSP14,DUSP5,DUSP6,EEF2K,EIF3A,EIF3E,ENG,EPHB4,FANCG,FASLG,FBXO9,FKBP5,FLT3LG,GATA2,GSTP1,HGF,HHEX,HIF1A,HIP1,HK3,HMGA1,HRAS,IFNG,IGF2BP3,IL10,IL1RN,IRAK4,JUN,KIFC2,KLF4,LCK,LEF1,LIG1,LIG3,LRIG1,MAP2K6,MAP3K4,MAPK14,MCL1,MCOLN2,MGMT,m…	137
Cellular Movement, Hematological System Development and Function, Immune Cell Trafficking, Inflammatory Response	chemotaxis of myeloid cells	7.07E-03	-2.787	ADORA2A,ANXA1,AZU1,C1QBP,CAMP,CCDC88A,CCL23,CCL3L1,CCL5,CCR1,CCR2,CCR6,CD28,CD4,CSF2RA,CTSG,CXCL8,CXCR3,FASLG,FPR1,FPR2,GNAI3,IL10,JAM3,PLA2G7,PPARG,PTGDR2,PTPRO,S100A12,SERPINA1,SPHK1,TLR4,VEGFB,VIPR1	34
Cell-To-Cell Signaling and Interaction, Cellular Growth and Proliferation	stimulation of blood cells	7.08E-03	0.289	CAMP,CARD11,CD2,CD28,CD40LG,CD83,CTSG,CXCL8,ICOS,IFNG,IL10,IL1R1,PTPRC,TNFSF13B	14
Hematological Disease, Immunological Disease	hypereosinophilia	7.14E-03		CD247,CD3G,CD4,CD40LG,CD5,CD7,JAK2,NFATC3,PDGFRB,TNFRSF4	10
Neurological Disease	Movement Disorders	7.24E-03		ABCB7,ADORA2A,ADORA3,AFG3L2,AIG1,ANO10,B3GNT1,B3GNT2,B4GALT5,BCL11B,BCL2,BCL6,BTN3A1,C10orf2,CA1,CA4,CA5B,CAB39,CACNA1I,CACNA2D3,CAPN3,CCL5,CD160,CD44,CD74,CHI3L1,CSE1L,CYCS,DAAM2,DBP,DHCR7,DNAJC13,DNMT1,DUSP5,EEF1A1,EEF2,ENO2,EPHX2,FAM173A,FAM3C,FASLG,FGF13,FKBP1A,FLOT1,GBA,GCH1,GNG7,GSTP1,GYPC,GZMB,HADH,HDC,HLA-DRB3,HMGB2,HNRNPDL,HNRNPU,HP,HRAS,HSPA1A/HSPA1B,ID3,IFNG,IL10,ISOC1,ITGAM,ITIH4,JMJD…	155
Gastrointestinal Disease, Immunological Disease, Ophthalmic Disease	primary Sjogren's syndrome	7.38E-03		CD6,IFITM1,IL4R,MATK,PPP3CC,SOCS3,TLR2,TLR4,TLR8,TNFRSF17,TNFSF13B	11
Inflammatory Disease, Neurological Disease	inflammatory demyelinating disease	7.54E-03		ADAM10,ANXA1,ARRB1,BCL2,CD47,CD52,CST3,FCGR1A,FCGR1B,HLA-DMA,HLA-DMB,HLA-DQA1,HLA-DQB1,HLA-DRA,HLA-DRB1,IFNG,IL10,IL7R,IMPDH2,ITGA4,KCNMA1,KIF1B,MERTK,MMP9,MXD3,P2RX7,POLA1,POLE,PTGS2,PTPRC,RPL5,RRM1,S1PR3,S1PR5,SLC1A4,SLC24A3,SV2A,TLR2	38
Cell-To-Cell Signaling and Interaction, Hematological System Development and Function, Immune Cell Trafficking, Inflammatory Response, Tissue Development	adhesion of phagocytes	7.61E-03	0.242	ADORA2A,CD40LG,CD44,CTSG,CXCL8,GAS6,ICOS,ITGAM,ITGAX,JAM3,MAEA,PPARG,PRDX2,SELL,SERPINA1,STAB1	16
Cell Death and Survival	cell death of breast cancer cell lines	7.64E-03	-1.364	ADM,AIM2,BAG3,BCL2,BEX2,BIK,BIRC3,BMX,CAMP,CD247,CD40LG,CD44,CDC42,CEACAM1,CHMP5,CSE1L,CYB5A,CYCS,ETS2,FASLG,FASN,FBLN1,FBXO32,GADD45A,HCAR2,HGF,HIF1A,HSPA1A/HSPA1B,HSPD1,IFNG,JUN,MADD,MAP2K6,MAPK14,MCL1,MKNK1,NLRC4,NME1,NOD1,NRG1,PARP1,PDCD4,PDE4D,PEA15,PEBP1,PHB,PI3,PIK3CB,PLCG1,PMAIP1,PPARG,PRKDC,PTGS2,PTK2,SDHC,SLC25A6,SLC29A1,SPHK1,SRC,SRPK1,TGFBR3,THOC1,TNFRSF25,UGCG	64
Cell Morphology	polarization of tumor cell lines	7.75E-03	1.016	CD47,CDC42,CSE1L,CXCL8,DPYSL2,GNA12,GNAI3,SAMSN1	8
Cancer	tumorigenesis of malignant tumor	7.75E-03	0.000	CTSL,GLDC,ICOS,IL10,MYB,MYC,RRM1,SRC	8
Cellular Development, Cellular Growth and Proliferation	proliferation of tumor cell lines	8.00E-03	-0.505	ABCB7,ACACA,ACKR3,ACSL4,ACVR1,ACVR2A,ADAM9,ADM,AGK,AIM2,ALDH1A1,ALKBH3,ANXA1,APEX1,ARG1,ARL5A,ASAH1,ATF5,BCL2,BCL6,BEX2,BIN1,BMI1,BMP6,BMX,BOP1,C14orf169,C1QBP,CAMP,CCDC6,CCDC88A,CCND2,CD19,CD28,CD320,CD4,CD40LG,CD44,CD59,CD72,CD81,CD99,CDC25B,CDC42,CDCA4,CDK6,CDKN2D,CEACAM1,CEL,CENPB,CHN2,CINP,CISD2,CLYBL,CSE1L,CSNK1E,CTLA4,CTNNBIP1,CTSD,CTSG,CTTN,CXCL8,CYP19A1,CYP1B1,DACH1,DLC1,DNAJA3,DUSP5,DUS…	255
Cell Cycle, Respiratory System Development and Function	G1 phase of lung cell lines	8.02E-03		CCNA1,EP400,HRAS,MYC	4
Cancer	PDGFRA D842V-positive gastrointestinal stromal tumor	8.02E-03		FYN,LCK,PDGFRB,SRC	4
Cancer, Hematological Disease, Immunological Disease, Organismal Injury and Abnormalities	Ph positive chronic myeloid leukemia in myeloid blast crisis	8.02E-03		FYN,LCK,PDGFRB,SRC	4
Cell-To-Cell Signaling and Interaction, Hematological System Development and Function	binding of B-lymphocyte derived cell lines	8.02E-03		CD47,ENG,ITGA4,TNFRSF17	4
Gene Expression	binding of Ets element	8.02E-03	-1.067	ETS1,ETS2,MYC,SP100	4
Cell Death and Survival	cell death of hippocampal neurons	8.02E-03	1.067	BCL2,HYOU1,LRPAP1,UNG	4
Cellular Movement	cell movement of melanoma cells	8.02E-03		CCR7,CD47,LSP1,SIRPA	4
Cancer, Cell Death and Survival, Tumor Morphology	cytolysis of tumor cells	8.02E-03	1.067	CD55,CD59,GZMB,IFNG	4
Cellular Movement, Nervous System Development and Function	migration of neuroglia	8.02E-03		AZU1,CHI3L1,HGF,VCAN	4
Cancer, Hematological Disease, Immunological Disease, Organismal Injury and Abnormalities	refractory BCR-ABL E255V-positive Philadelphia-positive acute lymphoblastic leukemia	8.02E-03		FYN,LCK,PDGFRB,SRC	4
Cancer, Hematological Disease, Immunological Disease, Organismal Injury and Abnormalities	refractory BCR-ABL F359C-positive Philadelphia-positive acute lymphoblastic leukemia	8.02E-03		FYN,LCK,PDGFRB,SRC	4
Cancer, Hematological Disease, Immunological Disease, Organismal Injury and Abnormalities	refractory BCR-ABL F359I-positive Philadelphia-positive acute lymphoblastic leukemia	8.02E-03		FYN,LCK,PDGFRB,SRC	4
Cancer, Hematological Disease, Immunological Disease, Organismal Injury and Abnormalities	refractory BCR-ABL F359V-positive Philadelphia-positive acute lymphoblastic leukemia	8.02E-03		FYN,LCK,PDGFRB,SRC	4
Cancer, Hematological Disease, Immunological Disease, Organismal Injury and Abnormalities	relapsed BCR-ABL F359C-positive Philadelphia-positive acute lymphoblastic leukemia	8.02E-03		FYN,LCK,PDGFRB,SRC	4
Cancer, Hematological Disease, Immunological Disease, Organismal Injury and Abnormalities	relapsed BCR-ABL F359I-positive Philadelphia-positive acute lymphoblastic leukemia	8.02E-03		FYN,LCK,PDGFRB,SRC	4
Cancer, Hematological Disease, Immunological Disease, Organismal Injury and Abnormalities	relapsed BCR-ABL F359V-positive Philadelphia-positive acute lymphoblastic leukemia	8.02E-03		FYN,LCK,PDGFRB,SRC	4
Cell Death and Survival, Nervous System Development and Function	survival of astrocytes	8.02E-03	-1.606	CCL5,CCR1,CHI3L1,IFNG	4
Cellular Movement, Hematological System Development and Function, Immune Cell Trafficking	homing of lymphocytes	8.30E-03	-1.650	ACKR3,ADAM10,ADORA2A,CAMP,CCL23,CCL5,CCR1,CCR2,CCR3,CCR7,CXCL8,FYN,GNA12,IL10,JAK2,MMP9,PTGDR,PTGDR2,SOCS3	19
Cancer, Hematological Disease, Organismal Injury and Abnormalities	chronic myeloproliferative disorder	8.39E-03		ADA,BMP6,CSF1R,DNMT1,FYN,GATA2,HRH2,IDH2,IL1RAP,IRF8,JAK2,JUN,KCNMA1,LCK,mir-223,PDE4B,PDE4D,PDGFRB,POLA1,POLB,POLD1,PTGS2,RASGRP4,RPL3,RRM1,RUNX1,SRC	27
Cardiovascular Disease	mid stage peripheral arterial occlusive disease	8.46E-03		AMPH,ARL4C,BEX4,C3AR1,CAPG,CCR1,CD163,CD83,CECR1,CHMP2B,CPVL,CTSC,EBNA1BP2,EEF1B2,FCGR1A,FPR1,HLA-DRB1,IRF8,ITGA4,KLF4,LAIR1,MBNL2,PIK3IP1,PTGER4,RPL9,RUNX1,SAMSN1,SGK1,SLA,SLC2A3,ST6GAL1,TLR7,TMEM176B,TOMM70A,VWA5A	35
Cancer, Hematological Disease, Immunological Disease	relapsed leukemia	8.46E-03		ADA,BIRC3,CD33,CSF1R,FYN,LCK,PDGFRB,POLA1,POLB,POLD1,POLE,RRM1,SRC,TUBA1A	14
Cellular Movement, Hematological System Development and Function, Immune Cell Trafficking	cell movement of granulocytes	8.58E-03	-2.430	ADORA2A,ANXA1,AZU1,C1QBP,CAMP,CAST,CCL23,CCL5,CCR1,CCR3,CCR6,CD28,CD47,CSF2RA,CTSG,CXCL8,CXCR3,FASLG,FPR1,ITGA4,ITGAM,JAM3,PPARG,PTGDR2,S100A12,SELL,SERPINA1,SIRPA,TLR4,VASP	30
Inflammatory Response	inflammation of eye	8.61E-03		ADA,ANXA1,CA1,CA4,CA5B,CST3,POLA1,POLB,POLD1	9
Energy Production, Lipid Metabolism, Small Molecule Biochemistry	alpha-oxidation of fatty acid	8.64E-03		HACL1,PHYH,SLC27A2	3
Cell Death and Survival	apoptosis of colony-forming erythroid cells	8.64E-03		EBAG9,FASLG,IFNG	3
Cell Death and Survival	apoptosis of uterine cell lines	8.64E-03		FASLG,MCL1,PTGS2	3
Cell Cycle	arrest in G0/G1 phase transition of brain cancer cell lines	8.64E-03		HGF,MMP9,MYC	3
Cell Morphology, Cellular Development, Embryonic Development, Organ Development, Organismal Development, Renal and Urological System Development and Function, Reproductive System Development and Function, Tissue Development	branching of kidney cell lines	8.64E-03		HGF,PKD1,PRKX	3
Cell-To-Cell Signaling and Interaction, Respiratory System Development and Function, Tissue Development	cell-cell adhesion of lung cell lines	8.64E-03		LGALS2,LGALS8,MYO9A	3
Cancer, Cell Death and Survival, Tumor Morphology	cytolysis of cancer cells	8.64E-03		CD55,CD59,IFNG	3
Connective Tissue Disorders, Developmental Disorder, Hereditary Disorder, Skeletal and Muscular Disorders	distal arthrogryposis type 2B	8.64E-03		MYH3,TNNT3,TPM2	3
Cell Cycle, Skeletal and Muscular System Development and Function	entry into S phase of smooth muscle cells	8.64E-03		MYBL1,MYC,RGCC	3
Hereditary Disorder, Neurological Disease	hereditary sensory neuropathy type 1	8.64E-03		DNMT1,SPTLC1,SPTLC2	3
Cell Death and Survival, Connective Tissue Disorders, Developmental Disorder, Hematological Disease, Hereditary Disorder, Organismal Injury and Abnormalities	hereditary spherocytosis	8.64E-03		ANK1,EPB42,SLC4A1	3
Ophthalmic Disease	iris structural abnormality	8.64E-03		ELP4,FOXC1,PITX2	3
Cell Morphology	permeabilization of plasma membrane	8.64E-03		CAMP,CERS6,PARP1	3
Cell-To-Cell Signaling and Interaction, Inflammatory Response	proinflammatory response of vascular endothelial cells	8.64E-03		MOK,TLR2,TLR4	3
Hematological System Development and Function, Tissue Morphology	quantity of PBMCs	8.64E-03		CXCL8,FLT3LG,MMP9	3
Infectious Disease	replication of Semliki Forest virus	8.64E-03		AMPH,IFNG,OPTN	3
Cardiovascular Disease, Cardiovascular System Development and Function	blood vessel collateralization of coronary artery	8.81E-03		AP3M2,AP3S2,CARD6,CDC42,CDKN2D,CYCS,GRAP2,INPP4B,KLF11,RUNX1,RUNX3,SPHK1,STXBP2	13
Cell Death and Survival	cell viability of mononuclear leukocytes	8.81E-03	0.635	BCL2,BCL6,CD40LG,CD8A,CXCL8,HGF,ICOS,IL10,IL2RB,MYC,SH3KBP1,TNFRSF17,TNFSF13B	13
Cellular Function and Maintenance	function of mononuclear leukocytes	8.88E-03	-0.808	CD28,CTLA4,GATA2,HSPD1,IL10,TLR2,TNFRSF4	7
Cellular Development, Cellular Growth and Proliferation	proliferation of leukemia cell lines	8.95E-03	1.485	ALDH1A1,ARG1,BCL2,CD44,CD72,CDC25B,CTLA4,CTSG,EPHB6,FCER2,FLT3LG,GNL3,HRAS,IFNG,IGF2BP3,IL12RB1,JAK2,JUN,KMT2A,LAIR1,mir-223,MYB,MYC,NDUFAF2,OLIG2,P2RX7,PRDM1,PRKCQ,PTPN22,RUNX1,RUNX2,SOCS3,SPHK1,SRC,SUV39H1,TCF3,VENTX,WRN	38
Developmental Disorder, Hereditary Disorder, Metabolic Disease	familial amyloidosis	9.04E-03		CST3,CTSD,GSN,IL10,LCN2,LDLR,LIPA,MMP9,OLR1,TGFBI	10
Infectious Disease	production of HIV-1	9.04E-03	0.488	ABCE1,AGFG1,CD28,IFNG,IL10,SERPINA1,SPN,TLR2,TRIM22,ZNF175	10
Inflammatory Response	cell-mediated response	9.06E-03	-1.175	ARRB2,HLA-DRB3,ICOS,IFNG,IL10,IL12RB1,IL18BP,IL1RAP,LILRB1,NCR3,PVRL2,SH2D1A	12
Cellular Development, Cellular Growth and Proliferation, Hematological System Development and Function, Tissue Development	proliferation of peripheral blood leukocytes	9.06E-03	0.588	CD40LG,CD6,CD83,CEACAM1,CTLA4,HMGA1,IL10,IL10RA,IL2RB,KLF4,SH3KBP1,TNFSF13B	12
DNA Replication, Recombination, and Repair	synthesis of DNA	9.13E-03	-2.155	ADORA2A,ARRB1,ARRB2,BMP6,CCDC88A,CCL5,CD40LG,CDCA4,CDK6,CDKN2C,CDKN2D,CSF1R,CXCL8,CXCR3,DACH1,DNMT1,ELP3,HGF,HRAS,HSPA8,IFNG,IL1RN,LIG1,MCL1,MYC,NRG1,OSM,PCNA,PEBP1,PIK3CB,POLA1,POLB,POLD1,POLE,PPAT,PRKCH,PTGS2,RAP1GAP,RPA1,S100A11,SERPINA1,SLC29A1,SRC,TGFA,TIMP2,WRN	46
Cell Death and Survival	cell death of hematopoietic cell lines	9.15E-03	0.707	BCL2,BIRC3,CCL5,CD19,CD247,CD40LG,CD99,CTLA4,FASLG,FLT3LG,GGT1,HLA-DRB4,JUN,LAIR1,MCL1,MYC,PRKCQ,PTPRC,SPN,TNFRSF25,TRIB2	21
Cell-To-Cell Signaling and Interaction, Inflammatory Response	immune response of leukocytes	9.52E-03	-0.829	ADORA2A,ANXA1,CAMP,CD40LG,CTLA4,CXCL8,FCAR,FCER1A,FPR1,HGF,IFNG,IL12RB1,IL1RAP,ITGAM,NCR3,SH2D1A,SLA2,TLR2,TLR4	19
Cellular Movement	migration of leukemia cell lines	9.67E-03	-0.199	CCL5,CCR2,CD44,CD47,CDC42,DPYSL2,DVL2,ENG,ITGA4,JAK2,LCK,MMP9,PLCG1,PTK2,RASGRP1,RHOU,SSH1	17
Cellular Development, Cellular Growth and Proliferation, Hematological System Development and Function, Hematopoiesis	proliferation of hematopoietic cells	9.67E-03	-0.462	AES,CD163,CD2,CSF1R,EPAS1,FLT3LG,GATA2,HRAS,IFNG,IL10,IL27,IL4R,JAK2,KMT2A,NFATC3,PTPRO,RUNX1	17
Cell Death and Survival	cell death of monocytes	9.75E-03	1.081	ADORA3,CAMP,CD40LG,FASLG,FCER1A,IL10	6
Cardiovascular System Development and Function, Cell-To-Cell Signaling and Interaction, Tissue Development	cell-cell adhesion of endothelial cells	9.75E-03	-0.208	ADAM10,CDC42,HGF,ICOS,LGALS2,LGALS8	6
Drug Metabolism, Molecular Transport, Small Molecule Biochemistry	concentration of glutathione	9.75E-03	-1.032	BCL2,CD81,CD82,IFNG,MAOA,MYC	6
Cellular Development, Cellular Growth and Proliferation, Hematological System Development and Function	proliferation of naive T lymphocytes	9.75E-03	0.816	CAMP,CD28,CD40LG,IL10,IL27,MYC	6
Cellular Movement, Hematological System Development and Function, Immune Cell Trafficking	transendothelial migration of leukocytes	9.75E-03	-2.425	CD28,CD47,CXCL8,PTGDR2,STAB1,ZAP70	6
Hematological System Development and Function, Immune Cell Trafficking, Inflammatory Response, Tissue Development	accumulation of leukocytes	9.84E-03	-1.459	CCL5,CTSC,CXCL8,FLT3LG,MLLT11	5
Developmental Disorder, Hereditary Disorder, Metabolic Disease, Neurological Disease	familial amyloidotic polyneuropathy	9.84E-03		GSN,IL10,LCN2,MMP9,TGFBI	5
Cell-mediated Immune Response, Cellular Movement, Hematological System Development and Function, Immune Cell Trafficking	transendothelial migration of T lymphocytes	9.84E-03	-2.213	CD28,CD47,PTGDR2,STAB1,ZAP70	5
Cell Cycle	cell cycle progression	9.99E-03	-0.914	ADARB1,AFAP1L2,ARG1,BAZ1A,BCL2,BCL6,BEX2,BMI1,BMP6,BOP1,CCNB1IP1,CCT4,CD19,CD28,CD320,CD44,CDC123,CDC23,CDC25B,CDC42,CDC7,CDK6,CDKN2C,CDKN2D,CENPB,CHN2,CKAP5,CSE1L,CSF1R,CSNK1D,CXCL8,DNMT1,EIF3E,ETS1,FANCG,FASN,FLT3LG,FOXC1,FYN,GADD45A,GAS6,GAS7,GATA2,GNAI3,GTPBP4,HAUS4,HAUS8,HGF,HIF1A,HPGD,HRAS,ID3,IFNG,IL10,JAK2,KIF22,KLF4,KLHDC8B,KLHL2,KMT2A,LAMTOR5,LCK,LIG1,LRIG1,MAD1L1,MADD,MAP2K6,MAPK14,MAT…	124
Cancer	advanced malignant tumor	1.00E-02	1.455	ACKR3,ACP5,ALPL,ARL4C,ATIC,BCL2,BEX4,CAPG,CCNA1,CCND2,CCR2,CD44,CD52,CD74,CDKN2C,CMTM4,CMTM8,CRYZ,CSE1L,CSF1R,CST7,CTLA4,CTTN,CXCL8,CXXC5,CYP19A1,CYP1B1,DACH1,DPYSL2,DUSP6,EEF1A1,EPB41L3,EPHB6,ERAP2,FAM171A1,FASLG,FKBP1A,GCH1,GNA12,GSR,HGF,HIF1A,HIST2H2AA3/HIST2H2AA4,HMGB2,HRAS,HRH2,HSP90AB1,HTRA1,IFNG,IGFBP7,IL2RB,ITPR3,LCK,LCN2,LGALS2,LGALS8,LPAR5,LRIG1,LSM7,MAP4K5,MME,MMP9,NME1,PARP1,PDCD2L,PD…	104
Hereditary Disorder, Neurological Disease	Rett Syndrome	1.03E-02		ABLIM1,ACSL1,AUTS2,BEX4,BTN3A1,CCL5,CD6,CLIC3,CORO1B,CXCR6,ERAP2,FCER1G,GPR137B,GPR56,GSTM4,HLA-DRB4,IFNG,LGALS8,NAIP,NCR3,NELL2,PPAT,ST6GALNAC4,TIAM1,TRAF3IP2,YBX3	26
Cell-To-Cell Signaling and Interaction, Hematological System Development and Function, Immune Cell Trafficking, Inflammatory Response	activation of monocytes	1.03E-02	-1.929	ADAM10,ADAM9,AZU1,CCL5,CD163,CD40LG,HYAL2,IFNG	8
Cellular Movement, Embryonic Development	chemotaxis of embryonic cell lines	1.03E-02	0.827	ARRB2,CAMP,CCL5,CCR2,CDC42,FPR2,PTGDR2,TLR2	8
Cellular Movement, Hair and Skin Development and Function	chemotaxis of epithelial cell lines	1.03E-02	0.827	ARRB2,CAMP,CCL5,CCR2,CDC42,FPR2,PTGDR2,TLR2	8
Cell-mediated Immune Response, Cellular Development, Cellular Function and Maintenance, Hematological System Development and Function, Hematopoiesis, Lymphoid Tissue Structure and Development	differentiation of helper T lymphocytes	1.03E-02	-2.197	CD28,CTLA4,IFNG,IL2RB,MAPK14,P2RX7,STAT4,TLR7	8
Gastrointestinal Disease, Hepatic System Disease, Organismal Injury and Abnormalities	fibrosis of liver	1.03E-02		GSTP1,IFNG,IL10,POLA1,POLB,POLD1,RORA,TLR4	8
Cell-To-Cell Signaling and Interaction, Cellular Growth and Proliferation	stimulation of tumor cell lines	1.03E-02	-2.114	BCL2,CCL5,CD2,FASLG,HGF,HRAS,IFNG,IL2RB	8
Cardiovascular System Development and Function, Cell-To-Cell Signaling and Interaction, Tissue Development	adhesion of vascular endothelial cells	1.03E-02	0.224	ADAM10,CD40LG,CD44,CD63,CTSG,CXCL8,FERMT2,HGF,ICOS,IGFBP7,ITGA4,ITGAM,LGALS2,LGALS8,NAGA,PPARG,TLR2,TNFRSF4	18
Free Radical Scavenging	metabolism of reactive oxygen species	1.03E-02	-2.047	BCL2,CAMP,CCL5,CD28,CD47,CD52,CDC42,CTTN,CXCL8,CYB5R4,ETS1,FPR1,FPR2,GGT1,GSN,GZMA,GZMB,GZMH,GZMK,GZMM,HRAS,HVCN1,IFNG,IL10,ITGAM,ITGAX,KL,LAT,LCK,LDHA,LTF,NAMPT,NDUFAF1,OLR1,PLCG1,PRDX2,PRF1,PRKCQ,PRSS23,PTGS2,RALGDS,SDHC,SERPINA1,SH3PXD2A,SH3PXD2B,SRC,TGFA,TLR2,YWHAZ,ZAP70	50
Cellular Movement	cell movement of leukemia cell lines	1.04E-02	-0.440	CCL23,CCL5,CCR2,CD44,CD47,CDC42,CXCL8,DPYSL2,DVL2,ENG,FASLG,FPR2,FUT7,ITGA4,JAK2,LCK,MMP9,NEDD4,PLCG1,PPARG,PTK2,RASGRP1,RHOU,SELL,SPHK1,SPTLC1,SSH1	27
Cellular Development, Skeletal and Muscular System Development and Function, Tissue Development	differentiation of osteoblasts	1.04E-02	-0.928	ACVR1,ACVR2A,ALPL,BMP6,CDK6,CTNNBIP1,DNAJC13,FASN,FBL,GTPBP4,HNRNPU,HSPE1,IARS,LTF,PHB,PTK2,RDH14,RPS15,RSL1D1,RUNX2,VCAN	21
Inflammatory Response	cytotoxic reaction of cells	1.04E-02	-0.892	BCL2,CAMP,CD47,CD59,CTSD,DICER1,FCER1A,GNA12,GSTM4,LAIR1,LCK,MYC,NCR3,POLA1,PRR13,TTC3	16
Cell-To-Cell Signaling and Interaction, Cellular Growth and Proliferation, Hematological System Development and Function	stimulation of leukocytes	1.06E-02	0.043	CAMP,CARD11,CD2,CD28,CD40LG,CD83,CTSG,CXCL8,ICOS,IFNG,IL10,PTPRC,TNFSF13B	13
Gastrointestinal Disease, Inflammatory Disease, Inflammatory Response	colitis	1.07E-02		ANXA1,CD86,CTLA4,CXCL8,FKBP1A,FUT7,HPGD,IL10,IL25,JAK2,LCN2,MMP9,PDE4B,PDE4D,POR,PPARG,PPP3CC,PTGS2,SIGMAR1,SOCS3,TLR2,TLR4	22
Inflammatory Disease, Neurological Disease, Skeletal and Muscular Disorders	Multiple Sclerosis	1.07E-02		ADAM10,ANXA1,ARRB1,BCL2,CD47,CD52,CST3,FCGR1A,FCGR1B,HLA-DMA,HLA-DMB,HLA-DQA1,HLA-DQB1,HLA-DRA,HLA-DRB1,IFNG,IL10,IL7R,IMPDH2,ITGA4,KCNMA1,KIF1B,MERTK,MXD3,P2RX7,POLA1,POLE,PTGS2,PTPRC,RPL5,RRM1,S1PR3,S1PR5,SLC1A4,SLC24A3,SV2A,TLR2	37
Endocrine System Disorders, Gastrointestinal Disease, Immunological Disease, Metabolic Disease	insulin-dependent diabetes mellitus	1.08E-02		ABCF1,ACSL1,BACH2,BTN3A1,BTN3A2,BTN3A3,C6orf48,CA1,CCR2,CD40LG,CLEC2D,CMAHP,CTLA4,CXCL8,FKBP1A,FLOT1,HLA-DMA,HLA-DOA,HLA-DOB,HLA-DPA1,HLA-DQA1,HLA-DQB1,HLA-DRA,HLA-DRB3,HLA-DRB4,HSPA1A/HSPA1B,ICOS,IGFBP7,IL1R1,IL2RB,ITPR3,LTA,LYRM4,MAPKAPK5-AS1,MDC1,MGAM,PHTF1,PPARG,PPP2R2B,PTPLB,PTPN22,PTPRO,SPRED1,UBASH3A,VARS2	45
Cell-To-Cell Signaling and Interaction, Tissue Development	adhesion of leukemia cell lines	1.09E-02	0.252	ACP1,CD28,CD47,CD99,DYSF,FES,FUT7,HRAS,ITGA4,ITGAM,LAT,PLCG1,RALGDS,RAP1GAP,RHOU,RPSA,SKAP1,TLR2,ZAP70	19
Cell Death and Survival, Hematological System Development and Function	cell viability of lymphocytes	1.12E-02	0.674	BCL2,BCL6,CD40LG,CD8A,ICOS,IL10,IL2RB,MYC,SH3KBP1,TNFRSF17,TNFSF13B	11
Cancer, Hematological Disease, Immunological Disease, Organismal Injury and Abnormalities	relapsed acute lymphocytic leukemia	1.13E-02		CSF1R,FYN,LCK,PDGFRB,POLA1,POLB,POLD1,POLE,SRC,TUBA1A	10
Cell-To-Cell Signaling and Interaction	response of granulocytes	1.13E-02	0.190	ADORA2A,ANXA1,CAMP,CD40LG,CXCL8,FCAR,FCER1A,FPR1,HGF,ITGAM	10
Cellular Development, Tissue Development	differentiation of bone cells	1.14E-02	-1.500	ACVR1,ACVR2A,ALPL,BMP6,CDK6,CST3,CTNNBIP1,CXCL8,DNAJC13,FASN,FBL,GTPBP4,HNRNPU,HSPE1,IARS,IFNG,IL32,LILRB3,LTF,PHB,PTK2,RDH14,RPS15,RSL1D1,RUNX2,VCAN	26
Cell Death and Survival	cell viability of myeloma cell lines	1.18E-02	-0.361	AGTRAP,BCL2,CD81,CD82,CKAP5,FBXO9,HGF,HIP1,KIFC2,MCL1,NAMPT,RRM1,SLC25A23,SNRPA1,TNFSF13B,TRIM68,USP36,WBSCR22	18
Cellular Movement, Hematological System Development and Function, Immune Cell Trafficking, Inflammatory Response	cell movement of peripheral blood monocytes	1.21E-02	0.000	CCL5,CCR1,CTSG,FPR1,FPR2,ITGAM,PPARG	7
Immunological Disease	common variable immunodeficiency	1.21E-02		CD19,CD81,FCGR1A,FCGR1B,ICOS,LRBA,TNFRSF13B	7
Cancer	breast or ovarian cancer	1.21E-02	1.982	ACACB,ACP5,ADAM10,ADAM9,ADCY3,AGAP6 (includes others),AGTPBP1,AIG1,AKR7A2,ALDH1A1,ALDOA,ANKRD22,ANKRD36,ANXA1,AP3M2,AQP12A/AQP12B,ARL4C,ARRB1,ASGR1,ATIC,ATL3,ATP8B2,AXIN2,B3GALTL,BCAT1,BCL2,BCL6,BEX2,BMI1,BTN3A1,C14orf159,CACNA2D3,CCDC66,CCNA1,CCND2,CCR2,CCR6,CCR7,CCT3,CD44,CD69,CDC25B,CDK6,CDKN2C,CEL,CEP131,CHI3L1,CHST7,CIRH1A,CKAP5,CLNS1A,CMTM4,CMTM8,COL4A3BP,CRTAP,CSE1L,CSF1R,CSF3R,CSNK1E,CTLA…	317
Cell Death and Survival	cell viability of cervical cancer cell lines	1.21E-02	-3.491	ACVR2A,ADK,AKAP7,ATF6,BCL2,BCL2A1,BCL6,BNIP2,CAMK2D,CDK6,DUSP13,DUSP14,DUSP5,DUSP6,EIF3E,JUN,LCK,LIG3,MAP3K4,MCL1,MCOLN2,NEK8,NUP210,PARP1,PFKFB2,PPM1M,PPP1R16B,PPP1R3D,PPP2R2B,PPP2R3A,PRKCQ,PRKDC,PRPF19,PTPN22,PTPRCAP,PTPRO,RPA1,RPSA,SGK1,SPHK1,SYMPK,THOC1,TPK1	43
Cardiovascular System Development and Function, Cell-To-Cell Signaling and Interaction, Tissue Development	adhesion of endothelial cells	1.23E-02	0.818	ADAM10,CD40LG,CD44,CD63,CDC42,CTSG,CXCL8,FERMT2,GAS6,HGF,ICAM2,ICOS,IGFBP7,ITGA4,ITGAM,LGALS2,LGALS8,NAGA,OLR1,PPARG,SELL,TLR2,TNFRSF4	23
Organismal Injury and Abnormalities, Reproductive System Disease	disorder of pregnancy	1.23E-02		ABCF2,ABLIM1,ACACB,ACTR5,ALDH3A2,ALG8,ALKBH3,ANKRD55,APOL3,ATF6,ATL3,ATP8B2,BAZ1A,BNIP2,CA1,CCDC50,CDC7,CHN2,CLCN6,CLDN23,CORO2A,CSF3R,DAAM2,DBNDD2,DBP,DSC2,ELAC2,F5,FBXO32,FGGY,FHL1,FOXC1,GNAI3,GOLGA1,GSN,GSR,GSTP1,IFITM1,KCTD15,KIAA0020,KIAA1147,KIAA1598,KREMEN1,KYNU,LDLR,LRIG1,LRRC14,LUC7L,MAOA,MCL1,MMP23B,MMP8,MYO10,NAA15,NCAPD3,NFIX,NKRF,NOD1,NR3C2,NSMF,OSBPL7,PARP1,PDZD4,PGM2,PLA2G7,PLCG1,P…	92
Cellular Development	differentiation of leukemia cell lines	1.26E-02	-0.628	ALG5,C1QBP,CTSG,CXCR5,FES,HIF1A,HK3,HRAS,IFNG,IL1RN,KLF4,MAPK14,MCL1,MYB,MYC,NCOR2,PBXIP1,PDE4D,PLSCR1,PRKX,PRMT1,PTPN1,RUNX1,RUNX2,SRC,STK39	26
Cellular Development, Cellular Growth and Proliferation, Hematological System Development and Function, Hematopoiesis	proliferation of hematopoietic progenitor cells	1.30E-02	-0.566	AES,CD163,CD2,CSF1R,EPAS1,HRAS,IFNG,IL10,IL27,IL4R,JAK2,KMT2A,NFATC3,PTPRO,RUNX1	15
Metabolic Disease	amyloidosis	1.30E-02		ADAM10,ALDH5A1,AMPH,ARG1,B3GNT1,BCL2,BCL6,BIN1,BLMH,BMP6,CBS/LOC102724560,CD27,CD33,CD47,CD74,CFAP45,CFD,CHI3L1,CHI3L2,CLUH,CR1,CST3,CTSD,CXCL8,DHCR7,DICER1,DPYSL2,DYSF,EEF2,EEF2K,EIF2A,EPRS,ETS2,FAM3C,FCGR1A,FCGR1B,FH,GM2A,GSN,HIF1A,HMGA1,HNRNPDL,HNRNPU,HP,HSPA1A/HSPA1B,HSPD1,HTRA1,IL10,JUN,LCN2,LDLR,LDLRAP1,LGMN,LIPA,LRP1,LRP3,LRPAP1,LSS,MAOA,mir-9,MME,MMP9,MS4A4A,MS4A6A,MTRR,NAIP,OLR1,OSBPL10,…	108
Protein Synthesis	synthesis of protein	1.32E-02	-0.385	ABCF1,APEX1,CD4,CD40LG,CSNK1E,DICER1,EEF1A1,EEF2K,EIF2A,EIF2B5,EIF3B,EIF3E,EIF5B,EPRS,GATB,HSPA1A/HSPA1B,IFNG,IGF2BP2,IGF2BP3,JUN,MEF2A,MKNK1,MRPL41,MYC,NCBP2,PABPC4,PASK,PPAT,PRKRA,RPL13A,RPL23,RPS14,RPS4X,RPS5,RPS6,TNFSF13B,TP53BP1,UPF3A,ZNF540	39
Gene Expression	binding of protein binding site	1.32E-02	0.132	APEX1,BCL2,CD2,CD28,CD40LG,EPAS1,ETS1,ETS2,HEY1,HGF,HSPA1A/HSPA1B,ID3,IFNG,IL1R1,ITGAM,JUN,JUP,LTF,MYB,MYC,NRG1,OLR1,OSM,PDGFRB,POR,PRKDC,RBPJ,RUNX1,SP100,SPN,SRC,SUV39H1,TGFA,TRIM28	34
Cellular Development, Tissue Development	differentiation of connective tissue cells	1.32E-02	0.359	ACVR1,ACVR2A,ALPL,BMP6,CAST,CDK6,CST3,CTNNBIP1,CXCL8,DNAJC13,FASN,FBL,GADD45B,GAS7,GTPBP4,HNRNPU,HSPE1,IARS,IFNG,IL32,LILRB3,LTF,MAFG,PHB,PPARG,PTK2,RDH14,RPS15,RSL1D1,RUNX2,SMAD3,TRIB2,TRIB3,VCAN	34
Cancer, Hematological Disease, Organismal Injury and Abnormalities	malignant myeloid neoplasm	1.34E-02		CSF1R,DNMT1,IDH2,JAK2,PDGFRB,POLA1,POLB,POLD1	8
Cellular Movement, Hematological System Development and Function, Immune Cell Trafficking, Inflammatory Response	chemotaxis of lymphocytes	1.35E-02	-1.886	ACKR3,ADAM10,ADORA2A,CAMP,CCL23,CCL5,CCR1,CCR2,CCR3,CCR7,CXCL8,FYN,GNA12,IL10,MMP9,PTGDR,PTGDR2,SOCS3	18
Free Radical Scavenging	synthesis of reactive oxygen species	1.37E-02	-1.911	BCL2,CAMP,CCL5,CD28,CD47,CD52,CDC42,CTTN,CXCL8,ETS1,FPR1,FPR2,GGT1,GSN,GZMA,GZMB,GZMH,GZMK,GZMM,HRAS,HVCN1,IFNG,IL10,ITGAM,ITGAX,KL,LAT,LCK,LDHA,LTF,NAMPT,NDUFAF1,OLR1,PLCG1,PRDX2,PRF1,PRKCQ,PRSS23,PTGS2,RALGDS,SDHC,SERPINA1,SRC,TGFA,TLR2,YWHAZ,ZAP70	47
Cellular Movement, Hematological System Development and Function	cell movement of hematopoietic cells	1.37E-02	0.863	CCL5,CCR2,CCR3,CD28,CD44,CXCR3,HGF,IFNG,ITGA4,MMP9,ZAP70	11
Cancer, Endocrine System Disorders	differentiated thyroid cancer	1.37E-02		CCDC6,CSF1R,CST7,ENG,EPHB4,ETS1,FCGBP,HGF,HRAS,LCK,LSM7,MMP9,PDGFRB,PPARG,PTGS2,PTPN4,PTPRC,RAP1GAP,RUNX2,S100A11,SERPINA1,SPHK1,TRIM24	23
Cell-To-Cell Signaling and Interaction, Hematological System Development and Function	T cell response	1.39E-02	0.628	CTLA4,HLA-DRB1,HLA-DRB4,IL10RA,IL12RB1,MAPK14	6
Cell Death and Survival	cell viability of epithelial cells	1.39E-02	0.537	BCL2A1,COL17A1,METAP2,OSM,SRC,TLR2	6
Cellular Movement, Hematological System Development and Function, Immune Cell Trafficking, Inflammatory Response	chemotaxis of PBMCs	1.39E-02	-0.436	CCL5,CCR1,CTSG,FPR1,FPR2,TLR2	6
Cell-mediated Immune Response, Cellular Development, Cellular Function and Maintenance, Hematological System Development and Function, Hematopoiesis, Lymphoid Tissue Structure and Development	differentiation of naive T lymphocytes	1.39E-02	-0.958	CD28,CTLA4,IFNG,IL10,STAT4,TLR7	6
Hematological Disease, Immunological Disease	neutropenia	1.39E-02		CSF3R,DNMT1,G6PC3,ICOS,MR1,VPS45	6
Cell Morphology, Cellular Assembly and Organization	orientation of microtubule organizing centers	1.39E-02	-0.968	CDC42,INF2,KANK1,LAT,LILRB1,ZAP70	6
Cell-To-Cell Signaling and Interaction, Cellular Compromise, Cellular Function and Maintenance, Inflammatory Response	respiratory burst of granulocytes	1.39E-02	-0.200	ADORA2A,CD40LG,CXCL8,FCAR,FCER1A,FPR1	6
Hematological System Development and Function, Tissue Morphology	quantity of lymphocytes	1.39E-02	0.104	BCL2,CD19,CD28,FLT3LG,GATA2,ICOS,IL10,LCK,PPARG,PRL,TNFRSF13B,TNFRSF17,TNFSF13B,ZAP70	14
Inflammatory Disease, Inflammatory Response, Neurological Disease	Encephalitis	1.39E-02		CST3,FCGR1A,FCGR1B,FKBP1A,HIF1A,IL10,IRAK4,MMP9,PPP3CC	9
Cell Death and Survival	cell death of gonadal cell lines	1.40E-02	0.440	APEX1,FASLG,GNAQ,HRAS,ITGAM,MCL1,MGMT,MYC,PPARG,TLR2	10
Lipid Metabolism, Molecular Transport, Small Molecule Biochemistry	quantity of polyunsaturated fatty acids	1.40E-02	-1.497	ACSL4,CXCL8,IFNG,IL18BP,IL1R2,IL1RN,LPIN1,PTGS2,SNCA,TGFA	10
Cell-To-Cell Signaling and Interaction, Hematological System Development and Function, Immune Cell Trafficking, Inflammatory Response, Tissue Development	binding of dendritic cells	1.44E-02	0.147	CD4,CD83,IL10,ITGA4	4
Cell Death and Survival	delay in cell death of leukocytes	1.44E-02		CTSD,CXCL8,LTF,MAPK14	4
Infectious Disease	entrance of HIV-1	1.44E-02		CD4,P2RX1,PLCG1,ZAP70	4
Dermatological Diseases and Conditions, Infectious Disease	herpes zoster	1.44E-02		ADA,POLA1,POLB,POLD1	4
Hematological Disease, Respiratory Disease	hypoxia	1.44E-02		ADORA2A,ADORA3,PDE4B,PDE4D	4
Cellular Movement, Immune Cell Trafficking, Inflammatory Response	invasion of phagocytes	1.44E-02	1.067	HGF,IFNG,PLGRKT,TIMP2	4
Cellular Movement	migration of thyroid tumor cell lines	1.44E-02		HGF,KISS1R,LRP1,RAP1GAP	4
Cell-To-Cell Signaling and Interaction, Cellular Growth and Proliferation, Hematological System Development and Function, Inflammatory Response	stimulation of phagocytes	1.44E-02	-0.865	CAMP,CD40LG,CXCL8,IFNG	4
Cancer	tumorigenesis of carcinoma	1.44E-02		ICOS,MYC,RRM1,SRC	4
Cancer, Hematological Disease, Immunological Disease, Organismal Injury and Abnormalities	acute lymphocytic leukemia	1.44E-02		ADA,ADORA2A,ADORA3,BCL11B,BCL2,CD2,CD4,CSF1R,DDX51,DLC1,FYN,IDH2,IL7R,JAK2,KMT2A,LCK,LEF1,mir-223,MME,PDGFRB,POLA1,POLB,POLD1,POLE,POR,PPAT,PTPRC,RHOU,RRM1,RUNX1,SRC,ST6GALNAC3,TCF7,TUBA1A	34
Cancer, Organismal Injury and Abnormalities, Reproductive System Disease	breast cancer	1.46E-02		ACACB,ACP5,ADAM9,ADCY3,AGAP6 (includes others),AGTPBP1,AIG1,AKR7A2,ALDH1A1,ALDOA,ANKRD22,ANXA1,AP3M2,AQP12A/AQP12B,ARRB1,ASGR1,ATL3,ATP8B2,AXIN2,B3GALTL,BCAT1,BCL2,BCL6,BEX2,BMI1,BTN3A1,C14orf159,CACNA2D3,CCDC66,CCND2,CCR2,CCR6,CCR7,CCT3,CD44,CD69,CDC25B,CDK6,CDKN2C,CEL,CEP131,CHI3L1,CHST7,CIRH1A,CKAP5,CLNS1A,COL4A3BP,CRTAP,CSE1L,CSF1R,CSF3R,CSNK1E,CTLA4,CTSD,CTSF,CXCL8,CXCR3,CXXC5,CYCS,CYP19A1,D…	269
Cellular Movement	invasion of colon cancer cell lines	1.47E-02	1.249	ANXA1,CD44,CD82,HGF,HIF1A,KLF4,MAP4K1,mir-9,NME1,PDCD4,PTGS2,RAP1GAP,S100A10,SRC,TGFA,TIAM1,VEGFB	17
Organismal Injury and Abnormalities, Reproductive System Disease	benign pelvic disease	1.50E-02		ABCG1,APEX1,BCAT1,BCL2,BCL6,BYSL,C4BPA,CAV2,CCL23,CCR1,CD163,CD40LG,CSF1R,CXCL8,CXCR5,CXCR6,CYP19A1,DBP,DNMT1,FPR2,G0S2,GALNT4,GALT,GAS6,GRAP,GSTP1,GZMA,HGF,HIF1A,HLA-DOB,HSPA1A/HSPA1B,HYAL2,IL10,IL1R1,IL1R2,IL2RB,ITGA7,ITGAM,JUN,LTB4R,LTF,MAOA,MCM4,MCM7,MEF2A,MMP9,MT1E,OLFM1,ORM2,PDE4D,PDGFRB,PFKFB3,PKD1,PKD2,PKIA,PPARG,PRL,PTGER2,PTGS2,PTPN22,QSOX1,RGCC,RPL12,RPS23,RRM1,SERPINB1,SGK1,SLC1A4,SLC…	75
Cancer, Hematological Disease, Immunological Disease, Organismal Injury and Abnormalities	activated B-cell-like diffuse large B-cell lymphoma	1.50E-02		BCL2,BCL6,CARD11,CD79B,PRDM1	5
Inflammatory Disease, Respiratory Disease	allergic asthma	1.50E-02		CX3CR1,IL10,IL4R,SOCS3,WDR36	5
Nutritional Disease	early-onset morbid obesity	1.50E-02		FTO,MAF,PPARG,PRL,PTER	5
Cellular Movement, Immune Cell Trafficking	invasion of leukocytes	1.50E-02	0.555	CXCL8,HGF,IFNG,PLGRKT,TIMP2	5
Infectious Disease	melioidosis	1.50E-02		IFNG,TLR2,TLR4,TLR5,TLR8	5
Cancer, Endocrine System Disorders	metastatic papillary thyroid carcinoma	1.50E-02		CST7,LSM7,PTPN4,PTPRC,S100A11	5
Cellular Assembly and Organization, Cellular Function and Maintenance	permeability of cellular membrane	1.50E-02		BCL2,CAMP,CXCL8,GZMB,PMAIP1	5
Cell Morphology	polarization of leukemia cell lines	1.50E-02		CD47,CDC42,CXCL8,DPYSL2,GNA12	5

## Sheet: E. Discov_DE_upstr_reg
Upstream Regulator	Log Ratio	Molecule Type	Predicted Activation State	Activation z-score	p-value of overlap	Target molecules in dataset	Mechanistic Network
TGM2	-0.415	enzyme	Activated	3.933	3.66E-10	BCL2A1,BCL6,BIRC3,C12orf29,CCL4L1/CCL4L2,CD74,CD86,CDK6,CEACAM1,CLC,CX3CR1,CXCL8,CXCR5,CYP2R1,DAAM2,DEFA4,DNAAF2,EMR3,EPB41L4A-AS1,FCER1G,FFAR2,FFAR3,GCA,GM2A,HIP1,HK3,IL10RA,ITGAM,ITGAX,LILRA5,LSP1,MERTK,MMP8,MMP9,MORC2,MS4A3,MYC,MYO9A,NLRC4,OLFM4,OTUD6B,PDGFRB,PLSCR1,POR,PPP1R16B,RARRES3,RPF2,SDCBP,SELL,SIRPA,SLC25A20,SLC27A2,TNFAIP2,TOR1B,TRIM22,TRMT13,TSPAN14,TTC27,TUBGCP5,ZNF146
TCR		complex		-0.732	9.00E-10	ABLIM1,ADM,AIM2,BATF,CCR7,CD28,CD40LG,CD6,CD69,CD8B,CTLA4,CXCL8,F5,GBP4,GZMA,GZMB,HIF1A,HSPD1,ID3,IFNG,IL7R,ITGB7,JUN,LBR,LIPA,MAF,MYC,NFE2L3,NME1,ODC1,P2RX7,PA2G4,PASK,PDCD4,PGK1,PLCG1,PMAIP1,PRF1,PTPRC,SDCBP,SELL,SLAMF1,SLC2A3,SOCS3,TLR4,TLR7,TNFSF13B	114 (8)
BCR (complex)		complex	Inhibited	-2.356	7.29E-09	BCL2A1,BCL6,CCND2,CCR7,CD27,CD44,CD69,CD7,CD86,CXCR5,FCER2,FOSB,GZMB,IL2RB,ITGA4,KLF4,MIR155HG,MYC,POU2F2,PRDM1,PTGS2,SELL	161 (8)
IL2		cytokine	Inhibited	-2.110	1.23E-08	BCL2,CD40LG,CD44,CD59,CD69,CD86,CDKN2C,CX3CR1,CXCR3,ETS1,GZMB,ICOS,IDI1,IFNG,IL10,IL18BP,IL7R,KLRC1,KLRD1,NIFK,PDE4B,PPP2R2B,PRDM1,PRF1,RFTN1,SLC2A3	175 (10)
IL21		cytokine		-0.023	1.46E-08	BCL6,CCL5,CCR7,CD69,CD86,CXCR5,GZMA,GZMB,IDO1,IFNG,IL10,IL18R1,IL18RAP,KLRC1,KLRD1,MMP9,PCNA,PRDM1,PRF1,PTPRC,SELL,SOCS3,TLR4	69 (3)
IL13		cytokine		0.160	1.81E-08	ACKR3,ADA,BZW2,C3AR1,CCL5,CD163,CD52,CD86,CHN2,CLEC4E,CTSC,CXCL8,EPAS1,EVL,FADS1,FCER2,FEZ1,FGD2,FKBP1A,FLOT1,G0S2,GAS6,GAS7,GSN,HTRA1,IARS,IL10,IL1R1,IL1R2,IL1RN,IRAK3,LIPA,MAF,MAOA,MAP3K7CL,MCUR1,MS4A4A,MTSS1,PDGFC,PFKP,PID1,PIEZO1,PLCXD1,PPARG,QSOX1,RFTN1,RIN2,SLA,SLC16A6,SNCA,SORT1
SATB1	-0.092	transcription regulator		-0.548	1.93E-07	ADCY3,BCL2,CD69,CEACAM1,CORO6,CTSD,ENOSF1,F5,FERMT2,GADD45B,GPR18,HLA-DMB,HSPA8,HVCN1,IL18RAP,ILF3,IRF8,LAG3,LRRN3,MAL,PIK3IP1,PTGS2,RPLP0,RPLP1,SELL,SGK1,SIPA1L2,SLC27A2,TMEM2,TRIM22,TSPAN17
CD3		complex		1.483	4.44E-07	BCL6,CCND2,CCR6,CD247,CD28,CD3E,CD40LG,CD69,CD74,CDK6,CTLA4,CXCL8,CXCR3,ETS1,ETS2,FASLG,GZMA,GZMB,HIF1A,IFNG,IL10,LEF1,MAF,ORAI3,PDE4B,PDE4D,PHB,PTGER4,PTGS2,TCF7,TLR2	141 (10)
IL4	-0.095	cytokine		-0.051	5.16E-07	ACP5,CCL23,CD163,CD2,CD33,CD69,CD83,CD86,CDK6,CXCL8,FCER2,FLT3LG,ICOS,IDO1,IFNG,IL10,IL1R1,IL4R,ITGA4,ITGAX,LTA,MAOA,MMP9,OSM,PDE4B,PPARG,PRDM1,TIMP2,TNFRSF4,VIPR1	160 (7)
CSF2		cytokine		0.104	5.78E-07	ABCG1,ACP5,ARG1,CCR1,CD33,CD69,CDC123,CEACAM1,CTSC,CXCL8,DUSP6,GCLM,GK,HCAR3,HSPH1,IL10,IL1R1,ITGA4,ITGAX,MKNK1,MYC,PMP22,QSOX1,TLR2,TLR4,TLR5,UPP1
CEBPA	0.344	transcription regulator		1.536	6.15E-07	ACSL1,AKR1B1,ANXA1,ARG1,BCL2,BCL2A1,BIK,C3AR1,CAMP,CCND2,CD3G,CD7,CHI3L1,CRADD,CSF1R,CSF2RA,CSF3R,CXCL8,FCAR,GATA2,GCH1,HAMP,HCAR3,ICAM2,IL10,IL1RN,ITGAM,KCNMB1,KLRC1,LTF,MYC,PTGS2,PTPRC,RNF144A,SERPINB1
BRD4	0.195	kinase	Inhibited	-2.828	4.74E-06	ABLIM1,BTN3A2,CCR1,CD4,CXCR5,FADS1,FKBP11,GALNT14,HBD,KAT2A,LCK,MAL,MAP4K1,MYB,MYC,NME1,PIM2,PTPN22,RRS1,SFXN4,SRM,TTC27
CD28	-0.681	transmembrane receptor	Activated	2.124	1.23E-05	CBLB,CD247,CD3E,CD40LG,CD69,CDK6,CTLA4,CXCL8,CXCR3,FASLG,FYN,GZMA,GZMB,HAMP,IFNG,IL10,IL7R,MAF,ORAI3,PDE4B,PDE4D,PHB,PTGER4,PTGS2,TCF7	136 (10)
CD40	-0.100	transmembrane receptor		-0.221	1.46E-05	BCL2A1,BCL6,BIRC3,CCL5,CD27,CD40LG,CD83,CD86,CDK6,CXCL8,FASLG,FCER2,FLT3LG,IL10,IL1RN,IL27,KLF4,LTA,PRDM1,SAMSN1,SLAMF1,TLR2,TNFRSF13B,TNFSF13B	159 (8)
TBX21	-0.461	transcription regulator			1.90E-05	CDK6,CXCR3,GZMB,IFNG,PRF1,PTGDR2,RUNX1
TREM1	-0.417	transmembrane receptor		-0.798	1.96E-05	ACKR3,ARRDC4,ASPH,CCL23,CCL5,CCR7,CD83,CD86,CXCL8,DUSP14,ETS2,FERMT2,FFAR2,GADD45B,GCLM,HECW2,HES4,HSD3B7,IDO1,ITGAX,KANK1,LRRC8C,LY9,MAD1L1,MCOLN2,MT1E,PIM2,PLAC8,PLCXD1,PLEKHF2,PPARG,PTGS2,RHOBTB3,RHOU,RIN2,S1PR3,SFMBT2,SLC1A3,SLCO4A1,TARP,TIFA,TMEM158
SOX11		transcription regulator		-1.312	3.42E-05	ADAM10,ADAM9,CCL5,CD19,CD52,CD58,CD86,DBN1,FAIM3,HSPD1,IGIP,ITGA4,LCK,LEF1,LGALS9B,NREP,PAG1,PRDM1,TIAM1,TUBA1A,VPREB3,YPEL1
TNF	0.124	cytokine		0.787	3.55E-05	ADM,ADORA2A,BCL2,BCL2A1,BIK,BIRC3,CCL5,CCND2,CCR7,CD163,CD40LG,CD44,CD47,CD83,CD86,CFD,CHI3L1,COLQ,CTSC,CXCL8,CXCR3,CXCR5,CYP27A1,DUSP5,EFNA1,ETS1,EXOSC7,EXT1,G0S2,GADD45A,GCH1,GCLM,HCAR3,HLA-DRB4,HPGD,IDO1,IL10,IL1R1,IL1RN,IL32,IL36G,IL4R,IL7R,IRAK3,ITGA4,JUN,KIF3C,KYNU,LCN2,LSS,MARCKSL1,MCL1,MCM3,MFHAS1,MMP8,MMP9,MYC,NFKBIE,NPM3,PI3,PIK3CB,PLSCR1,PMAIP1,PPARG,PRDM1,PRSS23,PTGS2,RAB32,RARRES3,RF…	204 (8)
MYC	-1.489	transcription regulator		-1.816	3.59E-05	ACACA,ALDH18A1,APEX1,BCAT1,BCL6,BCOR,BMI1,CCND2,CCT3,CD44,DKC1,EXOSC8,FASLG,FASN,FBXO32,FKBP5,GADD45A,GADD45B,GCLM,HAMP,HIF1A,HNRNPU,HSPH1,JUN,LDHA,MYC,NCL,ODC1,PDCD4,PDGFRB,PHB,PMAIP1,POLR2D,PREP,PTMA,SCPEP1,SHMT1,SHMT2,SLC22A4,SLC25A19,ST3GAL4,WRN
SREBF1	-0.635	transcription regulator		-0.685	3.91E-05	AARS,ACACA,AGMAT,FASN,GSR,HSPA1A/HSPA1B,LDLR,LPIN1,OAT,PCK2,PCSK9,PMPCA,PPAT,RPLP0,RPS27,SCD,SORBS3
IL12B		cytokine		-1.501	6.12E-05	CDKN2D,CXCL8,DUSP5,EOMES,GZMB,IFNG,LTA,PIK3AP1
IL27	0.591	cytokine	Inhibited	-2.306	6.40E-05	CCL5,CD163,CD86,CR1,CXCL8,EMR1,HLA-DMA,HLA-DMB,HLA-DOB,HLA-DPA1,HLA-DQA1,HLA-DRA,HPGD,IFNG,IL10,IL1RN,ITGAM,SOCS3	183 (8)
IL12 (complex)		complex		0.280	9.10E-05	CD244,CD44,CD69,ICOS,IFNG,IL10,IL18BP,IL18R1,IL18RAP,ITGA4,MMP9,SELL,SH2D1A,SMAD3,STAT4	76 (5)
Akt		group		0.616	9.81E-05	BCL2A1,BMF,CCR7,CXCL8,ETS1,HIF1A,LCN2,MCL1,MMP9,MYC,PEA15,PMAIP1,PTGS2,SLC4A7	45 (2)
IL10	0.691	cytokine	Activated	2.817	2.11E-04	BCL2,BCL2A1,CAMP,CCL5,CD163,CD44,CD83,CD86,CDK6,CR1,CXCL8,FCGR1A,HPGD,IFNG,IL10,IL1RN,PDE4B,SOCS3,TLR4,VCAN	186 (9)
NR3C1	0.539	ligand-dependent nuclear receptor		1.228	2.57E-04	ABHD2,ANXA1,APOL3,ARRB1,BAG3,BCOR,BIN1,BIRC3,BMF,BRWD1,CARD14,CARD6,CCL5,CD40LG,CDC42EP3,CLCF1,CORO2A,CXCL8,CYP19A1,DAG1,DPP7,DUSP16,EBAG9,ELMO2,ENDOG,FASTKD1,FGD4,FKBP5,GADD45A,GADD45B,GZMA,HNRNPU,IL1RAP,IL36G,IL7R,JMJD6,LGALS8,LRRC8A,MAEA,MAL,MALT1,MAOA,MCL1,NAIP,NAMPT,NLRC4,OLR1,PDCD4,PDCL3,PDE4B,PEA15,PIK3CB,PLEKHF1,PPP3CC,PTGS2,S100P,SDPR,SGK1,SH3GLB1,SH3KBP1,SNCA,STOM,TLR5,TNFAIP2,TNFRSF25,…
TNFSF15	-0.145	cytokine		-0.218	2.98E-04	BIRC3,CXCL8,HAMP,MMP9	40 (2)
SMC3	-0.060	other	Inhibited	-2.000	2.98E-04	HLA-DQA1,HLA-DQB1,HLA-DRA,HLA-DRB1
MYCN	0.056	transcription regulator		0.447	3.37E-04	ALDOA,APEX1,BMI1,CCND2,HMGA1,LDHA,LRRN3,NCL,PHB,SLC25A19
CEBPB	0.489	transcription regulator		0.124	4.02E-04	BCL2,CCL5,CDC42EP3,CSF1R,CSF3R,CXCL8,FCAR,GADD45A,HAMP,HP,IL10,IL11RA,MYC,PPARG,PTGER4,PTGS2,SGK1,SREBF1,TLR8	136 (4)
IL5	0.067	cytokine		0.775	4.10E-04	ACP5,CCR1,CD69,CDC123,CEACAM1,CTSC,DUSP6,GCLM,GK,HCAR3,HSPH1,MKNK1,PMP22,QSOX1,UPP1
PGR		ligand-dependent nuclear receptor		-0.136	4.25E-04	ACSL1,ADARB1,BCL6,BIRC3,CD44,CD59,CYP19A1,DPYSL2,FKBP5,GAS6,GOT1,GRB10,IL1R1,KLF4,MATK,MYC,NQO2,PCNA,PFKP,PRL,PTGS2,S100P,SNTB2,SRSF7,UCK2,UGCG,VASP,VCAN	52 (2)
IFNG	-0.990	cytokine		-0.925	4.55E-04	ADORA2A,AIM2,AUTS2,BCL2,BCL2A1,BMF,BTN3A1,C1QB,CCL5,CD163,CD2,CD40LG,CD86,CEACAM1,CECR1,CXCL8,CXCR3,ERAP2,FCER1G,FCGR1A,FCGR1B,FPR2,GCH1,HLA-DQB1,HLA-DRA,HSPA1A/HSPA1B,IDO1,IFNG,IL10,IL18BP,IL1RN,IL27,IL32,IRF8,MARCKSL1,MMP9,MORC2,MTMR3,NFE2L3,NLRC5,PLA2G16,PMAIP1,PRDX2,PTGS2,RARRES3,RPL23A,SLC2A11,SOCS2,SOCS3,SP100,TLR2,TLR4,TLR5,TNFSF13B,TRIB2,TRIM22,VIPR1	180 (8)
Gm-csf		group		-1.044	4.56E-04	BCL2,CCL23,CCND2,CD163,CXCL8,IL10,MCL1,MMP9,PTGS2,SOCS2,SOCS3,TRIB2
RNA polymerase II		complex			4.97E-04	BCL2,CXCL8,CXCR5,CYP1B1,EBAG9,EXOSC8,GADD45A,GOT1,HNRNPU,HSPA1A/HSPA1B,IL1RN,LDLR,MAL,MCM3,MINOS1,MMP9,MYC,PCNA,POLB,PTGS2,PTK2,RBBP4,RPL10A,RPL12,RPS6,RUNX2,SLC27A2,WDR36	108 (2)
TP53	-0.137	transcription regulator		0.907	5.58E-04	ADA,ANXA1,ARPC1B,BCL2,BIK,BIRC3,BMX,CCNB1IP1,CD47,CDC25B,CDC7,CEP55,CERS6,CPOX,CSF3R,CSNK1D,CTSD,CTSW,CXCL8,DBP,DHCR7,DICER1,DNMT1,DRAM1,DUSP5,DUT,EBAG9,ENG,ERCC1,F5,FAM3C,FASLG,FASN,FYN,GADD45A,GNL3,GSR,HIF1A,HLA-DQA1,HRAS,HSPA1A/HSPA1B,HSPA8,IGFBP7,LBR,LDHA,LPIN1,LSS,MAD1L1,MAP2K6,MAP4K1,MBNL2,MCL1,MCM2,MCM3,MCM4,MCM7,MMP9,MRPL46,MYBL1,MYC,NLRC4,NME1,PCNA,PDE4B,PFKFB3,PFKP,PIDD1,PLA2G16,PLXNB2,…
LPAR1	-0.086	g-protein coupled receptor		-1.172	6.51E-04	CXCL8,MMP9,PTGS2,S1PR3,SPHK1
MYCBP	0.082	transcription regulator		-1.342	6.51E-04	CCND2,EIF2A,LDHA,NCL,ODC1
ICAM1	0.053	transmembrane receptor	Inhibited	-2.236	6.51E-04	CD69,CD86,IFNG,ITGA4,MYC
PTGER4	-0.679	g-protein coupled receptor		1.231	6.69E-04	CCR7,CD44,CXCL8,CYP19A1,HAMP,OSM
Igm		complex		-0.602	7.01E-04	BCL2,BCL2A1,BIK,CD44,CYCS,GRAP2,MYC,SAMSN1,TNFRSF13B,TRAF5,UGCG
STAT3	0.428	transcription regulator		-0.485	9.73E-04	BCL2,CCDC88A,CD83,CD86,CEACAM1,CHI3L1,CXCL8,GZMB,HAMP,HIF1A,HIST2H2AA3/HIST2H2AA4,ICOS,IL10,IL18R1,JAK2,MCL1,MMP9,MYC,NAMPT,PHB,PMAIP1,PTGS2,RBPJ,SGK1,SLAMF1,SOCS3,VCAN	63 (3)
E2F1	-0.336	transcription regulator			1.06E-03	ALG5,BCL2,BMI1,CDCA4,CDKN2C,CRADD,CTNNBIP1,DUT,EXOSC9,FANCD2,GRAP,HIST2H2AA3/HIST2H2AA4,HN1,ID3,LACTB,LCK,MAF,MCM3,MYC,NCL,NPAT,PA2G4,PCNA,POLA1,PPP1R13B,PRKDC,PTPN4,RBBP4,RFC4,RRM1,RSL1D1,TRMT13,UHRF2,UNG,VEGFB
Hsp90		group	Inhibited	-2.969	1.14E-03	CD2,CD28,CD4,CD40LG,IFNG,KLRD1,MYC,NCR3,RPS6
SIN3A	-0.242	transcription regulator			1.14E-03	BCL6,FBXO32,GADD45B,GSTP1,HLA-DRA,MAD1L1,MMP9,MYC,PTGS2
CD40LG	-1.120	cytokine		-1.505	1.23E-03	ATF5,BCL6,BIRC3,CD27,CD40LG,CD69,CD83,CD86,CDC25B,CDK6,CXCL8,GCH1,HLA-DQA1,HLA-DRB4,IL10,LTA,MCL1,NAMPT,PTGS2,RUNX3,TRAF5	185 (8)
CCL5	-0.979	cytokine		0.277	1.28E-03	CCR1,CD163,CD44,CXCL8,CYP1B1,DUSP6,HMGA1,MMP9,NAMPT,NCOR2,OLR1,SGK1,VASP
DUSP1	0.399	phosphatase		1.091	1.33E-03	BCL2,CXCL8,PTGS2,TLR2	34 (2)
FES	0.628	kinase			1.33E-03	CSF3R,ITGA4,ITGAM,ITGAX
NFATC1	-0.246	transcription regulator			1.33E-03	CD40LG,CX3CR1,MYC,PTGS2
STAT5a/b		group		-1.000	1.34E-03	CD69,CDKN2C,FAIM3,IDI1,IFNG,MAF,MYC,NIFK,PDE4B,RFTN1,SLC2A3
BCL6	0.881	transcription regulator		0.314	1.41E-03	BCL6,CCND2,CCR6,CCR7,CD19,CD44,CD69,CD72,CD79B,DUSP6,FCER2,FUT7,MIR155HG,PDCD2,PRDM1
CD46	-0.055	other		1.342	1.55E-03	CD69,GZMB,IFNG,IL10,PTGER4
Ifn gamma		complex		-0.314	1.64E-03	CXCR3,IL18BP,IRF8,JAK2,PMAIP1,SH2D1A,SOCS3	31 (2)
SPI1	0.469	transcription regulator			1.66E-03	CCND2,CCR6,CCR7,CD72,CHI3L1,CSF2RA,DUSP6,FES,FUT7,HK3,IL1RN,MME,NCF4
REL	0.430	transcription regulator			1.66E-03	BCL2,BCL2A1,CD40LG,CXCL8,FCER2,MMP9,PMAIP1,TNFRSF4,TNFSF13B
SELPLG	0.098	other		0.632	2.08E-03	APOL3,BCL2A1,BST1,CXCL8,CYP1B1,HCAR3,IDO1,IL10,IL1R2,IL4R
ZBED1	0.174	enzyme			2.27E-03	RPL10A,RPL12,RPS6
CD3E	-1.894	transmembrane receptor			2.27E-03	CD69,IL10,PTGS2	52 (3)
MXI1	-0.267	transcription regulator	Activated	2.449	2.33E-03	APEX1,IARS,IMPDH2,LARS,SLC1A4,SLC7A1
EBI3	0.336	cytokine		-1.941	2.55E-03	CD86,HLA-DMA,HLA-DMB,HLA-DOB,HLA-DPA1,HLA-DQA1,HLA-DRA,IL10
MAX	0.198	transcription regulator			3.10E-03	APEX1,BCL6,CCND2,DKC1,FBXO32,GADD45A,GADD45B,LRRN3,MYC,NCL,RBBP4
OSCAR	0.800	other		-1.342	3.11E-03	BCL2,CD83,CD86,CXCL8,ITGAM	149 (7)
RBPJ	0.945	transcription regulator		-0.378	3.24E-03	CAMP,CD44,ETS1,JUN,MAPK14,MAPK6,NFATC3,PRKAR2A,RUNX3
EZH2	-0.417	transcription regulator		-0.509	3.44E-03	ACKR3,AXIN2,BIRC3,CCND2,CD82,CXCL8,CYP1B1,EFNA1,FUCA1,GPR68,LCN2,MPZL2,MYC,NCOA7,PIM2,PPP2R2B,PRL,PTGS2,RAP1GAP,RARRES3,SERPINA1,SLC1A3	140 (4)
SH3KBP1	-1.748	other		1.067	3.58E-03	BCL2A1,CCND2,MYC,PRDM1
CRHR1	0.168	g-protein coupled receptor		-0.200	3.58E-03	HAMP,KCNMA1,KCNMB1,SLC2A3
DEK	0.100	transcription regulator			3.58E-03	BIRC3,CSF3R,CXCL8,MCL1
ICOS	-0.820	transmembrane receptor		-1.816	3.84E-03	CD40LG,CTLA4,ICOS,IFNG,IL10,MAF	54 (3)
Nr1h		group		0.918	3.91E-03	ABCG1,CCL5,CCR7,CXCL8,PTGS2,SREBF1,TLR4
NPC2	-0.188	other		0.277	3.91E-03	PPARG,PTGDS,PTGER2,PTGER4,PTGS2,STAT4,TLR4
PTGS2	-0.716	enzyme		-0.777	4.08E-03	ANXA1,BIRC3,CCL5,CCR7,CD44,CXCL8,MCL1,MMP9,MYC,NOP2,PPA1,PTGER4,PTGS2,PTMA	125 (3)
CTNNB1	0.584	transcription regulator	Inhibited	-2.157	5.33E-03	ALDH1A1,ALDH3A2,AXIN2,BCL2,CD44,CEACAM1,CNN2,ENO2,EPHB4,HTRA1,ID3,IDO1,IFITM1,IL10,IL1R1,ILF3,LBH,LEF1,MME,MYC,NRG1,PCCA,PDE4B,PKD1,RCN1,SERPINA1,SGK1,UGCG,VCAN
NOX4		enzyme		0.640	5.54E-03	BMF,EPAS1,HIF1A,MCL1,TGFA
HSF1		transcription regulator		0.880	5.68E-03	BAG3,BCL2,CCT3,FASN,FBLN1,HSP90AB1,HSPA1A/HSPA1B,HSPA8,HSPE1,HSPH1,IL7R,JMJD6,LDLR,MCL1,MUM1,NCOR2,PGK1,RANGAP1,RARRES3,RPL22,SLC5A3
SNAI1		transcription regulator		0.456	5.98E-03	CYP19A1,ERCC1,MMP9,PEBP1,PFKP,SLC27A2
IKBKE	-0.189	kinase		-1.590	5.98E-03	BCL2,BIRC3,CXCL8,MMP9,MYC,PTGS2	39 (2)
NFkB (complex)		complex	Inhibited	-2.268	7.06E-03	AMPH,BCL2,BCL2A1,BIRC3,BMI1,CAMP,CCL3L1,CCL5,CCR7,CD44,CD83,CD86,CDC25B,CXCL8,EMR1,ERAP2,FASLG,FUCA1,G0S2,HLA-DMB,IFNG,IL10RA,LCN2,LSP1,LTA,MCL1,MMP9,MYC,NAMPT,NOP14,PASK,PTGS2,RBPJ,RFTN1,SLC2A5,SMAD3,SOCS3,TNFRSF4,TRIB3	152 (8)
miR-542-3p (miRNAs w/seed GUGACAG)		mature microrna		1.994	7.48E-03	PTGS2,RPL22,RPS23,RPS28
FASN	-1.006	enzyme		1.732	7.48E-03	CXCL8,FASN,IL10,PTGS2
NCR3	-1.271	transmembrane receptor		-1.987	7.48E-03	CCL5,CD3E,IFNG,NCR3
CD4	-1.890	transmembrane receptor			7.48E-03	IFNG,IL10,LCK,MME
IKZF1	-0.044	transcription regulator			7.48E-03	CD79B,EIF4E3,PREP,VIPR1
GATA1	-0.267	transcription regulator	Inhibited	-2.200	7.60E-03	AHSP,ALAS2,ANK1,BMP6,CCL5,CCR3,GYPB,GYPE,PIM2
HIF1A	0.737	transcription regulator		0.494	7.81E-03	ABCF2,ADAM10,ADM,ALDOA,CTPS1,CXCL8,ENO2,EPAS1,ETS1,FAM13A,FHL1,GADD45B,HAMP,HIF1A,HIST1H2BK,HLA-DRB3,KIFC2,LDHA,MCL1,MMP9,MYC,NOV,PFKFB3,PIM2,PLAC8,PTGS2,SESN2,SLC29A1,SPHK1,TLR2,TLR6,TMEM19,VASP
Pkg		group			8.18E-03	BCL2,JUN,PRDX2
miR-292b-5p (and other miRNAs w/seed CUCAAAA)		mature microrna			8.18E-03	BCL11A,BCL11B,KPNA4
PAX5		transcription regulator			8.18E-03	CD19,FCER2,PRDM1
MSC		transcription regulator			8.18E-03	CD19,CD79A,POU2F2
APC	0.193	enzyme			8.18E-03	AXIN2,HAMP,SGK1	30 (2)
BTK	0.264	kinase			8.18E-03	CD86,CXCL8,ITGAX	64 (4)
PLA2G2A	0.165	enzyme			8.18E-03	CD44,CD69,CXCL8
GNA15	0.259	enzyme			8.18E-03	CD69,CXCL8,IL10	28 (2)
SOX4	-0.227	transcription regulator		0.492	9.07E-03	AZI2,DICER1,HAMP,LCK,MAP4K5
WNT5A		cytokine		-0.391	9.07E-03	BCL2,CXCL8,IL10,MYC,TLR4	31 (2)
CRTC2	-0.076	other	Inhibited	-2.000	9.07E-03	BACH2,CDK6,CYP19A1,MYC,TCF3
CD44	0.986	enzyme		0.146	9.18E-03	BIRC3,DNMT1,IRAK3,JUN,KDM1A,MCL1,MMP9,PDCD4
CAMP	-0.946	other		0.231	9.76E-03	CAMP,CCL5,CCR7,CD83,CD86,CXCL8,FPR2,IL10,TNFAIP2	153 (8)
IL15	-0.244	cytokine		0.540	9.78E-03	CD244,CX3CR1,CXCL8,ETS1,IFNG,IL10,IL18R1,IL18RAP,JUN,SELL,SMAD3	35 (2)
ERK		group		-1.747	9.79E-03	BCL2,BMF,CXCL8,DPYSL2,ETS1,IFNG,JUN,LCN2,MAL,MCL1,ODC1,PRDM1,PTGS2,S100A12,SELL,SLC4A7,TGFA,UGCG	177 (9)
CEBPD	0.477	transcription regulator		1.966	1.09E-02	CSF1R,CSF3R,CXCL8,HAMP,ITGAM,MYC,TLR8
NFYA	0.177	transcription regulator			1.09E-02	BIK,CBS/LOC102724560,FASN,GADD45A,LPIN1,PIDD1,PMAIP1
NFATC2		transcription regulator			1.09E-02	CD3G,CD40LG,CTLA4,CX3CR1,FASLG,MYC,PTGS2
EGF	-0.434	growth factor		-1.092	1.14E-02	CXCL8,DUSP5,DUSP6,FASN,HIF1A,MCL1,MMP9,PPARG,PTGS2,S100A10,SLC4A7,ST3GAL4
INS	0.029	other		0.463	1.24E-02	ACACA,ADAM10,AQP3,CBS/LOC102724560,FASN,HIF1A,PPARG,SCD,SREBF1
Mek		group		-1.490	1.28E-02	ABCE1,BMF,CXCL8,DUSP6,ETS1,FASN,GNL3,JUN,LYAR,MCL1,MYC,NOP58,PDGFRB,PPAT,PTGS2,SLC16A6,SPRY1,UNG
SP1	0.099	transcription regulator		0.434	1.30E-02	ABHD2,ALAS2,ANK1,B4GALT5,BCL2,CAMP,CBS/LOC102724560,CD79B,CDK6,CDKN2D,CEACAM1,CHI3L1,CTH,CXCL8,CYP19A1,DLC1,ENG,FASLG,FES,FPR2,HGF,HIF1A,HMGA1,IL10,IL2RB,JUN,LDLR,LIPA,MAOA,MCL1,MYC,POLB,PTGS2,SLC22A4,SLC39A8,SLC4A7,SMAD3,SRC,TLR2,UGCG
ZAP70	-2.092	kinase		0.218	1.34E-02	ANXA1,CCR7,FKBP5,IFNG
IL18	-0.132	cytokine		-0.023	1.36E-02	BCL2,CD244,CXCL8,FASLG,IFNG,IL10,IL18R1,MMP9,PTGS2,SELL,SMAD3,TLR4
IgG		complex		-1.041	1.37E-02	ADM,ASAH1,CCL5,CCND2,CTSC,CYP27A1,DHCR7,DUSP14,GPR56,IFITM1,IFNG,IL10,IL1RN,LDLR,LY9,MYC,PEA15,PTGS2,SLC2A3,TLR7,TNFRSF13B,TNFRSF17,UGCG
IL12 (family)		group		-1.547	1.39E-02	CCR6,CD40LG,CD69,IFNG,IRF8
PCDH11Y		other		-1.964	1.46E-02	AES,AXIN2,CD44,ENO2,JUN,MYC,PTGS2
POU2F1	-0.371	transcription regulator			1.46E-02	APEX1,CXCL8,CXCR5,GADD45A,HLA-DRA,PDE9A,PTGDS
MGEA5	-0.202	enzyme		1.093	1.46E-02	ABLIM1,ABLIM3,BCOR,BNIP2,CD99L2,CDCA4,CDK10,CEACAM1,CMTM8,CXCL8,CXCR3,DHCR7,EPHB6,FBLN1,FERMT2,GADD45A,GAS6,IGF2BP3,ITGB7,JUN,KREMEN1,LRIG1,LSS,MYO10,PDCD2,PECR,PLA2G16,PLCG1,PRDX4,PRF1,RAB27A,RASA3,RPS6KA3,SIGIRR,TGFA,TGFBR3,TIMP2,TP53BP1,TSPAN4,TSPAN5,TUBA1A
Histone h4		group			1.50E-02	ADA,AHSP,CD247,CD69,CXCL8,FASN,MGMT,PMAIP1,POLD2,PTGS2,RPL10A,RPL12,RPS6
IL3		cytokine		-0.825	1.54E-02	BIRC3,CD69,CD83,CD86,CSF1R,ITGAM,MCL1,MYC
PRKCA	-0.237	kinase		-0.924	1.62E-02	ARL4C,BCL11A,ETS1,HSPA1A/HSPA1B,IGF2BP3,JUN,MMP9,MRPL9,PTGS2,RHOBTB3,RUNX1,SP100
CLDN7		other		1.414	1.64E-02	ANXA3,CKAP4,CLIP4,CXCL8,F5,GRINA,HIST2H2AA3/HIST2H2AA4,MLEC,MMP9,MRPS15,NRG1,PLA2G16,PLGRKT,PQLC3,SERPINB1,SLC25A22,TPK1,WIPI1
MICU1	0.410	other			1.73E-02	BCL2,CYCS
CD300LF	0.706	other			1.73E-02	CXCL8,MMP9
Rbp		group			1.73E-02	PPARG,SOCS3
FFAR4		g-protein coupled receptor			1.73E-02	CXCL8,PTGS2
EIF4F		complex			1.73E-02	MCL1,MYC
Ap1 gamma		group			1.73E-02	CD28,CD8B
hemoglobin		complex			1.73E-02	CD163,CXCL8
INPP5D	0.132	phosphatase			1.73E-02	HAMP,IRAK3
IL23A	-0.486	cytokine			1.73E-02	IFNG,IL10
ARTN		growth factor			1.73E-02	ALDH1A1,BCL2
IL22RA2		transmembrane receptor			1.73E-02	HAMP,SOCS3
miR-183-5p (miRNAs w/seed AUGGCAC)		mature microrna			1.73E-02	IDH2,PDCD4
miR-197-3p (and other miRNAs w/seed UCACCAC)		mature microrna			1.73E-02	ACVR1,TSPAN3
IL17RB	0.230	transmembrane receptor			1.73E-02	BCL2,HAMP
CD74	-1.131	transmembrane receptor			1.73E-02	BCL2,CXCL8
TRAT1	-1.187	kinase			1.73E-02	CD3E,HAMP
PAK6	0.188	kinase			1.73E-02	HAMP,MMP9
ZNF423		transcription regulator			1.73E-02	CD79A,CD79B
MEF2A	1.294	transcription regulator			1.73E-02	JUN,MEF2A
NEO1	0.084	transcription regulator			1.73E-02	HAMP,PCNA
SMPD1	0.339	enzyme			1.73E-02	CCL5,UGCG
VCP	0.119	enzyme			1.73E-02	BCL2,CXCL8
SMAD5	-0.910	transcription regulator			1.73E-02	HAMP,ID3
CCR1	0.851	g-protein coupled receptor			1.73E-02	CCR1,MMP9
PRKACA	0.237	kinase			1.73E-02	HSPA1A/HSPA1B,MYC
FAM103A1	0.130	other			1.73E-02	MYC,RUVBL1
FOXP1	-0.541	other			1.73E-02	CSF1R,ITGAM
miR-146a-5p (and other miRNAs w/seed GAGAACU)		mature microrna		-1.571	1.73E-02	CAMP,CCR3,CXCL8,IL10,IL1R1,IL1RAP,IL36G,LTF,PGLYRP2,S100A12,TLR4
BRAF		enzyme			1.74E-02	BIRC3,BMF,EPAS1,HIF1A,MMP9,PCNA
FSH		complex		-0.699	1.80E-02	ACP5,ACVR2A,AKAP7,ALDH3A2,ALPL,AQP3,ARL4C,ATP9A,BCL11A,CD55,CREBZF,CYP19A1,DHCR7,DHRS3,DUSP14,EFNA1,FKBP5,GK,GNLY,GOT1,GPR56,JMJD6,LDLR,MAPK14,MAPK6,MMP9,PGK1,PLIN3,PMAIP1,POP5,PRKX,PTGER2,PTGS2,PTPN1,RAB27A,RAD17,RANGAP1,RGS12,SGK1,SMAD5,TGFBR3,TP53I11,TPM2,TUBA1A,UPP1,USPL1,YBX3
PDGF BB		complex		-0.822	1.82E-02	BMP6,CD44,CXCL8,DUSP5,DUSP6,FOSB,FOXC2,GADD45A,GPR183,JUN,MCL1,MYC,NAMPT,PPARG,SGK1,SLC2A3,SOCS3
IFN alpha/beta		group			1.84E-02	IL27,TLR2,TLR7
Cebp		complex			1.84E-02	CSF3R,CXCL8,IL10
CIITA	-0.404	transcription regulator			1.84E-02	HLA-DMB,HLA-DRA,HLA-DRB1
STK4	0.050	kinase			1.84E-02	BCL2,HAMP,IL7R
PANDAR		other			1.84E-02	BIK,PIDD1,PMAIP1
PIM2	-0.856	kinase			1.84E-02	IFNG,MYC,STAT4
IL18RAP	0.961	transmembrane receptor			1.84E-02	CXCL8,IL32,PTGS2
ITGAL	-0.025	transmembrane receptor			1.84E-02	CD69,CD86,ITGA4
CRHR2	0.162	g-protein coupled receptor			1.84E-02	KCNMA1,KCNMB1,SLC2A3
TGFB3		growth factor			1.84E-02	CD59,ENG,SCD
DICER1	0.690	enzyme		0.094	1.87E-02	CD44,CXCL8,ENG,GZMB,HOXB2,ID3,IFNG,MAF,PRF1,RASGRP1,RFTN1,RGCC,RTN1,SERPINA1
KIAA1524	0.048	other		-1.152	1.87E-02	C4BPA,CORO6,DSC2,GADD45A,GPR183,HIST1H2BK,KIAA1324,NCL,PDGFRB,PDLIM7,PXYLP1,SLC22A4,SLC25A4,SNCA
PPARGC1A	0.097	transcription regulator		-0.017	1.90E-02	CYCS,FASN,GK,PCK2,PMAIP1,SESN2,SREBF1
CXCL8	-1.344	cytokine		-0.618	1.94E-02	CD69,CD74,CXCL8,FASLG,ITGAM,MMP9,PTGS2,SELL
ETS1	-1.187	transcription regulator		1.674	1.95E-02	ARL4C,B4GALT5,BCL11A,DNAJA3,HGF,HSPA1A/HSPA1B,IGF2BP3,MCL1,MMP9,MRPL9,PARP1,RHOBTB3,RUNX1,SP100,TGFA
TLR9	-0.372	transmembrane receptor		-1.287	2.02E-02	CD83,CXCL8,FAIM3,LTA,PRDM1
TP73		transcription regulator		-1.859	2.04E-02	ADA,AEN,CTH,DBP,DHRS3,DIMT1,DRAM1,FASN,IDH2,IL4R,LIG1,MUTYH,NLRC4,PMAIP1,PMP22,POLD2,PRL,PTP4A3,RAD17,SERPINA1,SYNE2,TP53I3,TRIM32,ZNF175
SREBF2	0.153	transcription regulator		1.091	2.17E-02	FASN,LDLR,LRP1,PCSK9
C5	-0.557	cytokine		-0.328	2.17E-02	BCL2,CXCL8,IL10,ITGAM
IL7		cytokine		-0.784	2.17E-02	BCL2,IFNG,IL7R,SELL
CEBPE	-0.094	transcription regulator			2.17E-02	CAMP,CSF3R,ITGAM,LTF
PTGER2	0.716	g-protein coupled receptor			2.17E-02	CCR7,CXCL8,CYP19A1,HAMP
NUPR1	0.143	transcription regulator	Activated	2.333	2.18E-02	ABHD15,ACSS1,ADM,AEN,ALDH5A1,ALG8,ANGEL1,ANK1,C2orf44,C9orf91,CD63,CDC23,CROT,CTPS2,CXCL8,CYSTM1,DENND5B,DUSP5,ENO2,EPB41L4A-AS1,ETS1,FANCD2,FBXO3,FUCA1,GADD45A,GCH1,GK,GPR56,IGF2BP3,ITPR3,JADE2,KBTBD7,KLF4,LARS2,LBR,MAFG,MAP1LC3B2,MYC,NAAA,NCKIPSD,NRROS,PARP1,PCYOX1,PEA15,PFKFB3,PHTF1,PMP22,PMPCA,PPFIBP2,PTPRJ,RAB20,RAB32,RBMS1,RFX5,RPA1,RTN4IP1,SERF1A/SERF1B,SESN2,SHPK,SIGMAR1,SIPA1L2,SLC16A6,S…
RELA	0.069	transcription regulator		-0.452	2.21E-02	BCL2,BIRC3,CCL5,CCR7,CD44,CXCL8,CYP19A1,ERAP2,FASLG,GCH1,HIF1A,IL10,IL1RN,MGMT,MMP9,MYB,MYC,NAMPT,PI3,PPARG,PTGS2,SLC2A5,TLR2,TNFRSF4,VASP
Hsp27		group		0.412	2.33E-02	CD163,CD86,CSF1R,CXCL8,IL10,PTGS2
NFKB2	-0.361	transcription regulator			2.33E-02	BCL2,BIRC3,HAMP,MMP9,MYB,MYC
IL6	0.057	cytokine		0.646	2.34E-02	ARG1,BCL2,CD163,CD82,ENO2,ETS2,HAMP,HP,LDLR,MCL1,MERTK,MMP8,MYC,ORM1,PHB,PTGS2,SERPINA1,SGK1,SRC,TNFRSF25
MAP3K14	-0.438	kinase		-0.570	2.41E-02	BIRC3,CCL5,CD44,CXCL8,GADD45A,IL1R2,LTA,NFKBIE
HLX	0.312	transcription regulator		1.134	2.43E-02	CXCL8,CYP1B1,IFNG,JUN,KYNU,MYC,PRDM1
DRAP1	0.325	transcription regulator			2.43E-02	GRK6,HLA-DRA,MYC,RPL7A,RPLP0,RPS27,TAF5
PI3K (family)		group		-0.328	2.59E-02	ABCG1,BIRC3,CXCL8,FASN,FBXO32,GCLM,HAMP,IL10,MMP9,PTGS2,SLC4A7,SREBF1
MAPK9	-0.179	kinase		-0.616	2.59E-02	ACACA,BIRC3,BRF1,FASN,GADD45B,HMGA1,MARCKSL1,METAP2,NR3C2,PPARG,SCD,SREBF1
KRAS	0.297	enzyme		-1.118	2.61E-02	BCL2,CXCL8,DUSP5,DUSP6,EEF1A1,GADD45A,GSN,HIF1A,RPS6,UPP1
IL1B	0.027	cytokine		1.000	2.78E-02	AKR1B1,AMPD3,BCL2A1,BMF,CCL3L1,CCL5,CCR2,CCR6,CD40LG,CHI3L1,CXCL8,CXCR3,DNMT1,FPR2,HLA-DRA,IFNG,IL10,IL1RN,IL32,ITGAM,LDLR,MCL1,MMP8,MMP9,ORM1,PPARG,PTGDS,PTGS2,SOCS3,SREBF1,TLR4,UGCG
CREBBP	-0.093	transcription regulator			2.80E-02	BCL2,CXCL8,FOSB,FUT7,HAMP,MYC,PCNA,PTGS2,TLR2
BCL11B	-2.028	other	Inhibited	-2.219	2.80E-02	CXCL8,IFNG,IL7R,LTA,SPRY1
PPRC1	-1.432	transcription regulator		0.143	2.84E-02	BMP6,CXCL8,DUSP5,EPHB1,GK,LCN2,NAMPT,OLAH,OSCAR,PTGS2,ST6GALNAC3
GLI1		transcription regulator		0.910	2.90E-02	BCL2,CNIH4,FHL1,GALNT2,HNRNPU,IGFBP7,IL1R2,IMPA2,MAN1C1,MEF2C,MMP9,MRPS6,NQO2,NREP,PCOLCE2,PPAP2C,PSTPIP2,RGS10,TNFSF13B
TCF		group			2.90E-02	ALDH1A1,ALDH3A2,BCL2,CD44,CEACAM1,CNN2,HTRA1,ID3,IDO1,IFITM1,IL1R1,MME,PCCA,RCN1,SERPINA1,UGCG
MMP2		peptidase		1.546	3.03E-02	CD44,CLDN5,IL1RN,IL4R,JAK2,MYC
NR5A2		ligand-dependent nuclear receptor		-0.882	3.03E-02	BCL2,CYP19A1,FASN,HP,LDLR,MYC
PRKCE	0.057	kinase		-0.946	3.03E-02	BCL2,IL2RB,MMP9,MYC,PDCD4,PTGS2
NCOR2	-0.655	transcription regulator			3.03E-02	AXIN2,BCL2,BIRC3,CD69,CXCL8,PTGS2
FOXP3	0.059	transcription regulator			3.03E-02	ANXA1,CTLA4,IFNG,IL7R,MAF,PDCD4
AHR	-0.150	ligand-dependent nuclear receptor		-1.706	3.05E-02	ADM,CCL5,CTSD,CYP1B1,IFNG,MYC,PTGS2
TCF4	0.212	transcription regulator			3.05E-02	JUN,LEF1,MYC,NCOR2,RUNX2,SGK1,VCAN
NOS2	0.118	enzyme		1.961	3.24E-02	HIF1A,IL32,TLR4,TSPYL2
NCL	-0.879	other		1.000	3.24E-02	DICER1,ILF3,MYC,PDCD4
SERPINF1		other		0.000	3.24E-02	AXIN2,ENO2,MYC,PPARG
NGF		growth factor		-1.000	3.24E-02	CCR7,CD83,CD86,HAMP
IL23		complex			3.24E-02	BCL2,CCR6,IFNG,IL10
RFX5	-0.889	transcription regulator			3.24E-02	CD74,HLA-DMB,HLA-DRA,HLA-DRB1
TLR2	0.692	transmembrane receptor		-0.335	3.30E-02	CCR1,CCR2,CD69,CD86,CSF2RA,CXCL8,IFNG,IL10,IL27,MMP9,SOCS3
ETS		group			3.33E-02	C3AR1,CHI3L1,ENG
NFATC3	-0.594	transcription regulator			3.33E-02	CXCR5,FASLG,PTGS2
GPER1	-0.274	g-protein coupled receptor			3.33E-02	ASAH1,CYP19A1,FASN
NDUFA13	-0.086	enzyme			3.33E-02	BCL2,CTTN,MMP9
TSC22D3	0.165	transcription regulator			3.33E-02	CCL5,CD86,TLR2
CSF1R	-1.146	kinase			3.33E-02	HAMP,JUN,MYC
MAPK3	0.406	kinase			3.33E-02	HDC,PTGS2,SLC4A7
ILK	0.101	kinase			3.33E-02	BCL2,HAMP,SLC4A1
ID2	-0.475	transcription regulator			3.33E-02	CD19,CD79A,POU2F2
WNT3A		cytokine			3.33E-02	AXIN2,LEF1,TMEM2
LDL		complex		-0.488	3.34E-02	CCR2,ECE1,HYOU1,NAMPT,OLR1,OSCAR,PPARG,SMAD3,SREBF1
Histone h3		group			3.38E-02	ACKR3,ADD3,AHSP,ANK1,CCND2,CCR3,CD69,CEACAM1,CRIP2,CXCL8,EFNA1,FASLG,LARP1B,MGMT,MRPS9,PCNA,PNO1,PPP2R2B,PTCD2,PTGS2,RGS10,RPL10A,RPL12,RPS6,STOM,SYNE2,TLR2,VAMP8
FOS	0.236	transcription regulator		-0.022	3.55E-02	C3AR1,CAMP,CD244,CXCL8,FASLG,FASN,HAMP,MMP8,MMP9,MYC,PTGS2,PTPRO,SULF2
JAG2	-0.100	growth factor		-0.563	3.58E-02	BCL6,CCL5,CCR1,CD40LG,IL10RA,IL1R1,IL1RN,LTB4R
NME1	-0.704	kinase			3.58E-02	BCL2,BOP1,CTSD,EXOSC8,FBL,METTL1,NOP58,PA2G4
FOXO4	0.155	transcription regulator		0.831	3.76E-02	BCL6,CDC42EP3,GADD45A,GADD45B,SGK1
Tlr		group		-0.391	3.76E-02	CXCL8,IDO1,IFNG,IL10,SOCS3
FGF7		growth factor	Inhibited	-2.201	3.76E-02	APRT,FASN,LTA,SCD,SREBF1
ATF4	-0.242	transcription regulator			3.87E-02	CXCR5,FUT7,JUN,MCL1,PCK2,PTGS2
TGFB1		growth factor		-1.983	3.92E-02	CCL5,CCND2,CCR6,CCR7,CD163,CD44,CD59,CDKN2C,CHI3L1,CLEC2D,CRIP2,CSF1R,CX3CR1,CXCL8,CXCR3,CXCR5,ENG,FASLG,FBLN1,HEY1,IFNG,ITGA4,JUN,LTA,LTBP3,MMP9,MXD3,MYBL1,MYC,MYO10,NOV,POLD1,PRIM1,PTGS2,RAD51C,RFC4,SCD,SERPINA1,SLC39A8,SMAD3,SMC2,SPHK1,TAGLN,TGFA,TGFBI,TUBA1A,VASP,XYLT1
USF1	-0.165	transcription regulator			3.95E-02	AGTRAP,CBS/LOC102724560,CD2,CEACAM1,CHI3L1,CYP19A1,FASN,FBXO32,HAMP
COL18A1	0.037	other		0.535	4.06E-02	CCNDBP1,CDKN2C,EFNA1,EPHB1,EPHB4,ETS1,HGF,HIF1A,ID3,JUN,LDHA,MCL1,MYC,PTGS2
Interferon alpha		group		0.222	4.10E-02	AIM2,APOL3,AUTS2,CCNA1,IDO1,IFNG,IGLL1/IGLL5,IL18R1,IL18RAP,IL27,MORC2,NFE2L3,RPL23A,SLC2A11,SPRY1,STAT4,TLR2,TLR4,TLR7,TLR8,TRIB2
E2F4	0.029	transcription regulator			4.23E-02	BMI1,CDCA4,CDKN2C,DUT,EXOSC8,EXOSC9,HIST1H3D,HIST2H2AA3/HIST2H2AA4,ID3,KIF22,MCM3,MYC,NCL,NPAT,PCNA,PLSCR1,POLA1,POLD1,PPP1R13B,PPP2R2B,PRKDC,RBBP4,RFC4,RRM1,SMC2,TRMT13,UNG,ZNF91
CDKN1A	-0.564	kinase		-0.282	4.38E-02	BCL2,CDC25B,IL1R1,LBR,LIMA1,MBNL2,MMP9,POLD1,RRM1,TGFA,TP53I3
TP63	-0.055	transcription regulator		0.166	4.46E-02	ADA,ADM,CAST,CCND2,CD82,CDC42,CDK6,CXCL8,DICER1,DNMT1,FASN,GADD45A,IGFBP7,IL1RAP,ITGA4,KRT1,MIR155HG,MYC,PCNA,PI3,PMAIP1,POLD2,RPA1,TAGLN
I kappa b kinase		complex	Activated	2.000	4.57E-02	FANCD2,FANCE,FANCG,RAD51C
mir-223	0.731	microrna		1.948	4.57E-02	CYB5A,MT1E,NFIA,PARP1
LNX2	-0.288	other	Inhibited	-2.000	4.57E-02	BCL2,HES6,LFNG,POU2AF1
RUNX1	0.909	transcription regulator			4.59E-02	CHI3L1,CSF1R,CTSG,KCTD6,PMAIP1,PRKCQ,SLC22A4
IRF1	-0.010	transcription regulator		0.816	4.63E-02	CEACAM1,CXCL8,FPR2,IDO1,IL27,ODC1,PLA2G16,RARRES3,TRIM22
ERN1	-0.105	kinase			4.63E-02	CCNA1,CYP1B1,ETS1,GOT1,IFITM1,LPCAT2,MCL1,MPZL2,TCN1
Cpla2		group			4.73E-02	MYC,PTGS2
Integrin		complex			4.73E-02	JUN,MMP9
PRR7	-0.724	other			4.73E-02	CD69,JUN
ZMIZ2	-0.480	transcription regulator			4.73E-02	AXIN2,MYC
WHSC1		enzyme			4.73E-02	BACE2,IGF2BP2
Ap2 alpha		group			4.73E-02	BCL2,PTGDS
TAF5	-0.594	transcription regulator			4.73E-02	ETS2,HAMP
ACTL6A	-0.467	other			4.73E-02	ETS2,MYC
MKL1	0.264	transcription regulator			4.73E-02	HAMP,MMP9
PAK4	-0.142	kinase			4.73E-02	BCL2,CCNA1
IFNAR1	0.388	transmembrane receptor			4.73E-02	SOCS3,TNFSF13B
MAP3K3	0.488	kinase			4.73E-02	CXCL8,JUN
miR-515-3p (and other miRNAs w/seed AGUGCCU)		mature microrna			4.73E-02	BCL11B,BCOR
mir-210		microrna			4.73E-02	PTPN1,TP53I11
mir-135	0.046	microrna			4.73E-02	KLF4,MCL1
F2RL1	-0.348	g-protein coupled receptor			4.73E-02	CXCL8,IFNG
RFXAP	-0.219	transcription regulator			4.73E-02	HLA-DQA1,HLA-DRA
RUVBL2	-0.301	transcription regulator			4.73E-02	AXIN2,CCND2
LPAR2	-0.085	g-protein coupled receptor			4.73E-02	CXCL8,PTGS2
NFKBIZ	0.528	transcription regulator			4.73E-02	IFNG,LCN2
EBF1		transcription regulator			4.73E-02	CD79A,CD79B
RGS3	0.166	other			4.73E-02	HAMP,MYC
PIK3C2B	-0.581	kinase			4.73E-02	HAMP,KRT1
FER	-0.096	kinase			4.73E-02	B3GNT1,HAMP
BAG3	-1.321	other			4.73E-02	BCL2,MCL1
S1PR3	-1.211	g-protein coupled receptor			4.73E-02	HGF,PTGS2
CHTOP	0.132	other			4.73E-02	LTF,TGFA
MAP3K11	0.109	kinase			4.73E-02	CXCL8,MYC
LILRB1	-0.658	transmembrane receptor			4.73E-02	BCL2,CXCL8
ANXA2	-0.377	other	Inhibited	-2.425	4.83E-02	CDK6,GADD45A,JUN,PTGS2,SESN2,TP53I3
CHI3L1	-1.134	enzyme			4.83E-02	AKAP11,ARL4C,NAMPT,SERPINB1,TGIF2,TMEM158
HDAC3	-0.087	transcription regulator			4.83E-02	BIRC3,CD82,CXCL8,JUP,MMP9,PTGS2
MYB	-0.866	transcription regulator			4.83E-02	BCL2,JUN,KLF4,MYC,PCNA,POLA1
ADIPOQ	0.079	other		0.492	4.90E-02	CXCR3,CYP19A1,IFNG,IL10,PTGS2
CDK9	0.051	kinase			4.90E-02	CCL5,CXCL8,CXCR5,MYC,PPARG
SMAD4	0.008	transcription regulator		1.818	5.49E-02	AIM2,BMI1,CAB39,CDC42EP3,CYB561,GADD45A,GADD45B,HRH2,IRAK3,ITGB7,NAMPT,PDGFRB,POR,PTPRC,SGK1,SMAD3
IL22		cytokine		1.982	1.01E-01	ABCG1,HP,IFNG,KRT1
GSK3B	0.307	kinase		-1.766	1.34E-01	BCL2,HIF1A,IL10,MCL1,MYC,SH3GLB1
AR	0.075	ligand-dependent nuclear receptor	Activated	2.595	1.42E-01	AQP3,CAST,CAV2,CKAP4,ENO2,FKBP5,HSPH1,IL1R1,IMPDH2,MAOA,MCM2,MCM4,MME,MYC,PFKFB2,SMAD3,TARP,VCAN
HIC1	0.104	transcription regulator		1.948	5.40E-01	ACKR3,FADS1,LCN2,LGALS8,NOV,RIN2,SMPDL3A,TNS3
MAPK1	0.559	kinase	Inhibited	-2.357	1.00E00	BCL11A,BCL2,BTN3A3,CCL5,CHST7,CRYL1,CSGALNACT2,ERCC1,HDC,HIC2,IFITM1,PITX2,PLSCR1,PTGS2,SLC4A7,SP100,TMEM158,TRIM22,TRIM25

## Sheet: F. Covariates_analysed
Covariate	Statistical analysis
Sex	chi squared test
Age	t test
Survival 14 days	log rank test
Survival 28 days	log rank test
Survival 6 months	log rank test
Polynucleocytes (raw)	t test
Mononucleocytes (raw)	t test
Lymphocytes (raw)	t test
Polynucleocytes (proportion)	t test
Mononucleocytes (proportion)	t test
Lymphocytes (proportion)	t test
White cell count	t test
Activated protein C	chi squared test
Corticosteroid	chi squared test
Gram positive bacterial infection	chi squared test
Gram negative bacterial infection	chi squared test
Viral	chi squared test
H1N1	chi squared test
APACHE II	t test
SOFA sampling day	t test
SOFA max	t test
Bicarbonate	t test
Bilirubin	t test
FIO2	t test
PCO2	t test
PAO2	t test
Haematocrit	t test
Temperature (low)	t test
Temperature (high)	t test
Heart rate (low)	t test
Heart rate (high)	t test
Mean arterial pressure (low)	t test
Mean arterial pressure (high)	t test
Systolic blood pressure (low)	t test
Systolic blood pressure (high)	t test
Sodium (low)	t test
Sodium (high)	t test
pH	t test
Platelets	t test
Respiratory rate	t test
Ventilation	chi squared test
Renal failure	chi squared test
Renal replacement therapy	chi squared test
Vasopressors/inotropes	chi squared test
Vasopressor/inotropic support (days)	t test
Renal support (days)	t test
Creatinine high	t test
Creatinine low	t test
Potassium low	t test
Potassium high	t test

## Sheet: G. Discov_group_covariates
Covariate	p value	SRS group 1 (mean value)	SRS group 2 (mean value)
Polynucleocytes (proportion)	9.65104e-12	0.888037	0.816
Lymphocytes (proportion)	7.18918e-10	0.0602804	0.106
Lymphocytes (raw)	2.14966e-09	0.708785	1.20329
Bicarbonate	6.93186e-09	22.9964	27.5655
SOFA (sampling day)	2.12508e-07	7.90741	5.43949
Mean arterial pressure (high)	2.75722e-07	94.0189	104.723
Systolic blood pressure (high)	2.80632e-07	141.926	157.535
Platelets	1.44387e-06	182.806	246.817
Mononucleocytes (proportion)	1.54243e-05	0.0526168	0.0782581
Mean arterial pressure (low)	1.80308e-05	63.5377	70.0645
Systolic blood pressure (low)	1.94301e-05	93.2593	103.045
SOFA (maximum recorded)	3.14623e-05	9	7.05096
Heart rate (low)	0.000536092	84.0741	76.3822
FIO2	0.000593066	0.566204	0.475577
Mononucleocytes (raw)	0.00139511	0.680093	0.938581
Polynucleocytes (raw)	0.00271184	13.0728	10.6335
Respiratory rate	0.0145787	27.729	30.8974
pH	0.0182996	7.30669	7.34636
Heart rate (high)	0.0324746	116.028	110.102
White cell count	0.0408731	14.5334	12.7754
Creatinine (high)	0.111345	139.481	118.178
Creatinine (low)	0.123744	129.231	110.35
Renal support (days)	0.130763	3.76852	2.74522
Inotropic support (days)	0.13998	2.18519	1.1465
Age	0.178147	60.2037	62.879
APACHE II	0.240861	18.9722	18
Potassium (low)	0.295849	3.80556	3.8949
Haematocrit	0.303025	34.3326	35.2978
Temperature (high)	0.41662	37.6676	37.5707
Sodium (low)	0.449621	135.102	135.682
PCO2	0.519755	5.97269	6.14566
Potassium (high)	0.580032	4.48796	4.53822
PAO2	0.732953	9.01286	8.90074
Sodium (high)	0.79602	138.444	138.28
Temperature (low)	0.830256	36.2759	36.2955
Bilirubin	0.971119	15.8657	15.9651
Covariate	p value	SRS group 1 proportion (variable)	SRS group 2 proportion (variable)
Vasopressors/inotropes	0.00137512	0.46 (no dose)	0.69 (no dose)
		0.01 (low dose)	0 (low dose)
		0.16 (medium dose)	0.06 (medium dose)
		0.37 (high dose)	0.25 (high dose)
Activated protein C	0.011356	0.13 (ad)	0.04 (ad)
Renal failure	0.0214304	0.27	0.15
Renal replacement therapy	0.132638	0.16 (ad)	0.09 (ad)
Gram positive bacterial infection	0.155	0.22	0.09
H1N1 infection	0.288861	0.04	0.09
Ventilation	0.307978	0.76	0.09
Viral infection	0.484561	0.07	0.09
Gram negative bacterial infection	0.575	0.11	0.09
Corticosteroid	0.658833	0.29 (ad)	0.09 (ad)
Sex	0.918851	0.56 (male)	0.09 (male)
Covariate	p value	SRS1 % non-survivors	SRS2 % non-survivors
Survival 14 days	0.005	22	10
Survival 28 days	0.037	27	17
Survival 6 months	0.032	36	25

## Sheet: H. Discov_microbiology_group
Viral infection detected	SRS group 1	SRS group 2
Yes	8	17
No	100	140
chi squared p value = 0.48
Bacterial infection detected	SRS group 1	SRS group 2
Streptococcus pneumoniae	21	12
Haemophilus influenzae	6	7
Mycoplasma pneumonia	1	3
Staphyloccocus aureus	2	8
Pseudomonas aeruginosa	2	3
Legionella spp	4	3
Mixed organisms	2	3
None	70	118
chi squared p value = 0.16

## Sheet: I. Discov_DE_WCC
Probe	Gene	FC	log(FC)	FDR
2570615	A1BG	1.05422	0.0761756	0.271227
2600039	A1CF	1.12895	0.174986	0.0333086
7050209	A26C3	1.16538	0.220795	0.00147392
2000519	A26C3	1.02099	0.0299655	0.708914
4760377	A2LD1	0.590154	-0.760836	4.93e-15
6480136	A4GNT	1.04784	0.0674166	0.4585
4560202	AAA1	0.978294	-0.0316603	0.690432
2750273	AAA1	1.00067	0.000965839	0.990905
4570132	AACSL	1.12914	0.175224	0.00310808
7650020	AADACL1	0.784079	-0.350929	2.45e-06
7210327	AADACL1	0.934224	-0.0981593	0.039279
6270181	AADAT	1.10798	0.147927	0.0442289
5490500	AAGAB	0.895277	-0.159594	0.0216577
1170332	AAK1	1.30237	0.381138	3.36e-06
4610048	AAMP	0.724978	-0.46399	1.02e-16
290603	AARS	0.685086	-0.545644	4.41e-12
540255	AARS2	0.554553	-0.850604	8.58e-23
60154	AARSD1	0.674722	-0.567634	8.61e-19
4150561	AASDH	0.890271	-0.167684	0.0747224
7040717	AASDHPPT	0.916437	-0.125893	0.0853283
6060767	AASDHPPT	1.00592	0.00851137	0.903071
60280	AASS	1.08654	0.119744	0.0689989
6020372	AATF	1.00964	0.0138358	0.848675
5550132	AATK	1.26615	0.340447	2.92e-06
6370746	AATK	1.16572	0.221225	0.000550775
7400300	AATK	1.11972	0.16314	0.00202384
6580291	ABAT	0.939309	-0.090328	0.472216
1230592	ABAT	1.06321	0.0884251	0.514687
4060358	ABCA1	0.813289	-0.29816	0.0365457
1780537	ABCA13	0.642761	-0.637645	0.0400917
2320243	ABCA2	1.16554	0.220993	0.135141
430402	ABCA3	0.955352	-0.065896	0.387071
6940519	ABCA6	1.10228	0.14049	0.0944802
2570100	ABCA7	0.755789	-0.403945	0.00116105
1710193	ABCA7	0.974794	-0.0368308	0.696984
2710392	ABCA8	1.05213	0.0733166	0.330785
4730370	ABCA9	1.06319	0.0884006	0.209933
1230048	ABCB1	0.75431	-0.406771	7.06e-06
4810048	ABCB10	0.864371	-0.210277	0.00699263
7330332	ABCB11	1.15103	0.202924	0.0036425
1070594	ABCB4	1.0072	0.0103548	0.918641
2810367	ABCB6	0.871032	-0.199202	0.0194923
5700286	ABCB7	0.675669	-0.565611	7.01e-17
6900241	ABCB9	0.701243	-0.512013	0.00298058
5290598	ABCB9	0.751759	-0.411658	0.00571441
2600315	ABCB9	1.06658	0.092991	0.16657
650646	ABCC10	1.18079	0.239755	0.0037451
2600541	ABCC11	1.05561	0.07808	0.251592
4780553	ABCC13	1.06917	0.0964891	0.12086
4250497	ABCC13	1.03018	0.0428949	0.649074
2230746	ABCC2	1.03228	0.0458343	0.772537
270615	ABCC3	0.778411	-0.361397	0.00460872
60114	ABCC3	1.10641	0.145889	0.0260662
6110181	ABCC4	0.707313	-0.49958	0.00402701
2450201	ABCC4	0.849655	-0.235051	0.0800938
7610050	ABCC5	0.747323	-0.420195	5.27e-05
6580553	ABCC5	0.787643	-0.344387	0.000727068
3060279	ABCC6	0.891639	-0.165468	0.03722
7100390	ABCC6	1.08246	0.114311	0.153081
4050386	ABCC6P1	0.989824	-0.0147555	0.838981
1340162	ABCC6P2	1.14934	0.200801	0.00059959
3370408	ABCC9	1.05577	0.0782962	0.31201
4040025	ABCC9	1.03069	0.0436105	0.571969
4890609	ABCD1	1.17769	0.235962	0.0577065
1580736	ABCD3	1.13681	0.184996	0.00398267
5310152	ABCE1	0.400572	-1.31987	3.65e-28
1090543	ABCE1	0.410227	-1.28551	4.81e-27
7380113	ABCF1	0.667082	-0.584063	2.68e-24
2190273	ABCF1	0.601298	-0.733848	6.98e-20
5420142	ABCF2	0.574079	-0.800679	6.01e-16
7100039	ABCF2	0.800817	-0.320456	9.14e-06
4560689	ABCF3	0.819976	-0.286346	0.00598883
6060377	ABCG1	0.464012	-1.10777	5.28e-10
4540091	ABCG1	1.41723	0.503078	2.36e-09
5860377	ABCG1	0.459179	-1.12287	2.9e-07
3440292	ABCG1	1.08339	0.11555	0.193342
6450059	ABCG1	1.02621	0.0373243	0.696978
3360390	ABCG4	1.19696	0.259375	3.07e-05
6290575	ABCG5	1.13874	0.187437	0.00491891
1300328	ABHD10	0.64007	-0.643698	1.86e-18
1940068	ABHD11	1.11907	0.162305	0.0367854
7610382	ABHD12	0.733596	-0.446943	1.11e-12
7100615	ABHD12	0.846116	-0.241072	0.000423484
2710615	ABHD12	0.871212	-0.198904	0.00745691
3120274	ABHD12B	1.15024	0.201938	0.00250356
2690040	ABHD12B	1.1648	0.220085	0.00737049
4810600	ABHD13	1.09815	0.135074	0.0350871
1430360	ABHD14A	0.400946	-1.31852	9.04e-35
150064	ABHD14B	0.440366	-1.18322	1.81e-24
5340450	ABHD15	0.621626	-0.685881	3.49e-16
6900475	ABHD2	1.50437	0.589157	1.01e-14
2970201	ABHD2	1.56419	0.645413	3.51e-12
5050241	ABHD3	0.903714	-0.146062	0.155087
3120014	ABHD4	0.883534	-0.178643	0.0253358
5860215	ABHD5	1.30049	0.37906	0.000125475
2690402	ABHD6	0.806814	-0.309692	7.84e-06
1240672	ABHD7	0.905991	-0.142431	0.0771139
4880288	ABHD8	0.932702	-0.100511	0.103589
5130725	ABI1	1.27176	0.346831	2.9e-15
3520706	ABI1	1.12014	0.163677	0.0166457
5820379	ABI2	1.09021	0.12461	0.0686796
670326	ABI2	0.973932	-0.0381073	0.600621
2000100	ABI2	1.00639	0.00918723	0.873624
3840717	ABI3	0.551624	-0.858243	6.49e-10
4180088	ABL1	0.750095	-0.414854	4.91e-09
4670717	ABL2	1.17544	0.233203	0.00133982
2570112	ABLIM1	0.46328	-1.11004	1.14e-21
6400243	ABLIM1	0.59584	-0.747002	4.09e-11
3610315	ABLIM1	0.875245	-0.192242	0.00734698
2350747	ABLIM3	0.620806	-0.687786	8.36e-05
5420440	ABP1	0.955586	-0.0655424	0.834551
620240	ABR	0.983536	-0.0239502	0.626224
5860431	ABR	0.98149	-0.0269549	0.77872
6480392	ABT1	0.909595	-0.136704	0.0578575
6620609	ABTB1	1.21833	0.284904	0.0261265
2970044	ABTB1	1.0624	0.0873255	0.19301
940148	ABTB2	1.00867	0.0124589	0.88553
3520753	ACAA1	1.33293	0.414601	5.01e-09
1450093	ACAA2	1.01164	0.016691	0.830798
2190414	ACACA	0.655744	-0.608795	2.11e-08
2630692	ACACA	0.815981	-0.293392	1e-05
2230678	ACACB	0.570575	-0.809513	4.77e-09
6560327	ACAD10	0.953471	-0.0687396	0.14275
3370136	ACAD11	0.484401	-1.04572	1.11e-25
730671	ACAD8	1.41413	0.499915	4.29e-14
5340561	ACAD9	0.747064	-0.420696	8.65e-08
2470279	ACADM	0.903026	-0.147161	0.0708376
430139	ACADM	1.03338	0.0473759	0.663592
3610136	ACADSB	0.984145	-0.0230566	0.758842
610093	ACADVL	1.19196	0.253334	0.00567159
1240551	ACADVL	1.12287	0.167193	0.0316718
1170647	ACADVL	1.05191	0.0730076	0.151974
7210682	ACAP1	1.45905	0.545027	1.7e-10
4280026	ACAP2	1.22488	0.292637	0.00762194
2070605	ACAT1	0.917318	-0.124506	0.0968577
7330753	ACAT2	0.990634	-0.0135761	0.891909
5890112	ACBD3	1.00037	0.000535061	0.991901
70068	ACBD4	0.915417	-0.127499	0.140032
870349	ACBD6	0.947414	-0.0779336	0.558165
1410367	ACBD7	1.05859	0.082148	0.25969
6110482	ACCN3	1.01659	0.0237429	0.76161
3390379	ACCS	0.574323	-0.800066	1.46e-07
1300154	ACD	0.757699	-0.400304	1.35e-10
520500	ACER2	0.931881	-0.101783	0.107182
1010307	ACER2	1.06753	0.094277	0.182997
2360228	ACER3	2.15108	1.10506	4.14e-19
2190168	ACHE	0.990268	-0.0141086	0.853905
4860204	ACIN1	1.05054	0.0711283	0.23028
4290279	ACLY	1.12416	0.168846	0.0102375
4200259	ACLY	1.05099	0.0717482	0.0845016
520575	ACN9	2.15251	1.10602	3.25e-19
6040088	ACN9	1.89691	0.923649	1e-17
2450608	ACO1	0.753538	-0.408248	4.17e-12
3930639	ACO2	0.906132	-0.142207	0.0295444
4810471	ACOT1	1.09247	0.127587	0.07201
7400315	ACOT11	1.12562	0.170715	0.0172602
6290059	ACOT2	0.83646	-0.257632	0.000394038
4780709	ACOT4	0.845983	-0.241299	0.00132316
4290050	ACOT7	0.655709	-0.608872	6.19e-09
6580639	ACOT7	0.696735	-0.521317	3.69e-05
3460681	ACOT7	1.09253	0.127676	0.0460116
2900291	ACOT8	1.35843	0.441937	2.13e-08
7160592	ACOT9	1.32213	0.402867	4.17e-06
5220497	ACOT9	1.14513	0.195513	0.00815223
1190327	ACOX1	1.32222	0.402964	2.86e-08
6180324	ACOX1	1.25075	0.322795	0.00934947
1010114	ACOX2	1.00064	0.000917978	0.995851
4540010	ACOX3	1.0606	0.0848788	0.125059
1500152	ACP1	0.599097	-0.739138	2.69e-14
6110672	ACP1	0.808867	-0.306025	0.00218858
2480025	ACP2	0.879923	-0.184551	0.0614461
7050082	ACP5	0.468545	-1.09374	1.19e-14
4670671	ACP6	1.28171	0.358067	0.0084452
3800538	ACPL2	1.40579	0.491383	4.33e-05
5720537	ACPL2	1.46842	0.554261	0.000117033
2680725	ACPP	1.44269	0.528766	6.36e-07
2690369	ACPT	0.962144	-0.0556754	0.510503
6280204	ACPT	1.03343	0.0474392	0.544505
7510253	ACRBP	0.755027	-0.4054	0.00723423
3850192	ACRC	0.937716	-0.0927766	0.381691
2480730	ACSBG1	0.688936	-0.537559	1.23e-05
2810253	ACSF2	0.588952	-0.763778	6.19e-15
5820142	ACSF3	1.03232	0.0458947	0.529126
1030431	ACSL1	1.47303	0.558783	1.26e-11
1580524	ACSL3	1.36929	0.453425	6.1e-12
3930593	ACSL3	1.41335	0.499118	2.65e-07
3440367	ACSL3	1.18087	0.239845	0.000329576
130131	ACSL4	1.66814	0.738239	1.99e-18
7000307	ACSL4	1.68322	0.751223	9.09e-17
2320332	ACSL5	1.14468	0.194942	0.00905197
7040286	ACSL5	0.871578	-0.198298	0.0156439
620577	ACSL5	0.932832	-0.10031	0.47799
1190746	ACSL6	0.918661	-0.122396	0.156002
4760202	ACSM2B	1.08841	0.12222	0.113851
3390280	ACSM2B	1.0006	0.000862029	0.992084
6580735	ACSM3	0.815102	-0.294947	9.7e-05
5220377	ACSS1	0.673174	-0.570949	1.9e-16
4490524	ACSS2	1.35082	0.43383	2.72e-09
4670544	ACSS2	1.3336	0.415324	1.38e-08
1980709	ACSS2	1.40459	0.490153	2.44e-06
6480059	ACTA2	0.961184	-0.0571158	0.655675
5570132	ACTB	1.17417	0.231644	1.19e-09
5270730	ACTB	1.49739	0.582454	5.78e-07
4610390	ACTB	1.12158	0.16553	2.41e-05
3310424	ACTG1	1.16546	0.220901	1.12e-11
6510072	ACTG1	1.39486	0.48012	0.000429711
5080603	ACTL6A	0.7592	-0.397448	5.97e-13
5220358	ACTL6A	0.770107	-0.376869	3.76e-07
5080364	ACTN1	1.08991	0.124211	0.034514
270437	ACTN4	0.993464	-0.00946044	0.886251
2630064	ACTR10	1.32545	0.406487	4.72e-15
4280561	ACTR1A	1.24638	0.317747	2.2e-09
2120088	ACTR1B	0.636645	-0.65144	8.39e-23
5570196	ACTR2	1.26206	0.335775	6.24e-15
6940176	ACTR3	1.34712	0.429878	3.16e-06
4010066	ACTR3B	1.07051	0.0982942	0.20926
5490278	ACTR3B	1.03239	0.0459868	0.580262
2750403	ACTR3B	1.01359	0.0194676	0.815166
2690670	ACTR5	0.524559	-0.930823	9.61e-24
1580168	ACTR6	0.841938	-0.248214	0.000582211
270278	ACTR8	1.07852	0.109057	0.0594896
2710368	ACTRT1	1.08629	0.119404	0.137539
6940360	ACVR1	0.695677	-0.52351	3.68e-09
4570240	ACVR1B	1.86367	0.898143	3.42e-28
2060615	ACVR1B	1.38045	0.465143	5.06e-11
450064	ACVR1C	1.04942	0.0695911	0.340391
4590349	ACVR2A	0.661291	-0.596642	1.07e-10
4260681	ACVR2A	0.934336	-0.0979869	0.19654
5910451	ACVRL1	0.934862	-0.0971746	0.406882
5910148	ACYP1	0.54248	-0.882358	1.98e-20
3440689	ACYP1	1.02718	0.0386958	0.587845
5290672	ACYP2	0.711965	-0.490122	3.65e-05
130367	ACYP2	1.05724	0.0802984	0.239368
7210192	ADA	0.422766	-1.24207	2.09e-18
5910554	ADAL	1.21085	0.276016	7.67e-06
5290300	ADAM10	1.46404	0.549954	5.56e-10
3130364	ADAM10	1.27227	0.347404	0.000674062
6180392	ADAM12	1.10437	0.143226	0.124962
6480131	ADAM15	1.23108	0.299929	0.000691262
3990626	ADAM15	1.11547	0.157658	0.000711986
3440452	ADAM15	1.09398	0.129583	0.178972
1980553	ADAM15	1.09028	0.124704	0.395931
5420762	ADAM17	1.1686	0.224786	0.0141084
5260546	ADAM17	0.918027	-0.123392	0.150006
6900209	ADAM19	1.28772	0.364818	7.92e-08
6110315	ADAM2	1.12901	0.175059	0.00932581
6180491	ADAM28	0.705543	-0.503194	7.59e-08
5050328	ADAM32	1.08326	0.115378	0.0973588
1170390	ADAM3A	1.18491	0.244773	0.00253329
6480634	ADAM6	1.05113	0.0719391	0.289557
780725	ADAM8	1.02185	0.0311785	0.708856
2940730	ADAM9	1.82685	0.86936	9.84e-16
4200735	ADAMTS13	1.07611	0.105824	0.164045
2000538	ADAMTS14	1.0577	0.0809298	0.283746
6520458	ADAMTS15	1.01104	0.0158347	0.850591
4040494	ADAMTS17	1.1078	0.147704	0.0620839
3400600	ADAMTS2	1.1072	0.146912	0.0511693
7150609	ADAMTS2	1.00932	0.0133879	0.931848
2120364	ADAMTS3	1.28159	0.357939	0.000104362
20100	ADAMTS6	1.03118	0.0442979	0.579978
2480239	ADAMTS8	1.14761	0.198637	0.00596491
3140368	ADAMTSL1	1.05121	0.0720442	0.357095
5130400	ADAMTSL3	1.12653	0.171889	0.0381164
10286	ADAMTSL4	1.08913	0.123173	0.0980825
780678	ADAMTSL4	0.980318	-0.0286781	0.821224
3460356	ADAMTSL5	1.05914	0.0828998	0.265484
7570669	ADAP1	1.06529	0.0912529	0.361063
3990433	ADAP2	0.81702	-0.291557	0.00407036
5490433	ADAR	1.14689	0.197723	0.0396156
2900450	ADAR	1.00695	0.00998866	0.88276
7330097	ADARB1	0.546371	-0.872047	1.34e-19
4760079	ADARB1	0.630067	-0.666424	9.47e-11
6110519	ADARB2	1.24671	0.318123	0.00786364
1710204	ADAT1	0.910297	-0.13559	0.0579456
2230253	ADAT3	0.99604	-0.00572406	0.946753
780379	ADCK1	0.701561	-0.51136	5.99e-08
1780647	ADCK2	0.497853	-1.00621	2.43e-23
4290053	ADCK4	1.56775	0.648699	1.86e-15
2480709	ADCK5	0.644465	-0.633827	1.37e-14
2970288	ADCY2	1.11464	0.156573	0.0289628
3800050	ADCY3	1.7756	0.828303	3.41e-05
6330224	ADCY4	1.03518	0.0498765	0.597313
2190463	ADCY6	1.10691	0.146543	0.0453984
3120600	ADCY6	1.09625	0.132581	0.0956844
50735	ADCY7	1.07587	0.105503	0.161499
5310431	ADCY8	1.16962	0.22604	0.000974992
5900685	ADD1	1.10802	0.147981	9.15e-05
1230289	ADD1	1.13238	0.179363	0.00504471
6250193	ADD2	1.10391	0.142623	0.0366288
1010477	ADD3	1.49642	0.581511	9.58e-15
3420747	ADD3	1.63211	0.706737	1.6e-13
1990468	ADD3	1.35888	0.44242	1.84e-10
5720161	ADH5	1.02474	0.0352602	0.65607
3520709	ADH7	1.16358	0.218574	0.00177748
2760121	ADHFE1	0.537846	-0.894736	1.18e-19
3890598	ADHFE1	0.735077	-0.444033	1.31e-08
6620278	ADI1	0.968127	-0.0467312	0.653168
4200471	ADIPOQ	1.03347	0.0475005	0.505768
6100767	ADIPOR1	1.27661	0.352312	0.000135988
3460201	ADIPOR1	1.21977	0.286605	0.00106312
6960685	ADIPOR2	1.02353	0.0335601	0.441619
1030241	ADK	0.672484	-0.572427	1.28e-09
7550161	ADK	0.899329	-0.153079	0.090628
5670465	ADM	1.42549	0.51146	1.99e-10
3610626	ADM2	1.28279	0.359288	2.95e-06
360678	ADNP	0.89697	-0.156868	0.0289845
1770551	ADNP	1.00546	0.00785106	0.92212
7330270	ADNP2	0.921618	-0.117759	0.0196035
4480546	ADO	0.674883	-0.56729	7.85e-21
4060519	ADORA1	0.964857	-0.0516133	0.521308
7560440	ADORA2A	1.52676	0.610469	5.11e-10
2060040	ADORA2B	0.946542	-0.079262	0.57421
870138	ADORA3	2.38877	1.25627	1.03e-10
6580482	ADORA3	0.671371	-0.574818	0.000206162
5550619	ADPGK	1.12793	0.173672	1.21e-05
5550369	ADPRH	0.90984	-0.136315	0.214519
5570446	ADPRHL1	1.12634	0.171647	0.00484683
730010	ADPRHL2	0.842283	-0.247623	3.26e-06
1110731	ADRA1A	0.842255	-0.247672	0.00133807
5720523	ADRA2A	0.916788	-0.12534	0.0677677
3390286	ADRA2B	1.10614	0.145531	0.026008
7570326	ADRB2	0.852105	-0.230898	0.00594948
3290113	ADRBK1	1.04521	0.0637943	0.100101
2120528	ADRBK2	0.978674	-0.0311004	0.697454
4390121	ADRM1	0.967939	-0.0470116	0.250224
4280136	ADRM1	1.0133	0.0190641	0.760124
5870228	ADSL	0.85912	-0.219068	1.61e-06
5960097	ADSS	0.926484	-0.110162	0.158067
6020333	ADSS	1.07279	0.101372	0.330793
4900703	ADSSL1	1.00407	0.00585599	0.938984
6580711	AEBP1	0.824653	-0.278141	0.0014608
4260671	AEBP2	1.01732	0.0247694	0.635481
5090438	AEN	0.931347	-0.102609	0.212082
1230458	AES	0.601191	-0.734104	2.76e-27
6180176	AES	0.529695	-0.916767	4.95e-17
2690187	AFAP1	0.901685	-0.149304	0.21335
20154	AFAP1L1	1.09963	0.137018	0.0643086
4590133	AFAP1L2	0.566048	-0.821005	1.44e-08
1110687	AFARP1	1.10127	0.139167	0.0516912
3990673	AFF1	1.1976	0.260148	0.0049776
6060142	AFF1	1.14014	0.189206	0.0628992
650753	AFF3	0.648142	-0.625618	1.61e-07
2360189	AFF4	1.2076	0.272144	0.000144825
60609	AFG3L1	0.685875	-0.543982	8.77e-11
5670274	AFG3L1	1.07458	0.103766	0.181112
1170538	AFG3L2	0.551952	-0.857386	6.42e-25
2000497	AFMID	1.11505	0.157111	0.248937
2070707	AFMID	1.02095	0.0299093	0.690724
450097	AFTPH	1.17713	0.235272	1.03e-06
5570543	AFTPH	1.131	0.177599	0.0385028
2070600	AFTPH	1.09799	0.134867	0.0907929
130064	AGA	1.17701	0.235121	0.0707639
7400333	AGAP1	1.11188	0.153005	0.0285148
3890431	AGAP3	0.963922	-0.0530113	0.515234
6960050	AGAP6	0.56489	-0.823957	3.09e-18
4390523	AGAP7	1.04297	0.0607018	0.409327
2140343	AGAP8	0.470607	-1.08741	8.16e-26
6620403	AGBL5	1.30553	0.38464	1.35e-05
1850075	AGBL5	0.909481	-0.136885	0.267106
1940465	AGER	0.863485	-0.211757	0.0195446
7200369	AGER	0.960668	-0.0578895	0.534254
6620523	AGER	0.985545	-0.0210057	0.80408
990754	AGFG1	1.7775	0.829851	5.81e-16
4280681	AGFG1	1.56652	0.647559	6.01e-10
4050368	AGFG2	0.923145	-0.11537	0.15596
5550538	AGFG2	1.06488	0.0906969	0.242053
70239	AGGF1	1.16968	0.226119	1.45e-06
5130102	AGGF1	1.19707	0.259507	5.37e-06
7560452	AGK	0.648241	-0.625398	3.09e-14
7000672	AGL	1.29728	0.375487	2.26e-06
2940113	AGL	1.18364	0.243225	0.0242568
6110050	AGL	1.09813	0.135043	0.0397889
1440653	AGL	1.00939	0.013478	0.874193
4890255	AGMAT	0.638228	-0.647857	1.49e-08
4610044	AGPAT1	1.0489	0.0688813	0.522255
3520671	AGPAT2	1.34657	0.429292	2.99e-12
3850370	AGPAT2	1.44997	0.536023	2.19e-10
5560102	AGPAT2	1.30586	0.384998	1.38e-05
3850435	AGPAT3	0.82253	-0.28186	0.00475825
3440025	AGPAT4	1.00283	0.00408148	0.980319
830719	AGPAT5	0.623599	-0.681309	6.74e-09
3870022	AGPAT6	1.20604	0.270276	5.72e-06
2060477	AGPAT9	1.29239	0.370039	7.24e-07
7560154	AGPS	1.07628	0.106058	0.191152
5290273	AGR3	0.98865	-0.0164687	0.849322
6370500	AGRN	1.06463	0.0903588	0.112142
4760427	AGTPBP1	1.83347	0.874577	6.1e-27
2340347	AGTPBP1	1.15597	0.209102	0.176953
940040	AGTR1	1.12524	0.170235	0.00731526
160682	AGTR1	1.05895	0.0826338	0.307052
4610220	AGTRAP	1.50899	0.593587	5.12e-14
4900685	AGTRAP	1.64823	0.720915	1.1e-12
870139	AGXT2L2	1.25018	0.322135	2.44e-12
5690082	AGXT2L2	1.54909	0.631425	2.12e-09
1230196	AHCTF1	0.834498	-0.26102	0.00123664
6040747	AHCTF1	0.898209	-0.154876	0.0644542
3710537	AHCY	0.756619	-0.402361	0.000781122
1170440	AHCYL1	1.02578	0.0367223	0.383707
870039	AHCYL2	0.722468	-0.468994	8.11e-07
450553	AHNAK	0.401434	-1.31676	5.32e-24
2810482	AHNAK	0.535743	-0.900388	3.87e-12
3710400	AHNAK	0.623976	-0.680437	1.11e-10
4890672	AHR	0.855948	-0.224405	0.00985323
6060367	AHR	0.984142	-0.0230617	0.782763
4880561	AHSA1	0.973177	-0.0392256	0.578966
1170220	AHSA2	1.1061	0.145488	0.0310205
2350274	AHSP	0.500417	-0.998798	7.06e-06
6110358	AICDA	1.21566	0.281743	3.99e-05
4640445	AIDA	0.834277	-0.261402	3.19e-08
1940047	AIF1	1.25292	0.325295	0.000705544
3800047	AIF1	1.10181	0.139875	0.103196
6520154	AIF1	0.9791	-0.0304718	0.759904
1410021	AIF1L	1.12531	0.170329	0.000473536
3290341	AIFM1	0.853022	-0.229346	0.00172364
1500689	AIFM1	0.900654	-0.150954	0.00982835
1940577	AIFM1	1.03544	0.0502452	0.416675
3940056	AIG1	1.67739	0.746215	1.28e-09
580255	AIM1	1.30674	0.385969	8.4e-10
7000082	AIM1L	0.838595	-0.253953	0.020131
6620386	AIM1L	0.969657	-0.0444537	0.661647
4220376	AIM1L	0.976991	-0.0335824	0.718698
1260270	AIM2	1.51751	0.601703	1.7e-05
6960056	AIMP2	0.68832	-0.538848	1.13e-11
610689	AIP	0.828716	-0.271051	3.08e-09
5820386	AIRE	0.86748	-0.205097	0.0127302
5820689	AIRE	1.11374	0.155408	0.0631556
6480484	AJAP1	1.08908	0.123114	0.0610481
5130162	AK1	0.731943	-0.450196	9.23e-09
3140441	AK2	0.734678	-0.444816	6.04e-06
1990491	AK2	0.82602	-0.275752	0.000726133
5720669	AK2	0.865605	-0.208219	0.00492936
5090554	AK2P2	0.969895	-0.0440991	0.646643
670463	AK3	0.842028	-0.24806	0.000204569
4610554	AK3L1	1.07308	0.101762	0.163794
160148	AK3L1	0.941571	-0.0868581	0.258161
4290192	AK3L1	0.9617	-0.0563413	0.375975
6270148	AK5	0.941912	-0.086336	0.29
460020	AKAP10	1.26471	0.338805	2.44e-05
1450333	AKAP11	0.514427	-0.958962	8.05e-20
6420398	AKAP11	0.717479	-0.478992	1.28e-11
5720731	AKAP11	0.746184	-0.422396	1.12e-08
4570717	AKAP11	0.942858	-0.084888	0.205847
670041	AKAP12	1.02901	0.0412567	0.583708
6900706	AKAP12	0.986095	-0.0202014	0.823352
650050	AKAP13	1.21304	0.278632	0.00010574
3940440	AKAP13	1.15222	0.204418	0.000162082
2060341	AKAP13	1.05442	0.0764549	0.36644
3610068	AKAP2	1.11348	0.155078	0.0555338
5340504	AKAP7	0.681635	-0.552928	2.72e-07
4780619	AKAP7	0.677287	-0.562162	0.000139363
6550053	AKAP8	0.8641	-0.21073	1.32e-06
5340593	AKAP8L	0.864217	-0.210535	0.108586
5820133	AKIRIN1	1.21619	0.282371	0.0465378
1260544	AKIRIN1	1.24714	0.318619	0.0689989
520040	AKIRIN1	1.04942	0.0695933	0.205449
5690202	AKIRIN2	1.19588	0.25807	4.9e-06
2850010	AKNA	0.920099	-0.120139	0.0381405
3130605	AKNAD1	1.10857	0.148702	0.0396717
6130424	AKR1A1	0.666893	-0.584474	6e-16
1500504	AKR1A1	0.691765	-0.531645	2.6e-11
5550543	AKR1A1	1.06332	0.0885801	0.247932
4260139	AKR1B1	0.604854	-0.725342	1.03e-23
3610767	AKR1C2	1.19077	0.251895	0.000577514
5340129	AKR1C2	1.04474	0.0631378	0.435546
7210632	AKR1C3	1.03136	0.0445533	0.818893
3120598	AKR1C4	1.18402	0.243691	0.0129618
6940278	AKR1CL1	1.05278	0.0742031	0.273988
5860347	AKR1D1	0.910586	-0.135133	0.0464404
1770341	AKR1D1	1.05741	0.0805354	0.277599
6180681	AKR7A2	0.640852	-0.641937	4.23e-20
70484	AKR7A3	0.835079	-0.260015	3.98e-06
2470619	AKT1	0.721005	-0.471918	3.02e-12
6200431	AKT1	0.741982	-0.430544	6.48e-10
7210424	AKT1	1.0153	0.0219091	0.812799
3870092	AKT1S1	1.023	0.0328108	0.620364
5220307	AKT3	1.04725	0.0666054	0.397421
4480338	AKTIP	1.27431	0.349719	4.42e-12
5720703	AKTIP	1.22009	0.286985	3.8e-05
3120162	ALAD	1.33054	0.412017	7.31e-08
5860278	ALAS1	1.14272	0.192477	0.0043568
1230376	ALAS2	0.48723	-1.03732	0.000287884
4180768	ALAS2	0.568724	-0.8142	0.000771377
5270338	ALAS2	0.826914	-0.274191	0.0680818
4230156	ALB	1.21353	0.279208	1.86e-05
5910010	ALB	1.05436	0.076371	0.312934
2070575	ALCAM	1.43084	0.516861	1.14e-06
940441	ALDH16A1	0.815645	-0.293987	4.23e-07
2370255	ALDH18A1	0.46081	-1.11776	2.08e-17
1070477	ALDH1A1	0.53714	-0.89663	7.37e-06
6510754	ALDH1A1	0.684433	-0.547019	0.000126939
510687	ALDH1A2	1.22628	0.294289	6.68e-07
5700102	ALDH1A2	1.20154	0.264884	0.000157617
1240379	ALDH1B1	0.911924	-0.133015	0.113791
1980747	ALDH1L2	1.09267	0.127862	0.0895871
840253	ALDH2	0.939475	-0.0900738	0.485032
1690608	ALDH3A2	0.691874	-0.531419	8.55e-18
3120196	ALDH3A2	0.726141	-0.461679	3.74e-10
2970356	ALDH3B1	1.6412	0.714748	3.99e-12
1850440	ALDH3B1	1.3111	0.390776	9.25e-07
6220360	ALDH4A1	1.11164	0.152695	0.0268001
2640273	ALDH4A1	1.09748	0.134195	0.0830749
1470427	ALDH4A1	1.1303	0.176705	0.140188
7040327	ALDH5A1	0.646598	-0.62906	3.56e-08
2640274	ALDH5A1	0.981779	-0.0265297	0.785349
5820373	ALDH6A1	0.82327	-0.280562	0.000620524
4150544	ALDH7A1	1.02655	0.0378061	0.603521
2100546	ALDH8A1	1.04439	0.0626665	0.352662
6370138	ALDH8A1	1.03235	0.0459279	0.568338
1820044	ALDH9A1	0.871506	-0.198417	2.01e-05
6590253	ALDOA	1.34161	0.423968	1.51e-10
2640088	ALDOA	1.55379	0.63579	5.09e-06
7330544	ALDOC	0.821935	-0.282904	0.00362896
3140711	ALG10	1.01321	0.0189294	0.816545
5310524	ALG10B	0.714818	-0.484353	1.41e-08
3060196	ALG10B	1.10519	0.144288	0.044698
4210358	ALG11	0.987663	-0.0179085	0.796194
5550647	ALG11	0.980359	-0.0286175	0.877874
6940735	ALG12	1.03024	0.0429806	0.468428
6660411	ALG13	1.12367	0.168214	0.0274378
730520	ALG13	1.11082	0.151626	0.0408049
50128	ALG14	0.998028	-0.00284724	0.976042
1990021	ALG2	1.15954	0.21355	0.00272519
2650167	ALG3	0.703579	-0.507215	6.54e-19
2140427	ALG3	0.884271	-0.17744	0.0174159
6370113	ALG5	0.644575	-0.633581	2.69e-15
6960243	ALG6	1.17143	0.228267	7.16e-06
4850632	ALG8	0.680631	-0.555054	6.77e-20
2970296	ALG8	0.515664	-0.955496	1.59e-15
3610291	ALG8	1.04968	0.0699455	0.423486
450204	ALG9	0.75046	-0.414152	4.38e-07
6250431	ALK	0.973525	-0.0387107	0.666829
7160167	ALKBH1	1.09432	0.130033	0.00763864
3360056	ALKBH1	1.08679	0.120071	0.0168387
1780020	ALKBH1	1.12755	0.173188	0.0170364
1340537	ALKBH2	0.707271	-0.499665	2.03e-12
4610369	ALKBH3	0.531253	-0.91253	2.85e-23
1400209	ALKBH5	0.976954	-0.0336378	0.330795
670360	ALKBH6	1.00339	0.00488624	0.933769
3310324	ALKBH7	0.870216	-0.200554	0.00336569
6420044	ALKBH8	0.457667	-1.12763	4.89e-27
5130736	ALMS1	0.849803	-0.2348	5.22e-05
7210050	ALMS1P	1.08232	0.114133	0.126404
6040259	ALOX12	0.810229	-0.303598	0.0346251
1770630	ALOX12P2	1.09808	0.134986	0.0767557
20397	ALOX15	0.677475	-0.561761	2.87e-05
1230722	ALOX15	0.846284	-0.240786	0.00575111
1450719	ALOX15	1.04674	0.065898	0.431746
5220278	ALOX15	1.03421	0.0485361	0.536066
5810154	ALOX15B	1.18243	0.241758	0.0340331
2900639	ALOX15B	1.06855	0.0956494	0.468704
1780273	ALOX5	1.42488	0.510836	3.74e-22
2510037	ALOX5	1.37746	0.462015	1.56e-09
3930343	ALOX5AP	1.3776	0.462152	1.62e-16
990685	ALOXE3	1.09892	0.136088	0.0532044
2570162	ALPI	0.975808	-0.0353311	0.642344
540390	ALPK1	1.2411	0.311617	0.00017723
6100356	ALPL	1.66166	0.732627	6.53e-19
2600133	ALPP	0.863757	-0.211303	0.0561456
2490376	ALPPL2	1.06397	0.0894593	0.230627
2140156	ALS2	0.923941	-0.114127	0.0282887
6940709	ALS2CR14	0.886304	-0.174127	0.0819238
50132	ALS2CR16	0.946558	-0.0792379	0.301617
110521	ALX1	1.07242	0.100875	0.101893
6250762	ALX3	1.08314	0.115225	0.083426
2600022	AMAC1L2	1.06522	0.0911505	0.178255
6400661	AMAC1L2	1.05979	0.0837823	0.313972
5050167	AMAC1L3	1.06336	0.0886307	0.228462
520544	AMACR	1.29208	0.369701	9.18e-05
5870286	AMACR	1.19568	0.257834	0.00228208
3130154	AMACR	1.14455	0.194784	0.209717
6450037	AMBN	1.06238	0.0873054	0.206186
1110129	AMBRA1	1.0744	0.103537	0.159501
50050	AMD1	0.739946	-0.434509	4.89e-10
3870619	AMD1	0.852842	-0.22965	0.0287346
6110280	AMDHD2	0.858655	-0.21985	0.0100639
4610594	AMFR	1.04255	0.0601204	0.479722
1400672	AMFR	0.953853	-0.0681606	0.542022
1580465	AMICA1	1.05329	0.0749071	0.367812
4730598	AMIGO1	1.08205	0.113773	0.109372
7100093	AMMECR1	1.10778	0.147672	0.0287082
450176	AMMECR1	1.0095	0.0136393	0.872719
2340601	AMMECR1	1.00359	0.00517515	0.941615
4900605	AMMECR1L	0.927632	-0.108376	0.0690031
1110706	AMN	1.15407	0.20673	0.00317473
6900044	AMN1	0.843808	-0.245013	0.0135861
3290646	AMOT	0.903089	-0.14706	0.0290024
2070301	AMOTL1	0.98731	-0.018425	0.812673
6960079	AMOTL2	0.928159	-0.107555	0.141938
150504	AMPD3	1.84934	0.887012	3.63e-12
7150390	AMPD3	1.17727	0.235449	0.00104742
360402	AMPH	1.60469	0.682291	0.00788361
940450	AMT	0.938138	-0.092128	0.199185
1740220	AMY1A	1.40687	0.492488	3.96e-05
1030161	AMY1A	1.0292	0.0415247	0.604981
5550288	AMY1B	1.31121	0.390903	1.19e-06
4070164	AMY1B	0.984232	-0.02293	0.778334
840500	AMY1B	1.01218	0.0174604	0.838378
1820068	AMY1C	1.26465	0.33874	1.96e-06
3130296	AMY2A	0.779966	-0.358516	0.000382538
7380121	AMY2A	1.14786	0.198952	0.00383119
4810176	AMY2B	1.09579	0.131975	0.120785
7000754	AMY2B	0.928189	-0.10751	0.243497
510328	AMZ2	1.10103	0.138854	0.000495454
730647	ANAPC1	0.543921	-0.878532	1.98e-28
7210259	ANAPC1	0.843151	-0.246136	0.000217345
6840706	ANAPC10	0.75608	-0.403389	0.000194403
10220	ANAPC11	0.830587	-0.267797	0.000750924
4540162	ANAPC11	1.05422	0.0761721	0.340191
4760288	ANAPC11	1.02332	0.0332567	0.538961
6250382	ANAPC13	0.820744	-0.284997	7.04e-05
3870424	ANAPC2	1.04282	0.0604872	0.470607
4180634	ANAPC2	0.964252	-0.0525174	0.509362
6450021	ANAPC4	0.956384	-0.0643383	0.210948
4730408	ANAPC5	0.786647	-0.346212	4.88e-15
160220	ANAPC7	1.10052	0.138191	0.251862
3930392	ANG	0.744743	-0.425185	0.000200814
3890484	ANG	0.864997	-0.209233	0.0146798
5550086	ANGEL1	0.691136	-0.532958	3.24e-16
1820441	ANGEL2	0.886097	-0.174463	6.79e-05
3120326	ANGPT1	0.822387	-0.282111	0.00506456
3360066	ANGPT1	0.943902	-0.083291	0.297201
1050561	ANGPTL3	1.07616	0.105899	0.129523
2450592	ANGPTL4	1.12567	0.170778	0.00389548
3180209	ANK1	0.680275	-0.555809	0.000360932
2630600	ANK3	1.10462	0.143554	0.0692624
1850709	ANK3	1.057	0.0799759	0.282314
1450672	ANK3	1.02755	0.0392139	0.573785
5890564	ANKDD1A	1.16473	0.219997	0.182911
6220152	ANKFY1	0.787334	-0.344952	0.00183382
6980639	ANKFY1	0.913943	-0.129824	0.135573
450300	ANKFY1	0.95551	-0.0656574	0.321474
6380100	ANKHD1	1.15584	0.208939	0.00127744
610546	ANKHD1	0.902055	-0.148713	0.00158067
520008	ANKHD1-EIF4EBP3	1.02815	0.0400485	0.70446
2970672	ANKIB1	0.937683	-0.0928273	0.0530338
2360671	ANKLE2	1.02449	0.0349122	0.55101
2760102	ANKMY1	0.770333	-0.376445	3.57e-06
4890136	ANKMY2	0.645461	-0.631598	6.17e-14
7400114	ANKRA2	1.04866	0.0685407	0.408703
1170630	ANKRA2	0.978331	-0.0316059	0.607449
6560112	ANKRD1	1.16387	0.218933	0.00307248
4540689	ANKRD10	1.0466	0.0657168	0.283755
6900674	ANKRD10	0.996135	-0.00558714	0.935458
3370274	ANKRD11	1.0461	0.0650198	0.195405
5890403	ANKRD11	1.03883	0.0549608	0.468805
7040132	ANKRD12	0.842714	-0.246885	2.35e-06
2120224	ANKRD13A	1.02537	0.0361435	0.558379
4810053	ANKRD13C	1.09632	0.132674	0.0699978
4010424	ANKRD13D	0.781833	-0.355068	9.7e-05
2320064	ANKRD13D	0.927357	-0.108803	0.332929
610070	ANKRD13D	0.957099	-0.0632602	0.513496
3520692	ANKRD13D	1.03016	0.0428639	0.580072
3850097	ANKRD13D	1.02601	0.0370508	0.691366
4060451	ANKRD13D	0.987152	-0.0186564	0.836502
650008	ANKRD16	0.771598	-0.374078	4.73e-08
3450274	ANKRD16	0.893849	-0.161898	0.0264974
50070	ANKRD16	0.959448	-0.0597232	0.386038
4210437	ANKRD17	1.07125	0.0992934	0.107556
6940520	ANKRD17	1.05485	0.0770354	0.115031
3130156	ANKRD17	0.996098	-0.00564085	0.958228
4490484	ANKRD20A1	1.15102	0.202916	0.0170254
7050114	ANKRD20A1	1.15609	0.209258	0.0195312
4290364	ANKRD20A1	1.07184	0.100087	0.216705
6450661	ANKRD20A1	0.930447	-0.104005	0.481886
5260703	ANKRD20A3	1.04774	0.0672847	0.357823
130181	ANKRD22	3.1152	1.63932	2.97e-17
4150270	ANKRD22	2.70395	1.43507	1.74e-16
3520195	ANKRD23	1.18679	0.247068	0.000985676
1300634	ANKRD23	0.977444	-0.0329143	0.649175
3460626	ANKRD24	1.01068	0.0153313	0.846032
5560189	ANKRD26	0.841706	-0.248611	0.000981492
5670112	ANKRD27	1.14725	0.198178	0.00142293
2760563	ANKRD28	0.880911	-0.182931	0.063141
360064	ANKRD28	0.972079	-0.0408549	0.5956
1770273	ANKRD30B	0.881284	-0.182322	0.0293951
6380747	ANKRD32	1.19111	0.252311	0.000188904
1070736	ANKRD32	0.998863	-0.00164191	0.994056
4860707	ANKRD33	1.48818	0.573548	3.37e-07
1090142	ANKRD34A	0.93809	-0.0922021	0.177171
3390451	ANKRD34B	3.13405	1.64803	8.13e-08
2070576	ANKRD34C	1.09974	0.137156	0.0477108
4590377	ANKRD35	0.801856	-0.318585	0.00127439
4180437	ANKRD35	1.10009	0.13762	0.155284
5810050	ANKRD36	0.542629	-0.881962	2.47e-13
3060010	ANKRD36B	0.671901	-0.573678	1.05e-07
240682	ANKRD37	1.11069	0.151452	0.238984
7610128	ANKRD38	1.10956	0.149992	0.0420074
6220553	ANKRD39	0.916306	-0.126098	0.00611995
5560142	ANKRD40	1.042	0.0593515	0.148604
1050440	ANKRD41	1.07262	0.101144	0.124063
5810228	ANKRD44	0.688599	-0.538263	6.01e-05
520280	ANKRD44	0.892368	-0.164289	0.0880592
5560224	ANKRD45	0.981172	-0.0274222	0.746847
2750598	ANKRD46	0.477163	-1.06744	5.82e-22
4860603	ANKRD47	1.1567	0.210018	0.00197015
520341	ANKRD49	0.964651	-0.0519213	0.313446
1770187	ANKRD50	1.06466	0.0903969	0.505768
3870402	ANKRD52	0.848666	-0.236731	0.00123339
150097	ANKRD53	1.04273	0.0603698	0.429552
2340598	ANKRD54	0.814713	-0.295636	0.00169795
4050600	ANKRD55	2.45242	1.2942	1.2e-12
2510224	ANKRD57	0.620174	-0.689255	5.94e-06
5270474	ANKRD58	1.10077	0.138517	0.0620179
2030014	ANKRD6	1.20752	0.272052	7.7e-05
4880465	ANKRD6	1.01651	0.0236174	0.752603
2370672	ANKRD7	1.08884	0.122786	0.0637527
7050370	ANKRD9	0.700382	-0.513786	0.000188854
4730767	ANKRD9	1.00963	0.0138265	0.89186
5390064	ANKS1A	2.11839	1.08297	3.02e-33
2350201	ANKS1B	0.998476	-0.00220065	0.980526
6510445	ANKS3	1.02171	0.03099	0.670007
580598	ANKZF1	0.979736	-0.0295355	0.689043
5090475	ANKZF1	1.01112	0.0159585	0.853006
6450669	ANLN	1.13619	0.184202	0.225766
7040554	ANO10	1.56007	0.641614	1.72e-15
6580300	ANO2	1.01442	0.0206592	0.821449
7040674	ANO6	0.772374	-0.372628	0.000109176
6020008	ANO7	1.01988	0.0283995	0.697397
2900438	ANO8	0.784111	-0.35087	5.72e-06
5720373	ANO9	0.548076	-0.867552	4.97e-16
3400121	ANO9	0.625197	-0.677618	8.13e-15
2750711	ANO9	0.972221	-0.0406443	0.478478
1240424	ANP32A	1.04411	0.0622699	0.559289
3850053	ANP32B	0.85987	-0.217809	1.79e-06
6980328	ANP32C	1.14349	0.193437	0.020381
5810612	ANPEP	1.17384	0.231231	0.0887877
780538	ANRIL	1.35909	0.442644	0.00208145
60255	ANTXR1	1.19778	0.260366	4.5e-05
5700025	ANTXR1	1.07807	0.108454	0.189884
10685	ANTXR2	1.13179	0.178612	0.000705397
6520215	ANXA1	1.54603	0.628568	9.11e-12
1300274	ANXA11	1.09108	0.125758	0.0640559
6960594	ANXA11	0.890044	-0.168052	0.0922339
5900735	ANXA11	1.04864	0.0685224	0.317794
4780615	ANXA2	0.848102	-0.237691	0.00126866
3520328	ANXA2	0.821555	-0.283572	0.00807788
770730	ANXA2	0.996043	-0.00572069	0.968938
3370202	ANXA2P1	0.806382	-0.310465	0.00195563
270609	ANXA2P1	1.07299	0.101637	0.206804
4890494	ANXA2P2	1.07453	0.103708	0.0235983
2810411	ANXA2P3	1.10185	0.139922	0.0428799
240594	ANXA3	2.17587	1.1216	7.73e-20
1070451	ANXA5	1.46541	0.551308	8.7e-13
450671	ANXA6	0.894556	-0.160756	0.1734
2490598	ANXA6	0.972093	-0.040834	0.600812
6330044	ANXA7	1.0884	0.122213	0.0225279
1400711	ANXA8	0.993169	-0.00988839	0.93646
2940424	AOAH	1.15396	0.206592	0.0355021
580736	AOC2	1.10272	0.141067	0.0532967
4230307	AOC2	0.927346	-0.108821	0.201004
4290180	AOC2	0.960181	-0.0586213	0.483623
6860309	AOC3	0.691181	-0.532864	1.09e-08
730725	AOF2	0.504223	-0.987865	8.6e-28
2470327	AP1B1	0.801787	-0.318709	1.85e-10
1820136	AP1G1	1.2968	0.374957	0.000320031
1850593	AP1G1	1.23389	0.303217	0.000736729
7400468	AP1G2	0.962613	-0.0549729	0.407352
4610112	AP1GBP1	1.07996	0.110975	0.152803
2190241	AP1M1	1.18709	0.247427	6.09e-08
2190341	AP1S1	1.06144	0.0860251	0.37047
5490673	AP1S1	1.03646	0.0516616	0.484407
7040079	AP1S1	0.988233	-0.0170775	0.902365
1070192	AP1S2	0.787041	-0.345489	8.24e-08
940706	AP1S2	0.822107	-0.282602	8e-05
4390180	AP2A1	0.936276	-0.0949937	0.364591
1660072	AP2A1	0.975718	-0.0354643	0.692481
6270041	AP2A2	1.00574	0.00825074	0.916745
2340451	AP2B1	1.05688	0.0798123	0.267544
1400605	AP2B1	1.00107	0.00154681	0.989747
840148	AP2M1	1.0587	0.0822946	0.275775
240187	AP2M1	1.01383	0.0198205	0.744945
6370661	AP2S1	0.946592	-0.0791848	0.0541018
3120228	AP2S1	1.04163	0.0588461	0.597812
2230603	AP3B1	1.29615	0.374228	4.88e-15
4230360	AP3B2	4.19836	2.06982	7.75e-23
4210612	AP3D1	0.962992	-0.0544044	0.2069
6100719	AP3D1	0.967001	-0.048411	0.249183
2760202	AP3M1	1.1236	0.168129	0.00904533
6200437	AP3M1	1.08568	0.118592	0.0486369
3420128	AP3M2	0.467541	-1.09684	2.02e-24
7200402	AP3S1	1.37371	0.458079	5.39e-10
2750286	AP3S2	1.66352	0.734242	2.01e-13
510129	AP4B1	1.09327	0.128646	0.0244927
270343	AP4E1	0.997803	-0.00317314	0.964652
2970669	AP4S1	1.03485	0.0494232	0.481047
1820324	APAF1	1.16899	0.225261	0.000295073
2760082	APAF1	1.21093	0.276116	0.000574102
4070014	APBA3	0.837757	-0.255396	8.36e-07
6900180	APBB1	1.1329	0.180017	0.0143775
1820722	APBB1IP	1.30338	0.382252	3.26e-10
4120279	APBB3	1.01859	0.02658	0.749991
7320402	APBB3	1.00953	0.0136878	0.884539
5720722	APC	1.10965	0.150101	0.036352
4280739	APCDD1	1.80891	0.855123	1.18e-06
6620484	APEG1	1.08628	0.119398	0.158683
450475	APEH	0.921169	-0.118463	0.0187671
6510053	APEX1	0.605796	-0.723096	7.96e-21
3120309	APEX1	0.663306	-0.592254	2.09e-12
1430047	APEX2	0.942406	-0.0855791	0.225119
1850221	APH1A	1.19059	0.251673	0.00187835
7550364	APH1A	1.11828	0.161281	0.0160136
7160224	APH1B	1.3813	0.466023	1.4e-11
7050523	API5	0.978422	-0.031471	0.628519
6200202	APIP	1.09177	0.126663	0.156622
7380010	APIP	0.979271	-0.0302195	0.810294
5960709	APITD1	0.848009	-0.237849	0.0470592
4640477	APLF	1.01209	0.0173439	0.857837
3450577	APLP2	1.3098	0.389345	1.95e-08
3060717	APLP2	1.18854	0.249192	0.00358246
6270703	APM-1	1.12139	0.165293	0.0511857
4570364	APOA1	1.05555	0.0779912	0.303042
1570725	APOA1BP	0.549479	-0.863864	2.15e-22
6250241	APOB48R	1.25469	0.32733	6.3e-05
7330671	APOBEC3A	1.09352	0.128976	0.383572
3170068	APOBEC3B	1.21001	0.275017	0.16589
3120221	APOBEC3C	0.80456	-0.313728	1.83e-07
4760035	APOBEC3D	0.6104	-0.712173	3.62e-16
6290743	APOBEC3F	0.784654	-0.349871	0.000133811
1410279	APOBEC3F	0.761603	-0.39289	0.000234671
5340403	APOBEC3F	0.894671	-0.160571	0.0110057
610379	APOBEC3F	0.953196	-0.0691554	0.418205
4120369	APOBEC3G	1.01952	0.0278944	0.833984
1190026	APOBEC3G	0.993605	-0.00925508	0.946077
160292	APOBEC3H	1.1777	0.235969	0.236294
3830465	APOC1	1.05182	0.0728834	0.375155
3800403	APOC2	1.12307	0.167443	0.01443
4040386	APOL1	0.934795	-0.0972783	0.54635
6370470	APOL1	0.996559	-0.00497302	0.951133
1570358	APOL2	0.816604	-0.292292	0.0116031
3370066	APOL2	0.861156	-0.215653	0.0803342
1980750	APOL3	0.544816	-0.87616	3.39e-20
3400142	APOL4	1.10769	0.14755	0.0526418
5550397	APOL6	1.12032	0.163908	0.393901
1770364	APOLD1	0.961114	-0.0572204	0.473786
2690132	APOO	1.17943	0.238084	0.000304128
5090093	APOOL	1.08784	0.121461	0.115376
650110	APP	1.16287	0.217694	0.0152786
3370577	APP	1.19653	0.258852	0.027018
5270333	APPBP2	0.827636	-0.272932	1.09e-06
1440707	APPBP2	1.00281	0.00405289	0.955683
5860554	APPL1	0.991728	-0.0119832	0.836159
4180100	APPL2	1.15163	0.203681	0.000202294
160746	APRT	0.613913	-0.703894	3.92e-22
6510603	APRT	0.502806	-0.991926	4.69e-17
1570138	APTX	0.883434	-0.178805	0.000548194
6590674	APTX	0.967482	-0.0476932	0.304503
70338	AQP1	1.08565	0.118562	0.0988371
2340577	AQP10	0.849866	-0.234692	0.285581
7150706	AQP12A	1.60448	0.68211	1.06e-13
1780195	AQP12B	0.684039	-0.547849	9.94e-10
4480079	AQP2	1.09786	0.134688	0.068466
1050040	AQP3	0.694895	-0.525132	9.85e-07
7100022	AQP7P1	1.09285	0.128091	0.154827
160494	AQP9	1.26515	0.339305	1.06e-10
1070546	AQR	0.913719	-0.130177	0.188907
2690639	AQR	1.02454	0.0349699	0.445114
2000494	AR	1.03194	0.0453573	0.572061
2100576	ARAF	1.06438	0.0900183	0.0559967
7560044	ARAP1	1.01585	0.0226843	0.812882
6940497	ARAP2	0.912707	-0.131777	0.223611
3520438	ARAP2	1.07772	0.107985	0.29779
7380255	ARAP3	0.756279	-0.40301	1.81e-05
6040097	ARAP3	0.76593	-0.384715	0.000208174
2750653	ARCN1	1.05889	0.0825485	0.0817874
6590053	ARD1A	0.870279	-0.200451	6.82e-06
3310139	ARF1	1.18945	0.250289	5.7e-09
1430259	ARF1	1.24486	0.315983	1.95e-08
5550491	ARF1	0.955608	-0.065509	0.400079
2680446	ARF3	1.14665	0.19743	0.0109515
6770176	ARF4	1.1316	0.178364	6.8e-06
1430136	ARF4	1.38585	0.470766	0.000295671
3370189	ARF5	1.18669	0.246943	9.56e-05
510300	ARF6	1.05512	0.0774134	0.311828
5900445	ARFGAP1	0.955928	-0.0650262	0.492166
2710209	ARFGAP1	1.01	0.0143581	0.880405
3190066	ARFGAP2	0.954278	-0.0675181	0.23971
5090056	ARFGAP3	1.32416	0.405079	2.33e-09
6100524	ARFGEF1	1.16658	0.222284	2.57e-07
3710681	ARFGEF1	0.981424	-0.027051	0.875911
10753	ARFIP1	0.748043	-0.418808	1.61e-07
2060630	ARFIP1	1.07507	0.104429	0.205449
4220484	ARFIP1	0.941789	-0.0865244	0.304203
870082	ARFIP2	1.14536	0.195806	0.00384476
5270753	ARG1	2.71179	1.43925	4.2e-17
5720725	ARG2	0.802588	-0.317268	0.0129514
4570735	ARG99	1.24154	0.312129	0.000597317
4880132	ARGLU1	0.962773	-0.0547319	0.17137
6480082	ARHGAP1	1.14324	0.193125	6.6e-05
2000669	ARHGAP10	0.552091	-0.857021	1.23e-21
4180537	ARHGAP11A	1.05069	0.0713319	0.35692
5340747	ARHGAP12	1.08483	0.11747	0.0842927
5490612	ARHGAP12	1.01105	0.0158518	0.842309
3310463	ARHGAP15	1.33911	0.421272	1.42e-12
160561	ARHGAP17	0.887721	-0.171821	0.0010796
3170520	ARHGAP17	0.877432	-0.18864	0.019342
6590564	ARHGAP17	1.0992	0.136449	0.0368074
3140445	ARHGAP18	1.00103	0.00147907	0.991901
6110332	ARHGAP19	1.13958	0.188506	0.00266436
1260543	ARHGAP21	0.666732	-0.584821	1.32e-09
4210630	ARHGAP23	1.07841	0.108904	0.222454
4290243	ARHGAP24	1.56456	0.645757	1.47e-12
130008	ARHGAP24	1.38818	0.473198	5.25e-09
10239	ARHGAP24	1.61383	0.690487	1.83e-08
2260538	ARHGAP24	1.51803	0.602196	6.66e-06
5290523	ARHGAP25	0.865897	-0.207733	0.00975576
3850148	ARHGAP25	0.933685	-0.0989924	0.0995003
6520196	ARHGAP25	0.956741	-0.063799	0.38373
6350706	ARHGAP26	1.14509	0.195465	0.111807
1260239	ARHGAP27	1.06612	0.0923708	0.310474
5810458	ARHGAP28	1.12589	0.171064	0.017483
1440634	ARHGAP30	1.18101	0.240015	7.53e-06
4390441	ARHGAP30	1.25067	0.322707	0.000600608
7650747	ARHGAP30	1.24856	0.320269	0.00137525
7200240	ARHGAP4	1.17238	0.229438	0.000191961
2570605	ARHGAP5	0.878381	-0.187081	0.197265
830187	ARHGAP6	1.15312	0.205541	0.00296592
620364	ARHGAP6	1.04379	0.0618313	0.451049
60551	ARHGAP8	1.00405	0.00582444	0.946979
2650594	ARHGAP9	1.20356	0.267313	0.0298095
110180	ARHGAP9	1.06938	0.0967726	0.0936412
4760255	ARHGDIA	1.06895	0.0961909	0.113979
1570193	ARHGDIB	1.13535	0.183136	1.22e-07
6650653	ARHGDIG	1.0729	0.101512	0.140499
870324	ARHGEF1	1.14403	0.194119	0.0482211
3180736	ARHGEF1	1.12073	0.164434	0.0571863
2490672	ARHGEF1	1.04623	0.065206	0.37191
6900703	ARHGEF10	0.868911	-0.202719	0.0282034
70048	ARHGEF10L	0.894464	-0.160904	0.167809
730561	ARHGEF10L	0.947278	-0.0781397	0.337165
6520594	ARHGEF11	1.15324	0.205693	0.110824
7150070	ARHGEF11	1.1022	0.140382	0.160923
5270193	ARHGEF12	0.757673	-0.400353	0.000121418
6130725	ARHGEF18	0.826812	-0.27437	1.66e-12
6250546	ARHGEF19	0.786932	-0.345689	0.00031719
4120411	ARHGEF2	1.0377	0.0533842	0.228649
6250435	ARHGEF3	0.898297	-0.154736	0.0177119
1030646	ARHGEF5L	0.9192	-0.12155	0.423266
770703	ARHGEF6	1.18952	0.250381	6.44e-07
510554	ARHGEF7	1.03657	0.0518235	0.239352
1070196	ARHGEF9	0.999858	-0.000205208	0.998159
6280411	ARID1A	1.03147	0.0447016	0.385535
7200717	ARID1B	1.06771	0.0945171	0.240155
4920463	ARID2	1.09302	0.128321	0.0632848
7100044	ARID2	0.908213	-0.138898	0.166439
6510553	ARID3A	1.22327	0.290748	3.4e-07
5960670	ARID3B	1.02953	0.0419922	0.380063
3120634	ARID3C	1.08131	0.112778	0.0973588
2510368	ARID4A	1.24604	0.317353	0.0155308
7160440	ARID4A	1.06101	0.0854404	0.12652
2600402	ARID4A	0.992861	-0.0103362	0.920091
2940722	ARID4B	1.16973	0.226179	0.0209954
2470603	ARID4B	1.03152	0.0447705	0.417727
6590722	ARID4B	0.982477	-0.0255046	0.738702
7200301	ARID5A	1.76742	0.821647	1.39e-14
4850014	ARID5A	1.51621	0.600474	3.54e-11
160554	ARID5A	1.63957	0.713321	1.4e-10
1410408	ARID5B	1.49619	0.581291	1.32e-08
6560433	ARIH1	1.1572	0.210632	0.00404039
1010682	ARIH2	0.921288	-0.118277	0.00189145
4860468	ARL1	0.718167	-0.477609	1.17e-06
3360138	ARL11	1.17948	0.238153	0.0021984
4480722	ARL13B	0.962808	-0.0546795	0.450222
2140605	ARL15	1.09025	0.124659	0.00581741
5670494	ARL15	0.908691	-0.138139	0.0523874
7050500	ARL16	0.858986	-0.219294	0.000143981
990154	ARL16	0.913637	-0.130306	0.157852
3360286	ARL17B	0.872913	-0.19609	0.323518
3710195	ARL17B	1.01539	0.0220325	0.770491
6560307	ARL17P1	0.870591	-0.199934	0.141444
3290739	ARL2	0.674559	-0.567983	1.29e-15
2570523	ARL2BP	0.755914	-0.403706	3.7e-14
7150671	ARL3	0.891833	-0.165155	0.0732065
1410113	ARL4A	1.41746	0.503307	0.00589877
7560615	ARL4A	0.912167	-0.13263	0.545747
1300192	ARL4C	0.448118	-1.15805	2.94e-23
4780010	ARL4D	1.14665	0.197422	0.00190265
6270195	ARL5A	0.658019	-0.603799	6.14e-28
2630209	ARL5A	0.672111	-0.573228	2.75e-12
70364	ARL5A	0.978231	-0.0317528	0.700602
1710753	ARL5B	1.21062	0.275744	6.37e-05
2340564	ARL5B	1.15188	0.203988	0.00430581
1260743	ARL5C	1.05374	0.0755195	0.338278
2690047	ARL6IP1	1.15615	0.209334	9.56e-05
2350192	ARL6IP4	1.0516	0.07259	0.174455
4900053	ARL6IP4	1.02949	0.0419323	0.525343
2070563	ARL6IP5	1.15461	0.207402	2.78e-05
670382	ARL6IP6	1.53825	0.621291	4.82e-13
130685	ARL8B	1.28226	0.358686	3e-12
7570209	ARMC1	0.659433	-0.600701	5.28e-20
2900372	ARMC10	1.00427	0.0061521	0.931425
6840593	ARMC10	0.996014	-0.00576185	0.955466
6130324	ARMC2	1.01087	0.0155947	0.841517
2060128	ARMC6	0.760824	-0.394365	1.37e-10
730020	ARMC7	1.11297	0.154411	0.0459574
2510575	ARMC8	1.27922	0.355266	6.24e-07
940736	ARMC8	1.23604	0.305723	0.000208958
6550750	ARMC8	1.08937	0.123498	0.112034
6110369	ARMC8	0.999734	-0.000384401	0.996029
4230451	ARMCX1	0.984867	-0.0219989	0.805186
7150427	ARMCX3	1.15134	0.203316	0.0263894
2320647	ARMCX3	1.13437	0.181894	0.15108
3780753	ARMCX3	0.962933	-0.0544925	0.438011
6180725	ARMCX3	1.00736	0.0105723	0.89822
1470474	ARMCX4	1.08271	0.114652	0.101643
1580619	ARMCX5	0.815703	-0.293885	5.6e-06
4150020	ARMCX6	1.13293	0.180055	0.000849466
1690475	ARMCX6	0.88621	-0.174279	0.00684263
4490215	ARMCX6	0.907903	-0.139389	0.225583
4560110	ARMET	0.869009	-0.202557	0.030971
2190040	ARNT	1.12691	0.172368	0.00694231
2640338	ARNT	0.993375	-0.00958906	0.93072
7150519	ARNTL	1.13542	0.183227	0.0155378
20064	ARNTL	1.1289	0.174914	0.0441027
7610692	ARPC1A	1.23399	0.303332	1.41e-10
130717	ARPC1B	1.50522	0.589979	1.72e-06
7160327	ARPC2	1.18071	0.239659	2.16e-12
7560162	ARPC2	1.09737	0.134054	0.0581713
7380193	ARPC3	1.37758	0.46214	7.02e-08
2600619	ARPC4	1.32082	0.401432	3.68e-06
2690601	ARPC4	1.33254	0.414174	0.000807563
20142	ARPC5	1.2985	0.376848	4.25e-12
4830056	ARPC5L	1.16108	0.215469	0.0204088
6620356	ARPP19	0.93043	-0.104031	0.129742
2140368	ARPP19	0.980659	-0.0281761	0.612264
1690561	ARPP-21	1.18006	0.23886	0.00167912
2490288	ARRB1	0.4785	-1.06341	3.11e-15
5670673	ARRB1	0.653333	-0.614109	3.24e-15
4260347	ARRB2	1.4812	0.566764	3.58e-07
3930133	ARRB2	1.18902	0.249774	0.00547344
4850646	ARRDC1	1.17182	0.228746	0.0264208
7000609	ARRDC2	0.714734	-0.484521	2.6e-11
3870504	ARRDC2	0.746593	-0.421607	1.15e-06
6450161	ARRDC3	0.961242	-0.0570291	0.601524
4060672	ARRDC3	0.977581	-0.0327115	0.798822
6580168	ARRDC4	1.53924	0.622214	3.83e-06
3450463	ARRDC4	1.21394	0.279694	0.237903
2370270	ARRDC5	1.04833	0.0680954	0.394221
3420121	ARS2	0.850213	-0.234104	2.6e-12
7330646	ARS2	1.03446	0.0488845	0.515503
4920546	ARSA	1.1204	0.164009	0.0647926
4150168	ARSA	0.963563	-0.0535493	0.379891
6900309	ARSB	1.09706	0.133639	0.10908
7040600	ARSB	1.02257	0.0321975	0.684519
270215	ARSB	0.988778	-0.016281	0.85761
6580689	ARSD	1.18958	0.250454	0.0143754
4540672	ARSD	1.09896	0.136142	0.0436441
4230609	ARSD	1.13486	0.182516	0.0760061
3190753	ARSG	0.97853	-0.0313126	0.752929
7560255	ARSK	0.940913	-0.087867	0.218218
3710114	ART1	1.03066	0.0435619	0.622815
1500246	ARV1	0.844842	-0.243247	0.00832466
5890544	ARVP6125	0.9841	-0.0231239	0.770678
4280390	AS3MT	1.06357	0.0889145	0.216958
2030482	ASAH1	1.4601	0.546071	2.95e-08
5420332	ASAH1	1.09943	0.136757	0.0517734
1190112	ASAH2	1.09855	0.135602	0.0755183
5080368	ASAH2C	1.19285	0.254418	4.44e-05
940164	ASAP1	1.11507	0.157135	0.0279869
6840129	ASAP1	1.0795	0.110358	0.110613
7000072	ASAP1	1.07384	0.102776	0.183006
1070209	ASAP1IT1	0.8666	-0.206561	0.162437
5340646	ASAP2	0.687733	-0.540079	6.53e-05
2750674	ASAP2	0.74309	-0.428391	0.00010431
2190709	ASAP3	1.05717	0.0802083	0.251276
1820347	ASB1	1.07842	0.108921	0.214278
5050575	ASB13	0.547908	-0.867995	5.88e-14
2320152	ASB16	1.14448	0.194696	0.00848193
1580523	ASB17	1.01336	0.0191532	0.807709
5720458	ASB3	1.18094	0.239935	0.0020162
2690068	ASB3	0.892815	-0.163566	0.00595641
60309	ASB3	0.989717	-0.0149117	0.741959
1170382	ASB4	1.14252	0.192222	0.00975276
1780450	ASB6	0.8736	-0.194955	0.00473658
7000333	ASB6	0.871408	-0.19858	0.0196715
2190156	ASB7	1.35734	0.440779	6.92e-10
2190528	ASB7	1.14165	0.19112	0.0591514
2490441	ASB8	1.23564	0.305258	5.24e-10
870451	ASB8	1.19362	0.255341	4.74e-08
4480091	ASB9	1.1572	0.210637	0.00893281
830528	ASCC1	1.15151	0.20353	0.000108432
1570523	ASCC2	0.723056	-0.467821	1.65e-07
650722	ASCC3	0.772433	-0.372518	2.73e-07
870040	ASCC3	0.919325	-0.121353	0.0468987
4890376	ASCC3	0.95412	-0.0677573	0.453206
7200435	ASCL2	0.699291	-0.516036	1.03e-09
3940181	ASCL5	1.0933	0.128691	0.175585
7560048	ASF1A	0.683052	-0.549933	5.21e-15
2630673	ASF1B	0.723026	-0.46788	5.08e-06
2370064	ASGR1	0.502848	-0.991806	2.17e-09
1030386	ASGR2	1.16541	0.220839	0.000417698
4860753	ASGR2	0.804068	-0.31461	0.0511922
3800576	ASGR2	0.880771	-0.183161	0.294164
4810239	ASH1L	1.03934	0.0556619	0.473608
3440348	ASH2L	1.29103	0.368522	2.02e-16
4850681	ASL	1.22852	0.296926	1.98e-05
6620598	ASL	1.08956	0.123744	0.108047
430376	ASMTL	1.13926	0.188094	0.0883256
6760619	ASMTL	0.944602	-0.0822222	0.247496
1010349	ASMTL	1.04089	0.0578178	0.356769
4480435	ASNA1	0.840745	-0.25026	0.0061696
1510296	ASNS	0.874344	-0.193727	0.0348955
5960181	ASNS	0.948072	-0.0769317	0.317347
6960242	ASNSD1	0.983003	-0.024732	0.774821
6100746	ASPH	1.42921	0.515216	1.32e-13
5890619	ASPH	1.50951	0.59408	5.35e-12
2370450	ASPH	1.8187	0.862906	2.21e-11
7400102	ASPHD2	1.02045	0.0292041	0.847753
6130441	ASPM	1.1964	0.258699	0.163169
4860255	ASPRV1	0.430128	-1.21716	3.06e-13
6940484	ASPSCR1	0.560016	-0.836461	7.57e-27
1850307	ASPSCR1	0.930184	-0.104413	0.139142
6770270	ASRGL1	0.792777	-0.335012	0.000145271
2640544	ASS1	1.06457	0.0902714	0.0574374
6650026	ASTE1	0.739449	-0.435478	2.09e-09
5390180	ASXL1	0.909329	-0.137125	0.00239417
650075	ASXL2	1.10532	0.144464	0.00866637
5260221	ATAD1	1.14648	0.197205	0.00149002
5340551	ATAD1	0.975289	-0.0360988	0.78012
1410242	ATAD2	0.981413	-0.0270684	0.836458
1230131	ATAD2B	1.11295	0.154393	0.00910963
4150086	ATAD3A	0.800416	-0.321179	3.1e-06
540296	ATAD3C	1.00942	0.0135288	0.865558
3520427	ATE1	1.20004	0.263088	2.39e-05
6770243	ATE1	1.02734	0.0389178	0.62187
7200575	ATF1	1.16233	0.217017	0.00272288
2100735	ATF2	1.18654	0.246764	0.014402
4780128	ATF3	0.931042	-0.103082	0.385748
3460309	ATF4	0.88096	-0.182852	0.000102866
7610187	ATF4	0.905149	-0.143773	0.10546
6480053	ATF4	1.07145	0.0995603	0.30441
1570484	ATF5	0.576898	-0.793613	1.01e-11
5420343	ATF6	1.57447	0.654864	2.46e-18
4640110	ATF6B	1.14079	0.190028	0.00388092
1780360	ATF6B	1.0989	0.136061	0.0565195
1500400	ATF7	1.06021	0.0843528	0.244539
2570682	ATF7IP	1.15529	0.208254	0.000296173
2480075	ATF7IP2	0.580961	-0.783487	1.85e-17
5340603	ATG10	1.2741	0.349478	0.00440721
20050	ATG10	0.977973	-0.0321331	0.686997
1410348	ATG12	0.981446	-0.027019	0.65607
5720142	ATG12	1.00055	0.000792211	0.993067
2760491	ATG16L1	0.867114	-0.205706	4.49e-05
3420347	ATG16L1	0.968921	-0.0455494	0.425819
2000307	ATG16L2	0.949404	-0.0749054	0.475302
4200008	ATG2A	0.726251	-0.461459	1e-09
4780762	ATG2B	1.14152	0.190957	0.00747352
830035	ATG3	1.20808	0.272716	6.16e-06
620168	ATG4A	1.22087	0.287909	2.18e-07
6060358	ATG4A	1.19676	0.259133	2.52e-05
2060136	ATG4B	1.18524	0.245181	0.0951448
5090291	ATG4C	0.964738	-0.0517906	0.439545
1450647	ATG4D	1.17338	0.230665	0.000127616
730767	ATG4D	0.959695	-0.0593521	0.441182
2030228	ATG5	0.882702	-0.180002	0.00289613
5220754	ATG7	1.20015	0.263212	1.75e-05
3190326	ATG9A	1.12761	0.173265	0.0178979
3890528	ATG9A	1.07923	0.109996	0.0989307
4070239	ATHL1	0.760167	-0.395612	0.00254587
1770546	ATIC	0.580399	-0.784884	3.2e-26
2680475	ATL1	0.809927	-0.304135	0.00276117
990192	ATL1	0.875098	-0.192483	0.0184749
2850494	ATL2	1.09351	0.12897	0.253404
1240243	ATL3	1.63646	0.710576	1.16e-17
4250008	ATM	0.762489	-0.391212	1.03e-08
6840605	ATM	0.789198	-0.341541	1.26e-05
7330592	ATM	1.05372	0.0754919	0.292291
1050180	ATMIN	0.955146	-0.0662073	0.420977
6620600	ATMIN	1.00652	0.00938102	0.91719
4390543	ATN1	0.840344	-0.250949	0.000541757
5690092	ATOH7	1.04227	0.059723	0.459976
3840376	ATOH8	1.0322	0.0457247	0.663826
5560131	ATOX1	1.1236	0.168128	0.0137333
1580301	ATP10A	0.879893	-0.184599	0.000292466
4730180	ATP10B	1.04058	0.057393	0.455913
6060706	ATP11B	1.89358	0.92112	5.2e-27
6650594	ATP11B	1.68705	0.754506	4.02e-13
430332	ATP11C	1.21831	0.284883	4.85e-05
2940551	ATP11C	1.09918	0.136423	0.0228817
6040204	ATP11C	1.04733	0.0667111	0.340607
2060193	ATP13A1	0.802776	-0.31693	2.4e-05
7100326	ATP13A2	0.860861	-0.216148	0.00183613
2510129	ATP13A3	1.34923	0.432134	5.74e-09
4210095	ATP1A1	1.09833	0.13531	0.0171763
5570152	ATP1A1	1.1539	0.206517	0.0564741
3370164	ATP1A1	1.0985	0.135535	0.0787538
770338	ATP1A3	1.13357	0.180868	0.0105119
6060482	ATP1B1	1.4114	0.497125	9.2e-08
4220468	ATP1B1	0.818199	-0.289476	0.000244867
1510088	ATP1B3	0.738516	-0.437299	2.14e-09
4220632	ATP1B3	0.710727	-0.492633	9.32e-09
3130092	ATP1B3	0.863597	-0.211569	0.122139
4290181	ATP2A1	1.02947	0.0419021	0.55799
3850605	ATP2A1	1.00852	0.0122429	0.895412
1940053	ATP2A2	0.887598	-0.172021	0.00591764
5810189	ATP2A2	1.03622	0.0513323	0.479685
770079	ATP2A2	1.04878	0.068713	0.533098
3290747	ATP2A3	1.03752	0.0531396	0.552142
1110678	ATP2A3	0.976628	-0.0341193	0.64187
4230564	ATP2B1	0.691869	-0.531428	9.37e-08
6510164	ATP2B1	0.724918	-0.46411	1.69e-06
6180059	ATP2B1	1.07416	0.103206	0.185733
6900630	ATP2B4	1.3534	0.436587	3.13e-08
6100482	ATP2B4	1.29014	0.367526	2.35e-07
4180369	ATP2B4	1.41858	0.504451	0.000237108
3290279	ATP2C1	1.11906	0.162285	0.0282693
5080228	ATP2C1	1.21285	0.278399	0.0353492
780367	ATP2C1	1.04897	0.068971	0.585482
2510669	ATP2C2	1.21176	0.277102	0.0303103
3180427	ATP4B	1.14144	0.190859	0.0174517
6110674	ATP5A1	0.857476	-0.221831	2.63e-06
940711	ATP5A1	0.901231	-0.150031	0.00336569
4540021	ATP5B	0.998246	-0.0025324	0.946083
4780450	ATP5C1	1.14184	0.191361	0.055143
1110377	ATP5D	0.688057	-0.539401	5.33e-09
3190671	ATP5D	0.812191	-0.300109	3.51e-05
3710725	ATP5E	1.04183	0.0591249	0.270188
6900324	ATP5EP2	1.12792	0.173664	1.25e-07
5090561	ATP5EP2	1.10545	0.144633	5.3e-06
4060326	ATP5F1	1.19938	0.262291	1.69e-07
1010598	ATP5F1	1.36466	0.44854	7.3e-05
460040	ATP5G1	2.2427	1.16524	1.44e-20
5870446	ATP5G1	0.62236	-0.684178	1.47e-19
7330612	ATP5G2	0.879822	-0.184716	0.0234344
3190711	ATP5G2	0.891605	-0.165524	0.101531
2320762	ATP5G2	1.04947	0.0696677	0.396214
4290300	ATP5H	1.11841	0.161449	0.000542611
3450743	ATP5H	1.09149	0.126302	0.00368882
4560246	ATP5I	0.846304	-0.240752	9.77e-06
1580603	ATP5I	0.963066	-0.0542942	0.196452
2060343	ATP5I	1.04039	0.0571196	0.42512
650259	ATP5J	1.23568	0.305301	2.42e-05
5860162	ATP5J	1.1406	0.189798	0.000376885
6560180	ATP5J	1.13514	0.18287	0.00069639
6590593	ATP5J2	1.05759	0.0807782	0.103295
4760112	ATP5J2	1.05263	0.0739979	0.133098
6370411	ATP5L	1.13365	0.180973	0.000112583
4070544	ATP5L	0.923257	-0.115196	0.0254039
6110754	ATP5O	0.996718	-0.00474216	0.9389
6900722	ATP5S	0.827241	-0.27362	0.00538719
2120100	ATP5S	0.809465	-0.304959	0.0100279
5560053	ATP5S	1.04795	0.0675736	0.341582
1990274	ATP5SL	1.08023	0.111336	0.0416308
6590201	ATP6AP1	1.27417	0.349558	9.52e-12
7560097	ATP6AP2	1.13076	0.177287	0.000239344
1660215	ATP6V0A1	1.05498	0.0772199	0.122151
620092	ATP6V0A2	0.863783	-0.211259	1.71e-05
7400673	ATP6V0B	1.09999	0.137485	0.0321137
7160059	ATP6V0B	1.06198	0.0867516	0.0915022
3610397	ATP6V0C	1.11698	0.159609	0.000549903
2360138	ATP6V0C	1.23183	0.300808	0.00227802
630291	ATP6V0C	1.05985	0.0838581	0.231159
6330377	ATP6V0D1	1.46212	0.548062	1.12e-08
1980706	ATP6V0D2	1.08369	0.115946	0.0969463
4730343	ATP6V0E1	1.28168	0.358034	5.89e-18
2320110	ATP6V0E1	1.4555	0.54152	6.1e-13
6180088	ATP6V0E2	0.468438	-1.09407	5.03e-28
7050131	ATP6V1A	1.15463	0.207431	7.71e-05
6650017	ATP6V1B2	1.12919	0.17529	7.24e-05
2480241	ATP6V1C1	1.9342	0.951737	1.94e-17
5550750	ATP6V1C1	1.56569	0.646802	1.92e-10
1660736	ATP6V1D	1.23071	0.299493	1.24e-10
6860543	ATP6V1E1	1.20412	0.267977	8.82e-11
5890450	ATP6V1E1	1.15955	0.213569	5.35e-09
4010477	ATP6V1E2	1.02611	0.0371834	0.707986
3870630	ATP6V1F	1.01155	0.0165695	0.718548
6370091	ATP6V1G1	0.979747	-0.0295183	0.557833
5960162	ATP6V1G3	1.14634	0.197039	0.00667899
6330279	ATP6V1H	1.30429	0.383262	8.45e-15
5390546	ATP6V1H	1.02912	0.0414082	0.59144
6280414	ATP7A	1.00511	0.00735885	0.948966
1230601	ATP7B	1.06892	0.0961498	0.149412
520634	ATP8A1	1.12811	0.173906	0.0107302
6040240	ATP8B1	1.10544	0.144616	0.0408513
6960168	ATP8B2	0.362699	-1.46315	1.2e-26
4490446	ATP8B2	0.906047	-0.142342	0.0631308
1820270	ATP8B4	1.53488	0.618129	9.78e-07
6480630	ATP9A	2.59719	1.37695	6.13e-21
2120209	ATP9B	1.17819	0.236573	0.0139495
4890491	ATPAF1	1.09671	0.133189	0.0109158
5810673	ATPAF1	0.879983	-0.184453	0.0139495
3780239	ATPAF2	0.887451	-0.172261	0.0874772
3420195	ATPBD1B	0.752646	-0.409957	1.44e-13
1230324	ATPBD3	0.980937	-0.0277681	0.709646
4180059	ATPBD4	0.970859	-0.0426659	0.571247
6860639	ATPGD1	0.577742	-0.791502	1.88e-15
3180504	ATPGD1	0.767684	-0.381416	1.28e-07
3780068	ATPIF1	0.870741	-0.199684	0.0191005
1070025	ATPIF1	1.00168	0.0024274	0.971913
4210360	ATR	1.19701	0.259437	0.00046159
7210438	ATRIP	0.74138	-0.431714	5.65e-06
4860367	ATRIP	0.89275	-0.163672	0.0162422
6520243	ATRN	0.801479	-0.319264	1.16e-06
2320433	ATRN	0.962556	-0.0550576	0.405475
7100167	ATRN	1.02585	0.0368236	0.614273
2340600	ATRX	0.963604	-0.0534878	0.444496
520601	ATXN1	1.19507	0.25709	6.85e-05
5080154	ATXN1	1.21525	0.281252	0.00116785
6180014	ATXN10	0.935265	-0.0965533	0.0618822
4220133	ATXN1L	1.04749	0.066943	0.159501
7510010	ATXN1L	0.978203	-0.0317947	0.717511
1090400	ATXN2	0.939978	-0.0893014	0.0775806
4760102	ATXN2L	0.864875	-0.209436	0.0252482
2510576	ATXN2L	1.08686	0.120168	0.109577
7200497	ATXN2L	0.944331	-0.082635	0.238693
580730	ATXN2L	1.03406	0.0483238	0.52728
2630446	ATXN3	0.745567	-0.42359	0.00460481
510747	ATXN3	1.08511	0.117836	0.0521745
2710187	ATXN7L2	0.607355	-0.719388	2.42e-17
6220093	ATXN7L3	1.41744	0.503284	2.93e-16
7330180	AUH	1.36575	0.449688	2.22e-11
6290053	AUP1	0.886704	-0.173475	9.61e-05
4730605	AURKA	1.09591	0.13213	0.488912
5420309	AURKA	1.07884	0.109483	0.612948
5810088	AURKAIP1	1.00541	0.00778636	0.865469
2710215	AURKAPS1	0.989909	-0.0146319	0.865272
6770026	AURKB	0.951696	-0.0714268	0.743935
5890634	AURKC	1.13357	0.180876	0.00621407
1470762	AUTS2	0.592465	-0.755197	7.89e-17
4390369	AVIL	0.711991	-0.49007	0.000118714
5270564	AVL9	1.37719	0.461725	3.77e-13
5700112	AVL9	1.41285	0.498613	7.08e-09
5690253	AVP	1.13334	0.180576	0.0344733
990500	AVPI1	0.762615	-0.390973	3.2e-07
1510025	AVPR2	1.08749	0.120998	0.0252023
5550398	AXIN1	1.15253	0.204811	0.0134189
3460754	AXIN1	0.980441	-0.0284969	0.595318
1070189	AXIN2	0.713889	-0.486229	0.000299476
7560041	AXUD1	1.10399	0.142727	0.110585
5310673	AYP1p1	0.789186	-0.341563	4.69e-08
3390605	AZI1	0.581534	-0.782064	1.53e-21
4180400	AZI1	0.998745	-0.00181233	0.98147
5490348	AZI2	1.85233	0.889344	4.36e-26
2480039	AZIN1	1.239	0.309178	8.4e-06
3990523	AZIN1	1.36565	0.449584	2.43e-05
4070661	AZIN1	0.876136	-0.190773	0.381354
5670739	AZU1	0.675097	-0.566833	0.0495005
4890487	B2M	1.07566	0.105219	0.0142888
240195	B2M	1.04572	0.0644999	0.110865
2970040	B3GALNT1	1.0909	0.125516	0.159905
1410370	B3GALNT1	1.03225	0.0457874	0.583831
160376	B3GALNT2	1.09186	0.126786	0.0784783
4590008	B3GALT2	1.04552	0.0642247	0.451457
2510161	B3GALT4	1.40024	0.485678	4.16e-12
2510477	B3GALT6	0.753609	-0.408113	1.22e-11
4640673	B3GALTL	0.700703	-0.513125	2.93e-08
6370014	B3GAT1	0.913499	-0.130525	0.124196
7510563	B3GAT3	1.03246	0.0460887	0.712255
3400215	B3GNT1	0.581207	-0.782877	1.02e-16
380056	B3GNT2	1.99271	0.994731	1.24e-16
2100435	B3GNT3	1.11598	0.15831	0.0232084
2350338	B3GNT4	1.12423	0.168932	0.0398377
1300722	B3GNT5	1.20295	0.266579	0.0261693
2850041	B3Gn-T6	0.987797	-0.0177137	0.840424
1470132	B3GNT8	1.77123	0.824749	8.29e-12
1570086	B3GNTL1	1.17729	0.235473	0.000604889
670403	B4GALNT4	1.34352	0.426021	5.55e-05
3460386	B4GALT1	0.985181	-0.0215388	0.77383
3120487	B4GALT2	1.13871	0.187405	0.00780007
510379	B4GALT2	0.917497	-0.124225	0.156999
1030044	B4GALT3	0.752184	-0.410842	5.15e-11
2000646	B4GALT4	1.70177	0.767037	6.24e-17
6220672	B4GALT4	1.76503	0.819689	4.29e-13
2060047	B4GALT5	1.48539	0.57084	2.28e-15
520332	B4GALT7	0.647465	-0.627125	1.48e-17
6060594	B9D1	0.992739	-0.0105139	0.905301
4280088	B9D2	1.08367	0.115926	0.0647313
270431	BAALC	1.08502	0.117716	0.0912353
1240201	BACE2	0.662514	-0.593978	2.6e-07
2230731	BACE2	0.808484	-0.306708	0.000366697
1010170	BACH1	1.06626	0.0925609	0.37783
7650440	BACH2	0.513713	-0.960966	1.72e-12
3060603	BACH2	0.791059	-0.338142	3.55e-06
4560561	BACH2	1.0528	0.0742325	0.27589
5860376	BAD	1.20034	0.263441	0.000336782
1340075	BAG3	0.433777	-1.20497	3.21e-20
2850646	BAG4	1.19161	0.25291	0.000144656
4230632	BAG4	1.0775	0.107689	0.129837
130669	BAG5	0.885351	-0.175679	0.000219351
6550349	BAG5	0.883086	-0.179375	0.000336782
2320184	BAGE	1.06587	0.0920321	0.131608
4880196	BAGE2	0.842332	-0.247539	0.0029083
7510528	BAGE3	0.741649	-0.431192	4.26e-05
7380148	BAGE5	0.880816	-0.183088	0.037465
2650528	BAHD1	0.89197	-0.164934	0.0431879
6380711	BAI1	1.18144	0.240545	0.00031719
870544	BAI1	1.14185	0.191373	0.00518306
3060253	BAI1	1.12675	0.172169	0.0428307
70767	BAIAP2	0.900007	-0.151992	0.0234982
2680470	BAIAP2	1.03879	0.0548975	0.491406
1030164	BAIAP2	0.977836	-0.0323352	0.643495
6280605	BAIAP2L2	0.7142	-0.4856	9.94e-09
780719	BAIAP3	0.970787	-0.0427727	0.658702
1850019	BAK1	0.867286	-0.20542	0.127059
430050	BAMBI	1.07441	0.103544	0.632003
150767	BANF1	0.838859	-0.253499	0.00553
3870136	BANF1	0.921208	-0.1184	0.0879694
1570072	BANF2	1.1415	0.190929	0.00613315
4010139	BANK1	0.795663	-0.32977	0.00106577
380373	BANP	0.827044	-0.273963	1.2e-06
3780450	BANP	0.818345	-0.28922	1.33e-06
3360451	BANP	0.884851	-0.176493	0.056663
4010528	BAP1	0.964936	-0.0514953	0.350967
5080561	BARD1	1.06087	0.0852481	0.56361
2140121	BASP1	1.3445	0.427068	8.45e-15
2320136	BAT1	1.0524	0.0736787	0.369267
160132	BAT1	1.03339	0.0473856	0.475357
5080333	BAT2	1.18789	0.248406	0.0118952
1430059	BAT2	1.12844	0.174334	0.0430071
460711	BAT2D1	1.00058	0.000841648	0.992213
4830253	BAT2L	0.88579	-0.174964	0.0235547
4260736	BAT3	0.945163	-0.0813652	0.152742
5340382	BAT3	0.968107	-0.0467615	0.392348
4280546	BAT4	1.06438	0.0900137	0.355442
5910220	BAT5	1.33645	0.418403	4.41e-17
6220195	BATF	1.67555	0.744638	3.97e-14
4730059	BATF2	0.889984	-0.168149	0.556916
5900253	BATF3	0.706818	-0.500588	6.5e-05
4490538	BAX	1.20105	0.264296	0.000119941
7550110	BAX	1.04376	0.0617933	0.276656
3520092	BAX	1.02112	0.0301504	0.769226
1240097	BAZ1A	1.76938	0.823243	1.37e-22
940288	BAZ1A	1.53552	0.618729	3.5e-20
4280347	BAZ1B	0.821125	-0.284325	5.86e-05
2060739	BAZ1B	1.02188	0.0312224	0.735846
2060139	BAZ2A	1.04643	0.0654812	0.394037
450075	BAZ2B	0.864942	-0.209324	0.0016436
3440364	BBC3	0.976176	-0.0347861	0.559379
5550554	BBS1	1.31132	0.391024	9.39e-07
3800243	BBS10	1.00331	0.00476834	0.974358
870671	BBS2	0.842876	-0.246608	0.000165601
1410246	BBS2	0.850673	-0.233323	0.00168949
2470753	BBS4	0.849587	-0.235166	0.0393719
3170326	BBS5	1.02701	0.0384513	0.652722
70189	BBS7	1.0623	0.0871854	0.205908
70528	BBS7	1.06618	0.0924525	0.219978
2850092	BBS7	0.957811	-0.0621868	0.337778
2230112	BBS7	1.05326	0.0748586	0.352233
3840066	BBS9	1.37612	0.460604	7.28e-06
1690167	BBS9	0.963371	-0.0538367	0.531961
2370703	BBX	0.894198	-0.161334	0.0041735
1090246	BCAN	1.14944	0.200926	0.00532359
1170215	BCAN	1.07443	0.103574	0.266208
2690273	BCAP29	1.31964	0.400149	4.96e-07
10044	BCAP29	1.31235	0.392156	0.000920328
6250564	BCAP29	0.937466	-0.0931616	0.131307
730367	BCAP29	0.995195	-0.00694817	0.931419
6450138	BCAP31	1.30934	0.388844	1.75e-11
3710689	BCAR4	1.01225	0.0175715	0.850445
7610575	BCAS2	0.783565	-0.351876	5.12e-05
2680358	BCAS2	1.07844	0.10895	0.0816988
5560193	BCAS4	0.641215	-0.641119	3.26e-14
4290079	BCAS4	0.6679	-0.582295	1.5e-12
7650524	BCAT1	1.47578	0.561475	0.00446333
6560497	BCAT2	0.683679	-0.54861	5.22e-14
990598	BCCIP	0.731355	-0.451356	2.91e-17
1450386	BCCIP	0.793965	-0.332852	3.12e-05
2940040	BCCIP	0.880532	-0.183553	0.00132618
5270156	BCCIP	0.940927	-0.0878459	0.203795
7400246	BCDIN3D	1.13489	0.182558	0.000265191
2030414	BCHE	1.05559	0.0780475	0.31092
2810296	BCKDHA	1.06973	0.0972426	0.175998
2940292	BCKDHB	0.803832	-0.315035	6.42e-06
7040204	BCKDHB	1.14859	0.199858	0.00338602
7400630	BCKDHB	1.04643	0.0654767	0.30249
5220347	BCKDK	1.29028	0.367679	6.78e-09
1340037	BCL10	1.06608	0.0923215	0.106339
110148	BCL10	1.12461	0.169422	0.155612
3170440	BCL11A	0.449558	-1.15342	1.12e-17
6580450	BCL11A	0.573119	-0.803094	2.14e-17
7330504	BCL11A	0.781527	-0.355633	2.38e-05
1030296	BCL11B	0.294395	-1.76417	1.71e-25
4150201	BCL2	0.478207	-1.06429	3.94e-27
3180494	BCL2	0.507104	-0.979646	4.49e-22
4070735	BCL2	1.02935	0.0417364	0.652327
7380477	BCL2A1	1.65013	0.72258	2.78e-14
670673	BCL2L1	0.891177	-0.166216	0.183048
4290411	BCL2L1	1.04076	0.0576358	0.691746
1340139	BCL2L11	1.07508	0.104438	0.148604
6110717	BCL2L11	1.05966	0.0836019	0.372383
6420379	BCL2L12	0.876051	-0.190913	0.00129678
7550753	BCL2L12	0.858692	-0.219787	0.00194038
7200452	BCL2L13	0.989251	-0.0155917	0.749728
1450553	BCL2L14	1.04748	0.0669221	0.387622
780754	BCL2L15	0.921293	-0.118267	0.405243
1710575	BCL2L15	0.995937	-0.00587433	0.980469
5050156	BCL2L2	0.947863	-0.07725	0.257832
6330725	BCL3	1.25689	0.329861	1.08e-06
5310451	BCL6	1.68053	0.748914	1.98e-09
6280458	BCL6	1.29586	0.373906	3.31e-09
2850360	BCL7B	1.25432	0.326901	0.00011842
6370593	BCL7B	1.12895	0.174987	0.00615133
5260196	BCL7C	0.889915	-0.168261	0.0215481
5820520	BCL7C	0.921336	-0.118201	0.102313
6400619	BCL9	1.13104	0.177646	0.00270998
5960471	BCL9L	0.756359	-0.402857	5.29e-09
3800176	BCLAF1	0.891219	-0.166149	5.63e-05
3870634	BCLAF1	0.937713	-0.0927818	0.314437
6760209	BCLAF1	1.01358	0.0194563	0.775994
510576	BCOR	0.581052	-0.78326	2.11e-21
6760273	BCOR	0.547993	-0.86777	1.48e-14
1770435	BCOR	0.822984	-0.281064	0.000186844
4070296	BCORL1	1.196	0.258215	9.89e-05
3180682	BCR	0.810206	-0.303639	0.0224659
5900100	BCR	0.894548	-0.16077	0.044853
5270523	BCR	1.05898	0.0826803	0.293641
2030110	BCR	1.02889	0.0410943	0.656131
7100131	BCS1L	0.549488	-0.863839	9.9e-16
5960411	BCYRN1	0.81094	-0.302332	0.00151509
2490437	BDH1	1.02132	0.0304357	0.699412
2320719	BDKRB2	1.0347	0.0492059	0.545016
1430671	BDNF	1.15128	0.203241	0.00343174
7570563	BDP1	0.892545	-0.164003	0.0426966
1690379	BECN1	1.11857	0.161655	0.000479339
360537	BEGAIN	1.05116	0.0719844	0.593676
6770372	BEND2	0.977503	-0.0328272	0.799597
5900047	BEND3	0.93458	-0.0976094	0.171999
4810750	BEND4	0.916893	-0.125174	0.112795
430279	BEND4	1.05057	0.0711658	0.360944
4540398	BEND5	0.635014	-0.65514	1.04e-11
2850673	BEND7	1.16466	0.219913	0.00216236
580279	BEND7	0.780946	-0.356705	0.00359289
10451	BEND7	1.04458	0.0629186	0.618511
5420600	BEST1	1.06455	0.0902447	0.408703
3370180	BEST4	1.01453	0.0208159	0.805792
1510746	BET1	0.97774	-0.0324769	0.808049
3130672	BET1L	0.84954	-0.235245	0.000324641
5550634	BEX1	0.92154	-0.117881	0.152479
6480468	BEX1	0.912908	-0.131459	0.675094
4830674	BEX2	0.520704	-0.941463	5.17e-19
1110615	BEX4	0.702859	-0.508692	9.32e-05
1450240	BEX5	0.862377	-0.213609	0.00610095
4490180	BEXL1	0.745457	-0.423803	5.34e-08
610022	BFAR	1.013	0.0186331	0.78449
4830356	BGLAP	1.03454	0.048986	0.519303
2640735	BHLHB2	0.732739	-0.448628	1.17e-06
7210546	BHLHB9	1.01708	0.0244348	0.781514
6220767	BICD1	0.930718	-0.103584	0.144562
6840064	BICD2	1.09575	0.131916	0.033917
1410437	BICD2	1.06837	0.0954073	0.175214
1440037	BID	0.80888	-0.306002	0.000284263
1190022	BID	0.825934	-0.275901	0.0150804
5270136	BID	1.05145	0.0723778	0.385995
6280440	BIK	1.56342	0.644703	8.08e-06
5130440	BIN1	0.638895	-0.646349	4.41e-12
650553	BIN1	0.675093	-0.566841	4.77e-10
3310343	BIN2	1.18861	0.249279	0.0802737
1470291	BIN3	0.789785	-0.340469	0.000134269
3290022	BIRC1	1.20284	0.266441	2.74e-05
4920707	BIRC2	1.25431	0.326896	4.28e-05
840280	BIRC2	1.03715	0.0526201	0.398041
5080021	BIRC3	0.539422	-0.890515	4.5e-17
7210154	BIRC3	0.745035	-0.424621	1.25e-06
3060255	BIRC3	0.744852	-0.424974	1.94e-05
1230682	BIRC5	1.24354	0.314457	0.0378538
20601	BIRC6	0.914621	-0.128753	0.00498426
4220270	BIVM	0.65781	-0.604257	4.85e-18
1090367	BIVM	0.738312	-0.437698	2.8e-09
2690524	BLCAP	0.840049	-0.251454	3.2e-06
4250441	BLID	1.11648	0.15896	0.03509
6330471	BLK	0.615711	-0.699674	2.02e-05
2450717	BLM	1.26128	0.334893	0.132723
4880482	BLMH	0.687738	-0.540068	1.06e-11
3140100	BLNK	1.08645	0.119621	0.154778
1450377	BLOC1S1	1.65968	0.730903	2.61e-20
1300554	BLOC1S2	1.12776	0.173465	0.00731301
2630743	BLOC1S2	1.11367	0.155318	0.0273796
2940022	BLVRA	0.816459	-0.292547	0.000785518
6620521	BLVRB	0.756932	-0.401765	0.00393402
2940541	BLZF1	0.767859	-0.381087	0.00279985
6130020	BLZF1	0.835664	-0.259006	0.0178107
110280	BMF	0.405567	-1.30199	1.64e-20
7650209	BMF	0.700505	-0.513532	4.4e-11
1090292	BMI1	0.687735	-0.540075	1.99e-22
7510692	BMP1	0.902835	-0.147466	0.0308702
1430142	BMP1	1.066	0.0922074	0.218893
6380692	BMP1	1.0554	0.0777906	0.244011
5570324	BMP1	0.94951	-0.0747456	0.335276
4280577	BMP2	0.946485	-0.0793491	0.567794
670647	BMP2K	1.28272	0.359206	0.000849254
5960368	BMP2K	1.06784	0.0946949	0.351087
7200338	BMP2K	0.970694	-0.0429111	0.741173
5690133	BMP2KL	1.06325	0.0884761	0.222691
990075	BMP4	1.11462	0.156548	0.0354034
6980064	BMP6	0.585896	-0.771284	6.82e-06
4570279	BMP8B	0.751043	-0.413033	0.00669183
3290441	BMPR1A	0.916103	-0.126419	0.0679146
6060475	BMPR2	1.06277	0.0878324	0.277498
460730	BMPR2	0.94767	-0.0775434	0.498573
1190717	BMS1	0.497109	-1.00837	8.02e-34
1260646	BMS1P5	0.905891	-0.14259	0.155901
3140487	BMX	2.72419	1.44583	1.12e-31
3610706	BMX	2.26649	1.18046	9.1e-27
4070372	BNC1	1.08312	0.115196	0.103504
6420376	BNIP1	0.688268	-0.538958	4.32e-10
5860452	BNIP1	0.937047	-0.0938073	0.246327
7380136	BNIP2	1.58199	0.66174	4.36e-26
6770608	BNIP3	0.888336	-0.170822	0.0299421
620047	BNIP3L	0.779519	-0.359344	0.00360908
2640192	BNIP3L	0.859865	-0.217819	0.0192046
4390372	BNIPL	0.790882	-0.338466	0.00133042
620274	BOAT	1.00135	0.00194897	0.983073
2600072	BOK	1.3447	0.427285	2.04e-07
6370468	BOLA2	0.736204	-0.441822	3.76e-13
60148	BOLA2	0.738615	-0.437105	3.49e-10
1740717	BOLA2	0.742055	-0.430402	1.23e-06
6380367	BOLA2	0.840091	-0.251383	0.000416854
1740681	BOLA2	1.11742	0.160169	0.0487238
4860543	BOLA2	1.04784	0.0674186	0.471803
4150762	BOLA2B	0.889351	-0.169175	0.0631308
3390093	BOLA3	0.678466	-0.559652	5.01e-13
6520576	BOLA3	0.724078	-0.465782	9.31e-10
1660435	BOP1	0.501253	-0.996388	2.71e-21
70736	BP75	1.01052	0.0151002	0.910664
2060392	BPESC1	1.09864	0.135715	0.0451339
3060682	BPGM	1.09015	0.124523	0.530576
1740487	BPHL	0.572808	-0.803877	2.16e-20
4200746	BPI	1.57488	0.65524	0.0137649
5360039	BPNT1	1.25816	0.331316	0.00270791
240450	BPTF	0.95545	-0.0657481	0.362859
4780192	BPTF	0.939287	-0.0903619	0.396062
5570176	BPY2B	1.12785	0.173574	0.00921687
540411	BRCA1	0.77095	-0.375291	0.000489287
5820703	BRCA1	1.04615	0.0650834	0.433616
3120672	BRCA1	1.0365	0.0517236	0.444468
2810465	BRCA1	0.990963	-0.0130972	0.86042
4230259	BRCC3	0.982017	-0.0261796	0.821448
1440450	BRD1	0.964932	-0.0515008	0.390185
1340475	BRD2	0.929945	-0.104783	0.0225613
6660626	BRD3	0.792514	-0.335491	0.000176814
6060768	BRD4	1.09687	0.133391	0.0605971
5550762	BRD4	0.918231	-0.12307	0.183044
6220270	BRD7	0.887875	-0.171571	0.00635102
430040	BRD7	1.05215	0.0733409	0.238764
6770167	BRD7P2	0.930755	-0.103527	0.0425475
360551	BRD7P3	1.04989	0.0702331	0.337617
3420689	BRD8	1.09295	0.128232	0.0454791
670397	BRD8	1.04657	0.0656654	0.216672
2190563	BRD9	0.775927	-0.366008	1.49e-13
3870458	BRDG1	0.963885	-0.0530674	0.608009
4060292	BRE	1.34602	0.428697	7.32e-15
1400450	BRE	1.50354	0.58836	1.28e-11
6900367	BRE	1.13457	0.182152	0.00322958
5670382	BRF1	0.665899	-0.586624	1.04e-12
20500	BRF2	0.956384	-0.064338	0.276978
6270095	BRI3	1.27978	0.355892	7.27e-09
6840348	BRI3BP	0.704518	-0.505292	4.58e-11
160437	BRI3BP	0.681648	-0.5529	1.04e-09
6450474	BRI3BP	0.794183	-0.332457	4.76e-06
4920594	BRI3BP	0.988921	-0.0160724	0.843268
540601	BRI3P1	1.20518	0.26925	0.000983833
1110722	BRIX1	0.456703	-1.13067	3.74e-22
2120445	BRIX1	0.58717	-0.768151	6.62e-22
4570102	BRMS1	0.976954	-0.0336382	0.470065
4810129	BRMS1	1.03546	0.0502774	0.56662
4250292	BRMS1L	1.16278	0.217583	0.00406158
3140039	BRMS1L	0.885508	-0.175422	0.022031
5550612	BRP44	1.16931	0.225658	0.000243351
4890093	BRP44L	0.937713	-0.0927811	0.146989
1990563	BRP44L	1.0541	0.0760061	0.272208
6940242	BRPF1	0.853555	-0.228444	2.01e-10
3130138	BRPF1	0.849527	-0.235269	1.74e-06
4480280	BRPF3	0.776382	-0.365161	2.14e-11
4890598	BRSK1	0.708513	-0.497134	0.000518908
1940059	BRUNOL4	1.17338	0.230667	0.000595754
1990112	BRUNOL4	1.0086	0.0123598	0.878357
7040296	BRUNOL6	1.08076	0.112049	0.0763768
5570195	BRWD1	0.576564	-0.794448	7.07e-09
5080066	BRWD1	0.913161	-0.131059	0.014052
4200482	BRWD1	1.10516	0.144261	0.0249767
6200041	BRWD1	0.946799	-0.0788698	0.339802
5560136	BRWD2	0.813282	-0.298173	0.00867587
2140139	BRWD2	0.876852	-0.189596	0.0197108
4050653	BRWD3	0.939684	-0.089752	0.529821
6900224	BSCL2	0.983312	-0.0242781	0.750784
3370450	BSDC1	1.03782	0.0535528	0.246909
20673	BSG	1.1174	0.160139	0.154832
6450653	BSPH1	1.05162	0.0726076	0.372092
5560050	BSPRY	1.0416	0.0588018	0.45175
6270681	BST1	2.00773	1.00557	6.66e-20
4900674	BST2	0.990548	-0.0137016	0.908743
2070209	BTAF1	0.839273	-0.252787	3.39e-06
4480008	BTBD1	1.25125	0.323374	0.000956244
4230528	BTBD1	1.13614	0.184146	0.00110516
4250544	BTBD10	1.36404	0.447883	4.5e-14
6510608	BTBD11	0.378467	-1.40176	3.39e-20
2120341	BTBD12	0.909341	-0.137107	0.0404896
5700020	BTBD15	1.14571	0.19624	0.0350502
7610072	BTBD2	0.870071	-0.200794	4.27e-05
10608	BTBD3	1.20399	0.267822	0.000290063
6020653	BTBD3	1.10345	0.142018	0.0646985
6900307	BTBD6	0.757452	-0.400773	4.81e-13
3440259	BTBD7	1.14033	0.189452	0.00286122
1780403	BTBD7	1.14506	0.195421	0.00468037
3190136	BTBD8	1.04983	0.0701515	0.339327
5560273	BTBD9	1.01969	0.0281237	0.69854
1410091	BTD	0.922332	-0.116641	0.203907
7330630	BTF3	0.84738	-0.23892	2.28e-06
2650468	BTF3	0.8617	-0.214743	8e-06
7550575	BTF3	0.827822	-0.272607	0.000428141
1170717	BTF3L4	0.891497	-0.165698	0.0974819
5490730	BTF3L4	0.918679	-0.122367	0.1134
4730369	BTG1	0.866113	-0.207373	3.21e-06
1010487	BTG2	0.908377	-0.138636	0.271367
4920053	BTG3	0.780425	-0.357669	0.000530376
7210605	BTG3	0.951586	-0.0715939	0.391033
6380161	BTK	1.1912	0.252421	2.41e-07
2810064	BTLA	0.440843	-1.18166	1.17e-13
2450494	BTLA	0.695389	-0.524107	1.46e-07
2570477	BTN2A1	0.867862	-0.204463	0.00350043
1110093	BTN2A1	0.928506	-0.107016	0.341415
70458	BTN2A2	0.59371	-0.752169	2.52e-12
4210598	BTN2A3	1.03586	0.0508302	0.520911
3130600	BTN3A1	0.478477	-1.06348	2.98e-12
2120184	BTN3A1	0.991898	-0.011736	0.901236
4610674	BTN3A2	0.521101	-0.940364	5e-11
2570253	BTN3A2	0.679325	-0.557826	6.74e-05
1430717	BTN3A3	0.418749	-1.25584	3.38e-16
5890523	BTNL3	1.07811	0.108499	0.133897
1470102	BTNL3	0.910198	-0.135748	0.616387
5860551	BTNL8	0.922399	-0.116538	0.466574
1090477	BTRC	0.898015	-0.155188	0.0881479
2070224	BUB1	1.03065	0.0435509	0.85486
1090047	BUB1B	1.1025	0.140778	0.0946729
870491	BUB3	0.795379	-0.330285	3.64e-13
5960465	BUB3	0.765118	-0.386246	2.51e-07
4540338	BUB3	1.09145	0.12625	0.0983479
6350348	BUB3	0.917989	-0.123452	0.11342
50487	BUD13	1.0526	0.073955	0.128215
4490706	BUD31	1.08866	0.122553	0.00193553
7210349	BVES	1.13409	0.18154	0.00776704
4860356	BYSL	0.596431	-0.745572	5.64e-14
6420646	BZRAP1	0.782942	-0.353023	0.00310593
7380195	BZRPL1	1.02494	0.0355448	0.673848
3400300	BZW1	1.04098	0.0579468	0.488912
2070162	BZW1	1.04391	0.0619963	0.50344
1440612	BZW2	0.535886	-0.900003	9.4e-22
2900747	C10orf10	0.988426	-0.0167944	0.864601
7210300	C10orf104	0.794491	-0.331897	1.31e-05
360470	C10orf105	0.448988	-1.15525	6.7e-12
70064	C10orf108	1.05128	0.0721495	0.348312
650743	C10orf11	1.10449	0.143383	0.351051
7610082	C10orf118	1.18389	0.243538	7.73e-05
5050112	C10orf119	1.15322	0.205671	0.0206748
4230392	C10orf12	1.0639	0.0893607	0.107762
7150482	C10orf122	1.10477	0.143751	0.0436195
450674	C10orf128	0.903706	-0.146075	0.23961
1050291	C10orf136	1.15812	0.21178	0.00204071
3190020	C10orf137	0.861482	-0.215107	6.42e-05
2190538	C10orf2	0.651865	-0.617356	5.32e-13
1820242	C10orf21	1.08169	0.113287	0.129835
150678	C10orf26	1.23145	0.300356	0.000509258
730300	C10orf28	1.09254	0.127689	0.0316634
6100300	C10orf32	0.882868	-0.179731	0.0562655
1850524	C10orf32	0.934079	-0.0983841	0.195089
1030278	C10orf33	0.430645	-1.21543	1.48e-14
3990762	C10orf37	1.05295	0.0744433	0.281763
5960364	C10orf39	1.05049	0.0710593	0.336361
3310152	C10orf4	1.06796	0.0948562	0.152133
780491	C10orf4	0.92286	-0.115816	0.440412
4070598	C10orf46	1.19415	0.255986	0.0340244
1110767	C10orf47	0.809223	-0.305391	0.000555896
870014	C10orf47	0.928971	-0.106294	0.24621
1260097	C10orf50	0.927059	-0.109268	0.243616
3990554	C10orf51	1.01993	0.028473	0.677911
6620292	C10orf54	1.32705	0.408221	1.32e-09
1170398	C10orf57	1.04435	0.0626001	0.338345
2120468	C10orf58	0.850194	-0.234137	0.00268839
5960168	C10orf58	0.875865	-0.19122	0.00379563
5260441	C10orf59	0.858506	-0.2201	0.018725
6380414	C10orf59	1.0254	0.0361853	0.554191
6510368	C10orf6	0.923697	-0.114508	0.120602
6620056	C10orf61	0.67133	-0.574905	1.06e-12
1010129	C10orf61	0.806901	-0.309536	0.000355962
6400072	C10orf64	1.13416	0.18162	0.00635433
5890162	C10orf68	1.11643	0.158899	0.0297855
1110201	C10orf72	1.16267	0.217444	0.00224785
990168	C10orf72	1.09562	0.131752	0.0596947
770161	C10orf73	0.90671	-0.141287	0.246866
730593	C10orf76	0.999191	-0.00116807	0.983073
5570300	C10orf78	1.02138	0.0305149	0.781847
4260228	C10orf79	1.07834	0.10881	0.128075
3310543	C10orf84	1.08108	0.112476	0.27873
3440181	C10orf88	0.725167	-0.463615	1.61e-05
1410202	C10orf93	1.10413	0.142913	0.0649072
610400	C11orf1	0.432267	-1.21001	3.84e-23
630445	C11orf10	0.975549	-0.0357144	0.444776
6270112	C11orf17	0.641903	-0.639572	1.04e-19
2190753	C11orf17	0.526174	-0.926389	7.26e-17
3180288	C11orf17	0.781309	-0.356035	5.67e-07
7400341	C11orf2	0.748565	-0.4178	6.59e-12
4900373	C11orf21	0.973679	-0.0384816	0.694253
6110348	C11orf24	0.843296	-0.24589	9.9e-05
4280707	C11orf36	0.969213	-0.0451138	0.615498
6200025	C11orf41	1.11251	0.153816	0.0338722
3840736	C11orf46	0.477948	-1.06507	3.45e-27
2100386	C11orf47	1.03117	0.0442789	0.551784
7100280	C11orf48	1.12056	0.164215	0.00151396
3850438	C11orf49	1.24409	0.315091	2.15e-06
6840100	C11orf51	1.53228	0.615683	8.16e-13
3360370	C11orf54	1.15112	0.203037	0.000117689
2470463	C11orf54	1.10225	0.140447	0.00625463
870154	C11orf57	1.0043	0.00618796	0.877421
3990161	C11orf58	1.02755	0.0392099	0.662479
3840440	C11orf58	1.00917	0.0131665	0.856884
290035	C11orf59	1.15163	0.203681	8.91e-05
7100554	C11orf61	0.801323	-0.319544	2.35e-06
6550037	C11orf63	1.14021	0.189297	0.00789933
1740767	C11orf63	0.834563	-0.260907	0.0937453
1710646	C11orf63	0.97548	-0.0358156	0.656822
3310228	C11orf67	1.08052	0.111726	0.156401
4050446	C11orf68	1.15778	0.211361	0.000827797
1230543	C11orf71	1.28008	0.356231	1.56e-07
780440	C11orf73	1.05978	0.0837604	0.0671702
3830021	C11orf73	1.01039	0.0149101	0.864263
1580477	C11orf74	0.828416	-0.271573	0.0449234
4900747	C11orf75	0.917596	-0.12407	0.291629
5690463	C11orf80	0.599647	-0.737815	2.71e-11
2570019	C11orf82	1.7697	0.823506	1.11e-12
460397	C11orf83	0.830123	-0.268604	0.00115647
5420438	C11orf84	1.09266	0.127844	0.074946
1260022	C12orf10	0.812566	-0.299444	9.87e-07
5270451	C12orf11	1.09215	0.127172	0.0870308
6400082	C12orf11	1.07264	0.101167	0.184781
780240	C12orf24	0.723144	-0.467645	2.41e-11
6020661	C12orf26	1.01245	0.0178472	0.814645
110240	C12orf29	0.533827	-0.905556	9.2e-23
2360601	C12orf30	0.756559	-0.402476	2.16e-11
2940546	C12orf31	1.11024	0.150869	0.0371257
3180553	C12orf32	0.726549	-0.460868	3.73e-14
7570477	C12orf35	0.74319	-0.428198	2.37e-05
7510424	C12orf35	0.768301	-0.380256	0.000118875
4220014	C12orf37	1.16213	0.216774	0.00231676
6420551	C12orf4	0.977645	-0.0326179	0.681165
4120343	C12orf40	1.22643	0.294465	0.000116739
4260072	C12orf40	1.059	0.082707	0.269568
6660753	C12orf41	0.798379	-0.324854	2.41e-12
580014	C12orf43	0.580467	-0.784713	4.34e-15
50414	C12orf43	0.784854	-0.349503	1.83e-06
1780367	C12orf44	1.06373	0.0891273	0.139575
7510608	C12orf45	0.723711	-0.466515	1.17e-10
3140138	C12orf47	0.682458	-0.551189	9.23e-23
1400743	C12orf48	1.07017	0.0978428	0.179701
990136	C12orf48	0.971338	-0.0419554	0.826976
3170102	C12orf49	0.896121	-0.158235	0.190483
2350762	C12orf5	1.10583	0.145124	0.0556299
3610273	C12orf51	0.901367	-0.149814	0.00400814
4900753	C12orf52	0.644425	-0.633915	9.28e-17
3130291	C12orf57	0.532733	-0.908516	3.85e-23
3130593	C12orf59	0.992125	-0.0114056	0.913357
6620360	C12orf62	0.802476	-0.317469	1.81e-08
1050592	C12orf64	1.12635	0.17166	0.0106111
5550167	C12orf64	1.10963	0.150078	0.0310849
2320392	C12orf65	0.521655	-0.938832	5.29e-24
70050	C12orf68	0.965388	-0.0508191	0.530756
2070477	C12orf71	1.07862	0.10918	0.106352
2510181	C12orf76	0.79736	-0.326697	0.00033416
6110215	C12orf76	0.878496	-0.186893	0.0421482
2760487	C12orf77	0.856827	-0.222924	0.000283619
4010554	C13orf1	0.915214	-0.127819	0.0446216
160242	C13orf15	0.552361	-0.856317	2.41e-09
3390041	C13orf16	1.18317	0.242656	0.00113284
2850286	C13orf18	1.25372	0.32622	0.0056472
5260333	C13orf18	1.2057	0.269867	0.026831
1260575	C13orf23	1.37707	0.461605	3.37e-07
6660711	C13orf23	1.37643	0.460933	4.58e-07
4200022	C13orf25	0.880908	-0.182937	0.0102616
1850068	C13orf27	0.870174	-0.200624	0.0655427
1050209	C13orf31	1.02108	0.0300991	0.70056
580719	C13orf34	0.860792	-0.216263	0.000940452
3170187	C13orf37	0.889915	-0.168261	0.0973588
6980286	C13orf7	0.974728	-0.0369277	0.671367
5700196	C14orf100	1.26169	0.335359	8.67e-10
870326	C14orf101	1.56421	0.645431	2.03e-13
10551	C14orf102	0.920973	-0.118769	0.0277023
2680164	C14orf102	1.01718	0.0245683	0.622655
2490408	C14orf104	0.606988	-0.720261	3.51e-12
5340070	C14orf105	1.02344	0.0334315	0.642009
1450603	C14orf106	0.854408	-0.227003	0.000231547
4210553	C14orf109	0.94895	-0.0755966	0.151929
1820092	C14orf109	0.966641	-0.0489483	0.409718
3890397	C14orf112	0.755764	-0.403993	1.05e-13
1050088	C14orf115	1.1163	0.158727	0.0237323
1690367	C14orf118	1.0215	0.0306828	0.707307
5910762	C14orf121	1.09469	0.130518	0.0387328
3310639	C14orf124	0.695203	-0.524494	2e-06
4260079	C14orf125	1.10917	0.149487	0.0354636
1030220	C14orf126	0.931152	-0.102912	0.157789
5700301	C14orf129	1.45095	0.536996	1.94e-14
5890608	C14orf129	1.35088	0.433898	3.34e-09
6590520	C14orf131	1.22759	0.295833	4.05e-08
730358	C14orf132	0.91653	-0.125745	0.064293
6110538	C14orf133	1.25423	0.326797	3.1e-05
4780053	C14orf135	1.00773	0.0111091	0.863722
4210470	C14orf135	1.0027	0.00389019	0.957336
6860743	C14orf138	0.907036	-0.140768	0.114286
5220543	C14orf138	1.01903	0.0272008	0.812799
5220333	C14orf139	0.880185	-0.184122	0.0441681
610523	C14orf142	0.814277	-0.296408	8.06e-05
2710176	C14orf143	0.910296	-0.135592	0.0177071
6270133	C14orf144	1.16787	0.22388	0.000861479
3830164	C14orf145	0.912071	-0.132782	0.206078
1410050	C14orf147	1.49232	0.577561	1.52e-06
5820471	C14orf149	0.911144	-0.134249	0.0566757
1300719	C14orf149	0.980634	-0.0282139	0.720518
430056	C14orf153	0.803472	-0.31568	0.000949568
7160747	C14orf153	0.868165	-0.203959	0.0543004
5290025	C14orf156	0.977319	-0.0330981	0.564398
130020	C14orf159	0.47439	-1.07585	9.71e-20
3940360	C14orf162	1.07205	0.100373	0.212724
3290689	C14orf166	0.920366	-0.11972	0.0567339
6480717	C14orf166B	1.07296	0.101597	0.135525
2370402	C14orf167	0.583209	-0.777915	1.19e-18
1260672	C14orf167	0.767909	-0.380993	6.9e-06
6510634	C14orf169	0.509728	-0.9722	5.41e-28
3060646	C14orf173	0.577263	-0.792699	1.2e-12
3290593	C14orf174	1.12371	0.168264	0.00155723
3170458	C14orf179	0.738118	-0.438077	6.5e-13
1240091	C14orf181	0.943273	-0.0842534	0.460222
6580064	C14orf19	1.10799	0.147944	0.058221
2100341	C14orf2	1.16199	0.216595	6.5e-06
1430553	C14orf21	1.02305	0.0328787	0.677125
4200253	C14orf28	0.778062	-0.362042	3.03e-07
110328	C14orf32	1.07801	0.108365	0.010061
4540519	C14orf39	1.10658	0.146107	0.0343367
5290626	C14orf4	1.19946	0.262387	0.0215378
6370201	C14orf43	0.751149	-0.41283	5.99e-09
5890468	C14orf43	0.730688	-0.452672	0.000216683
70403	C14orf45	0.821298	-0.284022	0.0340906
3460594	C14orf68	1.04254	0.060107	0.441085
2850176	C14orf72	1.37122	0.455462	2.65e-09
1400288	C14orf78	1.06801	0.0949217	0.23371
7100008	C14orf80	0.591818	-0.756775	1.79e-15
7400594	C14orf82	0.901505	-0.149592	0.21521
360373	C14orf85	0.917658	-0.123972	0.165447
4610484	C14orf93	1.03163	0.044921	0.431512
2810114	C15orf17	1.1002	0.137764	0.00274249
1690431	C15orf2	1.07318	0.101891	0.216387
2680731	C15orf20	1.05735	0.0804592	0.282465
1980743	C15orf21	1.08341	0.115579	0.0948199
6270452	C15orf23	0.959828	-0.0591526	0.565215
2340528	C15orf23	1.02235	0.0318919	0.741959
1770181	C15orf24	1.20858	0.273316	8.74e-08
4490278	C15orf26	0.815245	-0.294695	0.0068837
1980259	C15orf28	0.967961	-0.0469792	0.693354
6180544	C15orf29	0.7026	-0.509224	8.19e-06
5890181	C15orf34	1.08955	0.123737	0.194376
2340240	C15orf38	0.72914	-0.455733	5.37e-07
870110	C15orf39	0.846946	-0.239658	0.00441712
3130133	C15orf40	0.975177	-0.0362637	0.561435
5270402	C15orf42	1.0384	0.0543563	0.53053
4760204	C15orf43	1.16393	0.219007	0.000171821
2650348	C15orf44	0.903997	-0.14561	0.0423319
4920286	C15orf44	1.05802	0.0813655	0.270502
1690463	C15orf44	1.05875	0.0823673	0.300215
6200189	C15orf44	0.988171	-0.0171675	0.809755
1110373	C15orf48	1.05614	0.0788069	0.396394
2230156	C15orf52	0.6484	-0.625044	1.6e-09
7400603	C15orf54	0.995882	-0.00595265	0.951011
5570575	C15orf57	1.03225	0.0457904	0.491406
5960014	C15orf57	0.980781	-0.0279969	0.639613
6660445	C15orf59	1.06134	0.0858884	0.261295
1050487	C15orf62	1.02397	0.0341732	0.660935
6660332	C15orf63	0.856066	-0.224207	0.0628326
830086	C15orf63	0.975053	-0.0364469	0.649294
160358	C16orf13	0.806904	-0.309531	6.8e-07
5260646	C16orf13	0.917759	-0.123812	0.0724936
160070	C16orf30	0.359859	-1.4745	1.26e-26
4760450	C16orf33	0.721187	-0.471554	1.71e-05
2640528	C16orf35	0.564683	-0.824488	2.64e-14
4150563	C16orf35	0.709577	-0.494969	0.000148462
290152	C16orf35	0.853011	-0.229364	0.0224049
5890382	C16orf38	1.04387	0.0619394	0.413789
2370414	C16orf42	0.909504	-0.136849	0.261164
6280402	C16orf47	1.12557	0.170659	0.0130829
2760706	C16orf48	0.802049	-0.318238	2.65e-07
130709	C16orf5	0.792875	-0.334835	2.39e-06
6940482	C16orf50	1.01271	0.0182164	0.819291
60243	C16orf52	0.967939	-0.0470114	0.443018
4230066	C16orf53	1.092	0.126978	0.0400043
2340059	C16orf53	1.0426	0.0601829	0.387045
7040471	C16orf54	1.0497	0.0699783	0.316965
3170477	C16orf55	0.985756	-0.0206978	0.807825
6940554	C16orf56	0.713854	-0.4863	3.03e-10
2750360	C16orf57	1.60055	0.678566	5.83e-23
6940647	C16orf58	0.506969	-0.980031	7.35e-27
6400025	C16orf61	0.808594	-0.306512	1.39e-06
1170719	C16orf62	0.913003	-0.131309	0.230614
6520497	C16orf63	0.833737	-0.262335	1.66e-06
1980451	C16orf67	0.882917	-0.17965	0.0180745
650626	C16orf68	0.932818	-0.100332	0.17192
4760433	C16orf7	1.51359	0.597974	7.95e-10
4670520	C16orf70	1.64891	0.721512	1.93e-14
3180450	C16orf72	1.24793	0.31954	5.61e-06
6960358	C16orf74	0.722943	-0.468047	3.06e-07
4540072	C16orf75	0.934439	-0.0978275	0.54044
60220	C16orf79	0.719969	-0.473993	3.41e-07
5360630	C16orf80	0.854777	-0.226379	5.6e-06
7400471	C16orf85	1.00917	0.0131754	0.873752
3140653	C16orf86	0.922787	-0.115931	0.247479
[truncated: 24,186 more rows]

[truncated: 15 more sheets: J. Discov_prediction, K. ET_signature, L. Validation_group_covariates, M. Validation_DE, N. Valid_DE_pathways, O. Valid_DE_diseases_functions, P.Valid_DE_upstr_reg, Q. Valid_prediction, R. eQTL_FDR0.05, S. eQTL_leadSNP, T. eQTL_pathways, U. eQTL_upstream_an, V. eQTL_trans, W. eQTL_specificity, X. Group_eQTL]
